# Supplementary material for: Analysis of expressed sequence tags generated from full-length enriched cDNA libraries of melon
Source: BMC Genomics. 2011 May 20;12:252. doi: 10.1186/1471-2164-12-252 (PMC3118787; doi:10.1186/1471-2164-12-252)
Supplement: Additional file 4 — Enriched Gene Ontology (GO) terms in gene families. The table provides the list of enriched GO terms identified from melon unigenes in gene families specific to the Cucurbitaceae family, to the fleshy fruit-bearing plant species, and common across the five plant species, respectively. [file 1471-2164-12-252-S4.XLS]

## Sheet: orthoMCL
Gene Ontology term	Corrected P-value
cucurbit-specific gene families
response to wounding	4.47e-06
cellular response to chemical stimulus	5.26e-06
response to endogenous stimulus	1.49e-05
hormone-mediated signaling pathway	2.62e-05
response to auxin stimulus	5.18e-05
response to organic substance	6.61e-05
cellular response to hormone stimulus	0.00016
response to stimulus	0.00019
response to hormone stimulus	0.00033
response to chemical stimulus	0.00215
auxin mediated signaling pathway	0.00216
signal transduction	0.00222
response to jasmonic acid stimulus	0.00476
intracellular signaling cascade	0.00564
cell communication	0.00855
response to stress	0.01529
regulation of nucleobase, nucleoside, nucleotide and nucleic acid metabolic process	0.01761
response to toxin	0.01964
aluminum ion transport	0.02346
regulation of transcription	0.03701
defense response	0.03823
flesh fruit-specific gene families
response to biotic stimulus	0.00017
regulation of transcription	0.00073
hormone-mediated signaling pathway	0.00121
regulation of macromolecule biosynthetic process	0.00132
regulation of nucleobase, nucleoside, nucleotide and nucleic acid metabolic process	0.00173
cellular response to hormone stimulus	0.00234
regulation of gene expression	0.00242
regulation of cellular biosynthetic process	0.00248
regulation of biosynthetic process	0.00254
regulation of nitrogen compound metabolic process	0.00277
regulation of macromolecule metabolic process	0.00286
regulation of primary metabolic process	0.0032
transcription	0.00478
regulation of cellular metabolic process	0.00671
response to other organism	0.00749
regulation of cellular process	0.00779
response to bacterium	0.01098
cellular response to chemical stimulus	0.01136
regulation of metabolic process	0.01539
regulation of biological process	0.01606
multi-organism process	0.02165
response to organic substance	0.03207
induced systemic resistance, jasmonic acid mediated signaling pathway	0.04215
defense response to bacterium	0.04407
biological regulation	0.04574
gene families common to all the five plant species
cellular process	1.3e-213
metabolic process	1.49e-158
cellular metabolic process	5.55e-147
primary metabolic process	1.39e-126
cellular macromolecule metabolic process	4.5e-99
macromolecule metabolic process	1.47e-98
cellular biopolymer metabolic process	2.68e-96
biopolymer metabolic process	8.06e-96
gene expression	5.33e-81
biosynthetic process	1.01e-79
cellular biosynthetic process	1.49e-77
nitrogen compound metabolic process	6.69e-71
nucleobase, nucleoside, nucleotide and nucleic acid metabolic process	3.51e-65
cellular macromolecule biosynthetic process	2.14e-57
macromolecule biosynthetic process	2.24e-57
biological regulation	7.4e-56
RNA metabolic process	2.12e-52
cellular biopolymer biosynthetic process	3.34e-52
biopolymer biosynthetic process	4.6e-52
regulation of biological process	1.23e-50
cellular protein metabolic process	1.12e-43
regulation of cellular process	5.73e-43
cellular component organization	2.41e-42
multicellular organismal process	4.04e-42
localization	6.04e-39
protein metabolic process	1.4e-38
establishment of localization	4.65e-37
organelle organization	5.36e-37
RNA processing	4.23e-36
developmental process	2.37e-35
transport	7.84e-35
regulation of metabolic process	2.07e-33
multicellular organismal development	3.4e-32
regulation of cellular metabolic process	1.89e-29
regulation of macromolecule metabolic process	9.64e-29
translation	4.59e-28
cell cycle	5.94e-28
regulation of primary metabolic process	2.88e-27
regulation of gene expression	3.5e-25
cellular component biogenesis	4.42e-25
macromolecule localization	4.5e-24
regulation of macromolecule biosynthetic process	1.45e-23
cellular localization	1.89e-23
regulation of biosynthetic process	2.31e-23
regulation of cellular biosynthetic process	4.4e-23
macromolecular complex subunit organization	2.38e-22
cell cycle process	8.15e-22
establishment of localization in cell	1.36e-21
anatomical structure formation	2.61e-21
transcription	3.67e-21
regulation of nitrogen compound metabolic process	4.18e-21
anatomical structure development	7.89e-21
system development	3.47e-20
protein localization	5.15e-20
macromolecular complex assembly	1.73e-19
regulation of nucleobase, nucleoside, nucleotide and nucleic acid metabolic process	2.29e-19
mRNA metabolic process	6.71e-19
response to stimulus	1.98e-18
establishment of protein localization	2.01e-18
protein transport	3.34e-18
regulation of transcription	3.79e-18
cell differentiation	9.42e-18
ncRNA metabolic process	3.62e-17
intracellular transport	4.15e-17
negative regulation of biological process	4.92e-17
positive regulation of biological process	2.63e-16
cellular component assembly	2.68e-16
mRNA processing	3.66e-16
organ development	5.47e-16
response to abiotic stimulus	6.56e-16
positive regulation of cellular process	2.68e-15
cell cycle phase	5.34e-15
ncRNA processing	5.34e-15
cofactor metabolic process	5.94e-15
cellular developmental process	7.84e-15
cellular macromolecule catabolic process	7.43e-14
cellular macromolecular complex subunit organization	1.03e-13
cellular catabolic process	1.24e-13
M phase	3.41e-13
protein complex assembly	3.75e-13
protein complex biogenesis	3.75e-13
cofactor biosynthetic process	4.46e-13
mitotic cell cycle	1.61e-12
cellular biopolymer catabolic process	1.82e-12
cellular nitrogen compound metabolic process	3.25e-12
chromosome organization	3.95e-12
catabolic process	5.7e-12
negative regulation of cellular process	8.77e-12
regulation of RNA metabolic process	9.11e-12
reproduction	1.25e-11
ribonucleoprotein complex biogenesis	1.48e-11
regulation of transcription, DNA-dependent	2.82e-11
cellular macromolecular complex assembly	2.84e-11
RNA biosynthetic process	3.14e-11
anatomical structure morphogenesis	3.33e-11
heterocycle metabolic process	4.63e-11
cellular response to DNA damage stimulus	4.64e-11
transcription, DNA-dependent	5.57e-11
ribosome biogenesis	6.4e-11
response to DNA damage stimulus	7.14e-11
macromolecule catabolic process	7.67e-11
sexual reproduction	1.19e-10
reproductive process	1.38e-10
RNA splicing	2.25e-10
positive regulation of metabolic process	3.35e-10
DNA repair	4.27e-10
regulation of biological quality	4.59e-10
negative regulation of macromolecule metabolic process	4.71e-10
response to stress	6.68e-10
positive regulation of cellular metabolic process	1.05e-09
cellular macromolecule localization	1.06e-09
cellular protein localization	1.16e-09
multicellular organism reproduction	1.35e-09
negative regulation of metabolic process	1.84e-09
reproductive process in a multicellular organism	2.38e-09
biopolymer catabolic process	3.23e-09
positive regulation of nucleobase, nucleoside, nucleotide and nucleic acid metabolic process	4.88e-09
positive regulation of nitrogen compound metabolic process	4.88e-09
gamete generation	5.55e-09
positive regulation of macromolecule metabolic process	8.37e-09
regulation of cellular protein metabolic process	8.98e-09
cell division	1.04e-08
cellular ketone metabolic process	1.04e-08
protein folding	1.14e-08
tRNA metabolic process	2.35e-08
regulation of protein metabolic process	2.35e-08
chromatin modification	2.38e-08
chromatin organization	2.75e-08
lipid metabolic process	3.13e-08
intracellular protein transport	4.16e-08
generation of precursor metabolites and energy	4.36e-08
positive regulation of RNA metabolic process	4.5e-08
cell development	4.62e-08
biopolymer modification	5.08e-08
regulation of transcription from RNA polymerase II promoter	5.92e-08
organelle fission	6.07e-08
rRNA metabolic process	6.63e-08
embryonic development	7.54e-08
positive regulation of transcription, DNA-dependent	7.77e-08
cell communication	8.4e-08
cellular nitrogen compound biosynthetic process	8.67e-08
nucleobase, nucleoside and nucleotide metabolic process	1.12e-07
membrane organization	1.34e-07
rRNA processing	1.95e-07
post-embryonic development	2.07e-07
positive regulation of gene expression	2.08e-07
DNA conformation change	2.5e-07
carboxylic acid metabolic process	2.87e-07
oxoacid metabolic process	2.87e-07
organic acid metabolic process	3.61e-07
M phase of mitotic cell cycle	4.51e-07
negative regulation of macromolecule biosynthetic process	5.08e-07
positive regulation of transcription	6.83e-07
negative regulation of cellular metabolic process	7.36e-07
nuclear division	8.36e-07
mitosis	8.36e-07
cellular response to stimulus	8.96e-07
nucleoside phosphate metabolic process	8.98e-07
nucleotide metabolic process	8.98e-07
vesicle-mediated transport	1.21e-06
posttranscriptional regulation of gene expression	1.35e-06
cellular lipid metabolic process	1.36e-06
nervous system development	1.37e-06
cellular protein catabolic process	1.6e-06
male gamete generation	1.73e-06
coenzyme metabolic process	1.93e-06
negative regulation of gene expression	2.04e-06
negative regulation of biosynthetic process	2.24e-06
proteolysis involved in cellular protein catabolic process	2.83e-06
DNA packaging	3.23e-06
plastid organization	3.27e-06
positive regulation of biosynthetic process	3.62e-06
modification-dependent macromolecule catabolic process	3.75e-06
positive regulation of macromolecule biosynthetic process	4.81e-06
negative regulation of cellular biosynthetic process	5.68e-06
meiosis	6.25e-06
M phase of meiotic cell cycle	6.25e-06
cellular response to stress	7.1e-06
organ morphogenesis	9.53e-06
regulation of molecular function	9.64e-06
RNA splicing, via transesterification reactions	1.02e-05
positive regulation of cellular biosynthetic process	1.02e-05
nucleosome organization	1.04e-05
nuclear mRNA splicing, via spliceosome	1.1e-05
spermatogenesis	1.12e-05
modification-dependent protein catabolic process	1.15e-05
heterocycle biosynthetic process	1.16e-05
tissue development	1.37e-05
regulation of cellular component organization	1.55e-05
RNA splicing, via transesterification reactions with bulged adenosine as nucleophile	1.7e-05
signal transduction	1.84e-05
protein targeting	2.04e-05
protein modification process	2.76e-05
response to chemical stimulus	4.31e-05
transcription from RNA polymerase II promoter	5.17e-05
regulation of organelle organization	5.36e-05
response to radiation	6.19e-05
tRNA processing	6.93e-05
RNA catabolic process	7.55e-05
embryonic development ending in birth or egg hatching	7.89e-05
protein catabolic process	0.0001
meiotic cell cycle	0.0001
alcohol metabolic process	0.00011
regulation of cell cycle	0.00012
proteolysis	0.00012
regulation of developmental process	0.00013
chromosome segregation	0.00014
intracellular signaling cascade	0.00016
regulation of catalytic activity	0.0002
regulation of gene expression, epigenetic	0.00021
negative regulation of transcription	0.00022
methylation	0.00027
tetrapyrrole biosynthetic process	0.00027
porphyrin biosynthetic process	0.00028
RNA localization	0.00028
chromatin assembly	0.00029
protein-DNA complex assembly	0.00029
microtubule-based process	0.00037
nucleotide biosynthetic process	0.00041
amine metabolic process	0.00041
response to light stimulus	0.00041
regulation of apoptosis	0.00043
coenzyme biosynthetic process	0.00043
positive regulation of growth	0.00053
nucleic acid transport	0.00055
RNA transport	0.00055
establishment of RNA localization	0.00055
cellular amino acid and derivative metabolic process	0.00062
cellular amino acid metabolic process	0.00066
negative regulation of transcription, DNA-dependent	0.00068
covalent chromatin modification	0.00073
cellular protein complex assembly	0.00075
lipid biosynthetic process	0.00084
reproductive developmental process	0.00086
cellular amine metabolic process	0.00088
regulation of growth	0.00089
negative regulation of cellular protein metabolic process	0.00098
system process	0.00101
mRNA transport	0.00105
nucleosome assembly	0.00106
RNA elongation	0.00106
protein import	0.00108
negative regulation of nucleobase, nucleoside, nucleotide and nucleic acid metabolic process	0.00109
positive regulation of transcription from RNA polymerase II promoter	0.00115
transcription initiation	0.00128
regulation of cell proliferation	0.00135
histone modification	0.00144
tetrapyrrole metabolic process	0.00144
negative regulation of nitrogen compound metabolic process	0.00149
energy derivation by oxidation of organic compounds	0.00149
porphyrin metabolic process	0.00154
nucleobase, nucleoside, nucleotide and nucleic acid transport	0.00154
regulation of translation	0.00171
DNA-dependent DNA replication	0.0018
biopolymer methylation	0.00182
organophosphate metabolic process	0.00182
chloroplast organization	0.00202
negative regulation of protein metabolic process	0.00203
electron transport chain	0.00217
phospholipid metabolic process	0.00222
protein localization in organelle	0.00225
locomotion	0.00225
DNA metabolic process	0.00255
regulation of cell death	0.00255
growth	0.00316
phospholipid biosynthetic process	0.00335
regulation of growth rate	0.00365
sex differentiation	0.0038
RNA export from nucleus	0.00386
regulation of programmed cell death	0.0043
mitochondrion organization	0.00443
pigment biosynthetic process	0.00543
RNA modification	0.00626
ion transport	0.00643
organelle localization	0.00729
cellular respiration	0.00761
pigment metabolic process	0.00879
vitamin metabolic process	0.00882
protein modification by small protein conjugation or removal	0.00924
regulation of chromosome organization	0.00976
flower development	0.00978
proteasomal protein catabolic process	0.01005
proteasomal ubiquitin-dependent protein catabolic process	0.01089
negative regulation of RNA metabolic process	0.01089
response to extracellular stimulus	0.01106
negative regulation of cell proliferation	0.01176
neurological system process	0.01179
regulation of localization	0.01185
Golgi vesicle transport	0.012
response to nutrient levels	0.01206
cell proliferation	0.01256
multi-organism process	0.01284
cotranslational protein targeting to membrane	0.01456
positive regulation of apoptosis	0.01527
pattern specification process	0.01622
negative regulation of developmental process	0.01651
gene silencing	0.01722
ubiquitin-dependent protein catabolic process	0.01812
nucleocytoplasmic transport	0.01813
nuclear transport	0.01813
response to osmotic stress	0.01866
negative regulation of molecular function	0.0218
cytoskeleton organization	0.0222
nuclear export	0.02227
positive regulation of growth rate	0.02323
carbohydrate metabolic process	0.02371
homeostatic process	0.02522
peptidyl-amino acid modification	0.02728
protein amino acid methylation	0.0273
protein amino acid lipidation	0.0273
protein amino acid alkylation	0.0273
lipoprotein metabolic process	0.0273
lipoprotein biosynthetic process	0.0273
regulation of cell communication	0.02825
response to temperature stimulus	0.02877
reproductive structure development	0.02946
heme biosynthetic process	0.03167
regulation of mitotic cell cycle	0.03206
mRNA catabolic process	0.03401
positive regulation of cell death	0.03406
positive regulation of programmed cell death	0.03406
response to external stimulus	0.03902
regulation of protein modification process	0.03953
membrane invagination	0.04016
heme metabolic process	0.04283
chlorophyll biosynthetic process	0.04575
immune system development	0.04855
regulation of gene-specific transcription	0.04899
