# Supplementary material for: Analysis of expressed sequence tags generated from full-length enriched cDNA libraries of melon
Source: BMC Genomics. 2011 May 20;12:252. doi: 10.1186/1471-2164-12-252 (PMC3118787; doi:10.1186/1471-2164-12-252)
Supplement: Additional file 5 — Tissue-specific genes. The file provides the list of genes that have tissue-specific expression and the list of GO terms enriched in each list of tissue-specific genes. [file 1471-2164-12-252-S5.XLS]

## Sheet: tissue-specific gene
gene ID	GenBank top hits			expression (reads per 10,000)
	accession no.	description	e value	leaf	flower	fruit	phloem	cotyledon	callus	root
leaf
MU45965	NP_176940	photosystem II core complex proteins psbY	5e-020	148.4	9.4	8.3	0	0	1.4	8.7
MU45102	AAD27880	photosystem I reaction center subunit III	8e-076	116.4	10.2	17	0	2.9	0	0
MU45781	XP_002326480	light harvesting-like protein 3	6e-084	70.3	5.3	3	0	2.9	0.9	1.3
MU47482	XP_002303791	light-harvesting complex I protein Lhca2	2e-125	69.1	9.8	3	5.6	5.8	0	0
MU45954	XP_002512661	Light-regulated protein precursor	9e-036	102.3	10.9	34.7	0	37.4	0	48.7
MU47768	XP_002524566	chlorophyll A/B binding protein	4e-138	39.7	3.4	4.9	0	0	0	5
MU47798	XP_002528105	chlorophyll A/B binding protein	7e-141	39.7	1.9	0.8	0	0	0	5
MU47858	XP_002531690	chlorophyll A/B binding protein	1e-148	24.3	6.4	6.8	0	5.8	0	1.3
MU54674	NP_566112	Chloroplast import component protein (Tic20)	2e-026	60.1	0	0.8	0	0	0.5	0
MU47750	XP_002518571	Oxygen-evolving enhancer protein 3, chloroplast precursor	4e-069	17.9	1.5	1.1	0	0	0	2.5
MU47855	XP_002534212	chaperone protein DNAj	5e-070	20.5	0	0	0	0	0	0
MU50199	NP_001005023	NADH dehydrogenase [ubiquinone] 1 alpha subcomplex assembly factor 3	2e-014	24.3	0.8	0	0	0	0	0
MU46020	BAA77603	plastidic aldolase	7e-196	57.6	2.3	6.8	0	14.4	0	0
MU47622	AAL69493	putative H+-transporting ATP synthase	4e-074	29.4	7.5	0.4	0	5.8	0	0
MU47387	XP_002519950	chlorophyll A/B binding protein	7e-117	33.3	16.2	5.3	0	2.9	0	1.3
MU45104	O23787	Thiazole biosynthetic enzyme, chloroplastic	1e-150	88.3	0.8	12.8	0	0	0.5	2.5
MU54800	AAF78903	proline-rich protein	2e-031	49.9	8.3	18.5	0	0	0	0
MU45940	AAY26151	high mobility group protein	2e-038	26.9	5.3	9.4	0	0	2.7	2.5
MU45780	ABF68751	class III peroxidase precursor	1e-135	282.7	2.6	1.9	5.6	8.6	4.1	16.2
MU54572	ABL63518	chloroplast Cu/Zn superoxide dismutase	2e-077	32	0.8	0	0	0	0	1.3
MU47771	ABN11917	aquaporin	1e-142	48.6	9	4.5	5.6	2.9	0.5	7.5
MU47773	ABO61731	mitochondrial glycine decarboxylase complex H-protein	4e-069	81.9	0.8	0.8	0	5.8	0	2.5
MU44709	ACK43222	expansin 2	4e-108	20.5	1.1	0.4	0	0	0.5	1.3
MU44891	ACZ74707	carbonic anhydrase	3e-101	19.2	0	0	0	2.9	0	0
MU47730	CAY19192	cinnamyl alcohol dehydrogenase	7e-185	25.6	11.3	0.8	0	0	0.9	0
MU54752	NP_190673	RTH (RTE1-HOMOLOG)	2e-071	19.2	0	0	0	0	0	0
MU45419	NP_566429	zinc finger (AN1-like) family protein	9e-047	17.9	0	1.1	0	0	0.9	1.3
MU47819	Q9AT55	S-adenosylmethionine synthase 2	7e-216	107.4	50.1	15.5	11.2	0	23.9	21.2
MU44927	Q9M5I8	Translationally-controlled tumor protein homolog	6e-083	51.2	16.2	15.1	0	20.1	9	7.5
MU44985	XP_002276986	40S ribosomal S4 protein	1e-130	28.1	8.3	1.5	0	0	0.5	0
MU47874	XP_002321179	GRAS family transcription factor	9e-098	26.9	0.4	0.8	0	0	0	6.2
MU43572	XP_002512132	eukaryotic translation initiation factor 5A	7e-084	29.4	1.1	0	0	0	0.5	0
MU45934	XP_002512790	glyceraldehyde 3-phosphate dehydrogenase	1e-184	40.9	1.5	9.8	0	2.9	0	2.5
MU45794	XP_002517490	40S ribosomal protein S9	1e-095	17.9	4.1	4.2	0	0	1.4	3.8
MU47594	XP_002517842	glutaredoxin	4e-032	37.1	1.9	1.9	0	2.9	0	8.7
MU47492	ACF74279	double-stranded DNA-binding protein	6e-042	40.9	9.8	3.4	0	5.8	0	2.5
MU47805	AAM63182	chloroplast drought-induced stress protein	1e-096	26.9	0	0.8	0	2.9	0	0
MU45571	NP_001078516	histone H3.2	2e-069	89.5	32	15.1	0	17.3	2.3	30
MU45061	ABD72958	GRAS1 transcription factor	1e-097	67.8	3.4	4.2	0	5.8	0	5
MU47813	XP_002531791	Bax inhibitor	2e-092	95.9	1.5	5.7	0	2.9	0.5	1.3
MU47341	XP_002281444	hypothetical protein	5e-058	16.6	1.9	0.4	0	0	0	0
MU45846	BAB90396	ADP-ribosylation factor	4e-094	60.1	18.8	11.3	0	2.9	0.9	16.2
MU54539	BAD87286	callose synthase 1 catalytic subunit	8e-076	47.3	0	0	0	0	0.9	0
MU51311		No hits found		16.6	0.4	0	0	0	0.5	1.3
MU47851	XP_002514207	conserved hypothetical protein	1e-021	24.3	0	0	0	0	0	0
MU45223		No hits found		25.6	1.5	0	0	0	0	1.3
MU47871	NP_190349	bundle-sheath defective protein 2 family / bsd2 family	1e-021	88.3	13.9	6.8	0	23	0	16.2
MU51006	NP_188258	GDSL-motif lipase/hydrolase family protein	2e-139	16.6	1.5	0	0	0	0	0
MU54390	XP_002530695	mitochondrial dicarboxylate carrier protein	5e-120	24.3	0	0	0	0	0.5	0
flower
MU47772	XP_002528634	60S ribosomal protein L24	2e-060	10.2	41.4	8.3	0	5.8	0.5	7.5
MU45111	XP_002513689	60S ribosomal protein L36e	5e-049	1.3	23.3	4.5	0	0	0	5
MU43773	ABU75308	ribosomal protein L30e	2e-049	0	20.7	3.4	0	2.9	0	8.7
MU45376	XP_002523819	40S ribosomal protein S25	2e-029	12.8	37.3	1.1	0	0	0	5
MU45952	ABU75308	ribosomal protein L30e	1e-053	1.3	37.7	7.2	0	5.8	0	5
MU43899	XP_002513481	40S ribosomal protein S2	6e-123	0	77.9	4.9	0	0	4.1	0
MU54263	XP_002523523	ribosomal protein L39e	9e-022	0	29.4	2.6	0	0	0	0
MU54788	ABA46774	ribosomal protein L25-like protein	2e-061	6.4	34.3	9.4	0	5.8	0	16.2
MU54203	XP_002524416	60S acidic ribosomal protein P1	2e-017	0	29.7	2.3	0	8.6	0	6.2
MU46025	AAR22559	60S acidic ribosomal protein P3	1e-023	0	90	14.3	0	5.8	1.4	18.7
MU45391	ACJ02349	60S ribosomal protein L35a	6e-054	6.4	32.8	10.9	0	5.8	0	12.5
MU45267	AAA86952	ribosomal protein L27	7e-042	0	36.9	1.5	0	2.9	0	0
MU45107	XP_002519996	60S ribosomal protein L13	7e-095	5.1	23.3	2.3	0	0	0.9	5
MU43163	XP_002512455	60S ribosomal protein L18	1e-095	1.3	61.4	16.2	0	0	0.9	3.8
MU54784	XP_002522429	60S ribosomal protein L34	1e-046	3.8	35.8	10.2	0	2.9	0	11.2
MU45829	AAK25758	ribosomal protein L17	3e-070	2.6	39.2	7.2	0	11.5	0.5	3.8
MU45963	1101277A	histone H4	3e-038	19.2	179.6	15.8	0	8.6	0	16.2
MU47776	P68427	Histone H3.2	5e-059	2.6	206.7	7.9	0	11.5	0	11.2
MU45810	1101277A	histone H4	7e-038	2.6	42.5	7.2	0	2.9	0	3.8
MU45759	EAW55528	histone 1, H4c	6e-035	19.2	89.2	5.3	0	5.8	0	15
MU45847	1101277A	histone H4	3e-038	10.2	79.8	5.7	0	8.6	0	6.2
MU47577	AAM66958	histone H2B	1e-042	0	33.5	5.7	0	5.8	0	5
MU45266	AAF73016	ubiquitin conjugating protein.1|	2e-085	12.8	29	8.7	0	5.8	2.7	8.7
MU45817	NP_200029	protease inhibitor/seed storage/lipid transfer protein (LTP) family protein	9e-015	0	57.2	0	0	2.9	0	0
MU47665	Q43019	Non-specific lipid-transfer protein 3	2e-028	14.1	57.2	4.9	0	2.9	0	1.3
MU45857	NP_180871	SAR1 (SYNAPTOBREVIN-RELATED PROTEIN 1)	1e-080	21.7	56.8	7.9	0	5.8	1.4	18.7
MU45249		No hits found		1.3	37.3	15.8	0	5.8	0	2.5
MU45960	XP_002517504	conserved hypothetical protein	1e-053	3.8	61	10.6	0	2.9	0	8.7
MU45116	Q43667	Trypsin inhibitor 1	4e-013	0	22.6	0.4	0	0	0	1.3
MU45377		No hits found		2.6	46.3	0	0	0	0	0
MU45368	XP_002268144	hypothetical protein	1e-032	0	57.6	0.4	0	0	0	0
MU47686	NP_001150376	enzyme of the cupin superfamily	2e-040	3.8	24.9	4.2	0	0	0	2.5
MU45789	NP_564325	nucleic acid binding	6e-047	1.3	20	0	0	0	0.5	0
MU47580	Q43667	Trypsin inhibitor 1	2e-011	9	23.7	1.5	0	0	0	0
MU45137		No hits found		0	118.2	3.4	0	2.9	0	1.3
MU45964	XP_002529687	lipid binding protein	3e-016	26.9	200.7	20.4	0	0	0	7.5
MU45459	XP_002284798	hypothetical protein	2e-010	0	71.9	0.4	0	0	0	0
MU45650	XP_002509419	glutaredoxin	3e-024	0	26.7	0.4	0	2.9	0	1.3
MU45733	AAA91049	protease inhibitor II	1e-009	28.1	68.5	31.7	16.8	8.6	0	8.7
fruit
MU46283	Q04644	1-aminocyclopropane-1-carboxylate oxidase	4e-159	0	0	36.6	0	2.9	0.9	8.7
MU45060	XP_002516171	acyl carrier protein	3e-026	0	0	104.1	0	0	0	0
MU46015	XP_002516171	acyl carrier protein	1e-025	0	0.4	343.2	0	0	0	0
MU45227	BAB78588	alcohol acetyltransferase	4e-233	0	0	21.119	0	0	0	0
MU46018	AAO45179	transcription factor Myb1	2e-051	12.8	6	33.9	0	8.6	0.5	6.2
MU45875	ACU13698	unknown	8e-025	0	13.2	28.7	0	0	0	10
MU45760	CAD80088	putative major latex protein	8e-037	0	0	45.3	5.6	0	0	0
MU46026	NP_172673	ELP (EXTENSIN-LIKE PROTEIN); lipid binding	1e-031	0	24.9	668.7	28	0	1.8	242.2
MU45520		No hits found		0	0.4	46.4	0	0	0	0
MU45096	AAW02789	aluminum-induced protein	7e-108	10.2	0.4	26	0	0	3.2	3.8
MU45763	BAD26571	type-2 metallothionein	2e-019	3.8	42.5	176.9	0	0	0	2.5
MU45247	NP_568818	eukaryotic translation initiation factor SUI1	1e-050	0	2.3	55.8	0	0	0	2.5
MU45990		No hits found		1.3	10.5	47.1	0	0	0	1.3
MU45283	AAL91663	60s acidic ribosomal protein	3e-023	1.3	12.4	24.9	0	2.9	0	6.2
MU45100	XP_002515206	chlorophyll A/B binding protein	3e-138	11.5	0	35.5	0	2.9	0	3.8
MU45611	ADB85088	actin-depolymerizing factor	1e-054	14.1	0.8	28.7	0	0	0.9	1.3
MU45877		No hits found		0	2.3	306.2	0	0	0	0
MU45416		No hits found		0	0.4	296.1	0	0	0	0
MU45854		No hits found		1.3	39.5	161.8	28	71.9	0	69.9
MU45165	ABR13312	putative wound-induced protein	1e-021	1.3	0.4	30.6	0	0	0.5	1.3
MU54806		No hits found		0	0	60.7	0	0	0	0
phloem
MU45330	AAM74923	17 kDa phloem lectin Lec17-1	4e-084	0	1.1	4.9	67.2	0	0	3.8
MU44787	AAM74921	26 kDa phloem lectin	2e-136	3.8	0	3.8	100.8	0	0	0
MU54115	NP_683296	ATPP2-A10 (PHLOEM PROTEIN 2-A10)	5e-026	0	0	0	95.2	0	0	0
MU45199	AAC12676	phloem filament protein	8e-024	0	0	3	151.2	0	0	0
MU45673	AAC12676	phloem filament protein	1e-007	0	3.4	81.5	246.4	0	0	0
MU45306	AAC12676	phloem filament protein	8e-024	0	0.4	18.9	190.4	0	0	5
MU45682	AAC12676	phloem filament protein	2e-007	0	0.8	13.6	50.4	0	0	0
MU47517	ABQ53641	AWPM19-like protein	1e-083	11.5	0.8	0.4	72.8	0	0	0
MU45665	NP_197398	AWPM-19-like membrane family protein	3e-052	1.3	0	0.4	61.6	0	0	0
MU47514	NP_174245	AWPM-19-like membrane family protein	2e-020	1.3	0	0.4	44.8	0	0	0
MU54058	XP_002510771	AIG1 (avrRpt2-induced gene 1)	6e-059	0	0	0	123.2	0	0	0
MU45718	XP_002510771	AIG1 (avrRpt2-induced gene 1)	3e-057	0	0	0	128.8	0	0	0
MU47486	AT1G54400.1	HSP20-like chaperones superfamily protein	1e-017	0	0	0	403.1	0	0	0
MU49405	NP_566781	unknown protein	5e-021	0	0	0	56	0	0	0
MU46600	XP_002271647	hypothetical protein	4e-008	0	0	0	56	0	0	0
MU47807	CAA78979	dimeric phloem specific lectin PP2	1e-031	0	0	0.8	67.2	0	0	0
MU45717	AT2G42000.1	plant EC metallothionein-like family 15 protein	4e-006	0	1.9	3.8	190.4	8.6	0	0
MU45658		No hits found		0	0	0	67.2	0	0	0
MU54765		No hits found		0	0.8	4.5	56	0	0	0
MU49478		No hits found		0	0	0	56	0	0	0
MU46152		No hits found		0	0	0	106.4	0	0	0
MU44855	NP_172845	remorin family protein	3e-020	0	0	0	44.8	0	0	0
MU47360	NP_197678	harpin-induced protein-related	2e-030	0	0.4	0	89.6	0	0	0
MU45793		No hits found		0	0	7.2	100.8	2.9	0	2.5
MU54044	XP_002520340	ring finger protein	2e-033	0	0	0	100.8	0	0	0
cotyledon
MU45911	XP_002515071	60S acidic ribosomal protein P1	6e-018	3.8	33.5	20.4	0	112.2	0	42.4
MU45463		No hits found		0	2.6	0.8	0	247.3	0.9	0
MU45099	ACZ69388	metallothionein-like protein type 3	2e-018	1.3	3	15.5	28	230.1	0	6.2
MU45139	XP_002325493	predicted protein	6e-009	0	24.1	15.1	0	83.4	0	35
MU54805		No hits found		20.5	2.6	7.2	0	138.1	0	25
MU45983	ACA23204	putative protease inhibitor	2e-021	21.7	0.4	3.4	0	592.5	0	47.4
MU45984	P16231	Wound-induced proteinase inhibitor 1	1e-010	5.1	1.1	0.4	0	155.3	0.9	66.2
MU45524	ACA23204	putative protease inhibitor	2e-006	6.4	0.8	1.1	0	270.4	0.5	67.4
MU45319	AAB71340	pathogen-induced protein CuPi1	2e-021	14.1	0	0.8	0	273.2	0	6.2
callus
MU45637		No hits found		1.3	0.4	2.6	0	0	29.3	2.5
MU45614	AAM44307	S-adenosylmethionine decarboxylase	4e-141	1.3	0.4	0.4	0	0	73	1.3
MU45617	AAN31845	putative polyubiquitin (UBQ10)	1e-153	0	0.4	13.2	5.6	8.6	81.2	3.8
MU45828	CAB39974	glyceraldehyde-3-phosphate dehydrogenase	2e-156	2.6	1.9	6.4	0	2.9	117.2	2.5
MU45455	CAB77243	fructose-bisphosphate aldolase	2e-181	0	0.4	11.7	0	0	44.6	1.3
MU45616	ABC02081	putative alcohol dehydrogenase	1e-139	0	0	0.8	0	0	25.7	0
MU47716	AAB92518	putative RNA binding protein	2e-123	0	0	0	0	0	36.5	0
MU45989	Q04960	DnaJ protein homolog	5e-196	0	0.4	0	11.2	0	72.6	0
MU44674	ABB77236	patellin 1	4e-201	0	0	0.4	0	0	32.5	0
MU45587	YP_423153	heme utilization/adhesion protein	1e-018	0	0	0	0	5.8	108.2	2.5
MU43444	XP_002530500	pyruvate decarboxylase	2e-230	0	0	9.8	0	0	24.4	0
MU44621	ABC02081	putative alcohol dehydrogenases	1e-114	0	0	2.3	0	0	71.2	0
MU45835	P48352	Catalase isozyme 3	1e-290	1.3	0.8	1.9	0	0	26.2	0
MU45252	Q9LEJ0	Enolase 1	2e-233	1.3	3.4	3.4	0	0	31.6	1.3
MU47503	ACJ11718	phosphoglycerate kinase	8e-191	2.6	0	0	0	0	24.8	0
root
MU45850		No hits found		1.3	4.9	2.3	0	46	0.5	101.1
MU45853		No hits found		0	0	0.4	0	20.1	0	217.2
MU45568		No hits found		0	0	0	0	0	0.5	76.2
MU45790	XP_002284798	hypothetical protein	6e-026	0	0	0.4	0	2.9	0	73.7
MU46532	XP_002526464	Uclacyanin-2 precursor	2e-032	0	0	0	0	0	0.5	40
MU47106	BAA28867	cystein proteinase inhibitor	1e-031	0	0	0	0	0	0	30
MU47369	CAD80088	putative major latex protein	3e-054	0	0	0	0	0	0	17.5
MU51650	CAH59440	major latex-like protein 1	4e-022	0	0	0	0	0	0	20
MU46546	XP_002510421	Low-molecular-weight cysteine-rich protein LCR78 precursor	2e-013	9	0	2.6	0	43.1	0	141.1
MU47774	AAL01886	chitinase 3-like protein precursor	5e-111	0	0.4	1.9	0	0	4.1	40
MU45316	ACJ23865	Fag s 1 pollen allergen	1e-041	1.3	0.4	0	0	0	0.5	40
MU47629	BAA83470	Csf-2	3e-071	0	0	1.1	0	0	0	30
MU45997	XP_002269289	hypothetical protein	2e-030	23	20	28.7	0	8.6	0.5	114.8
MU54463	NP_567619	cytochrome-c oxidase/ electron carrier	2e-023	3.8	5.3	9.1	0	2.9	0	28.7
MU47870	ADD51186	trypsin inhibitor (Kunitz) family of protease inhibitors	3e-062	34.5	0	8.7	0	23	1.4	78.6
MU52478		No hits found		0	0	0	0	0	0	25
MU54646	Q9SFF9	Germin-like protein subfamily 1 member 7	1e-082	0	0	0	0	0	0	21.2
MU46027	ACM78621	non-specific lipid-transfer protein type 2	3e-028	1.3	29	8.7	0	0	0.9	194.7

## Sheet: enriched_GO
Gene Ontology term	corrected p value
leaf
photosynthesis	1.5576e-10
photosynthesis, light reaction	1.3992e-07
photosynthesis, light harvesting	1.4256e-07
generation of precursor metabolites and energy	6.666e-06
protein-chromophore linkage	8.1576e-06
response to red or far red light	0.0009438
response to red light	0.00678857
response to light stimulus	0.00902
metabolic process	0.00902
response to abiotic stimulus	0.00902
cellular metabolic process	0.00902
response to radiation	0.00902
response to stimulus	0.0166886
salicylic acid mediated signaling pathway	0.036784
carbon utilization	0.04191
photomorphogenesis	0.0454235
flower
translation	9.72e-14
nucleosome assembly	1.14857e-06
cellular biopolymer biosynthetic process	1.14857e-06
biopolymer biosynthetic process	1.14857e-06
chromatin assembly	1.14857e-06
protein-DNA complex assembly	1.14857e-06
nucleosome organization	1.14857e-06
cellular macromolecule biosynthetic process	1.21333e-06
macromolecule biosynthetic process	1.21333e-06
DNA packaging	1.81636e-06
gene expression	1.81636e-06
cellular protein metabolic process	3.615e-06
DNA conformation change	5.12308e-06
chromatin assembly or disassembly	1.04571e-05
protein metabolic process	1.788e-05
chromatin organization	4.9125e-05
chromosome organization	9.24706e-05
cellular macromolecular complex assembly	0.000187
cellular biosynthetic process	0.000347368
cellular macromolecular complex subunit organization	0.00036
biosynthetic process	0.000514286
macromolecular complex assembly	0.00139091
macromolecular complex subunit organization	0.00213913
cellular biopolymer metabolic process	0.002575
response to water deprivation	0.002856
response to water	0.00286154
cellular macromolecule metabolic process	0.00334286
cellular component assembly	0.00334286
biopolymer metabolic process	0.00544138
macromolecule metabolic process	0.00754
anatomical structure formation	0.0085875
organelle organization	0.0085875
cellular component biogenesis	0.0140727
translational elongation	0.0196235
fruit
none
phloem
none
cotyledon
response to wounding	0.00072
response to external stimulus	0.00326
callus
glycolysis	2.451e-05
glucose catabolic process	2.451e-05
hexose catabolic process	2.451e-05
monosaccharide catabolic process	2.451e-05
alcohol catabolic process	2.7348e-05
glucose metabolic process	3.96317e-05
cellular carbohydrate catabolic process	4.11571e-05
hexose metabolic process	6.07375e-05
monosaccharide metabolic process	9.12556e-05
carbohydrate catabolic process	0.00010406
alcohol metabolic process	0.000508182
cellular catabolic process	0.0005375
cellular macromolecule catabolic process	0.000893077
generation of precursor metabolites and energy	0.001075
cellular carbohydrate metabolic process	0.001204
catabolic process	0.00292938
macromolecule catabolic process	0.00462882
carbohydrate metabolic process	0.00735778
metabolic process	0.019221
cellular metabolic process	0.0209676
cellular macromolecule metabolic process	0.0229464
macromolecule metabolic process	0.0346243
root
defense response	0.000423
response to stress	0.00333
response to biotic stimulus	0.00873
response to stimulus	0.0213975
