# Supplementary material for: Analysis of expressed sequence tags generated from full-length enriched cDNA libraries of melon
Source: BMC Genomics. 2011 May 20;12:252. doi: 10.1186/1471-2164-12-252 (PMC3118787; doi:10.1186/1471-2164-12-252)
Supplement: Additional file 6 — Melon SSRs. The table provides the list of SSRs identified from melon ESTs, their motif sequences and surrounding primer pair information. [file 1471-2164-12-252-S6.XLS]

## Sheet: melon_SSR_v4
unigene ID	SSR no.	SSR motif	size	start	end	primer pair #1									primer pair #2									primer pair #3
						forward	Tm	size	reverse	Tm	size	product size	start	end	forward	Tm	size	reverse	Tm	size	product size	start	end	forward	Tm	size	reverse	Tm	size	product size	start	end
MU43177	1	(TTC)8	24	39	62	GAAATTTGTTTTTCTCTTCATCAAT	57.133	25	ACAGTAAGGCCCACGATCAC	59.997	20	232	12	243	GAAATTTGTTTTTCTCTTCATCAAT	57.133	25	CCACGATCACAACGAACAAC	60.008	20	222	12	233	AGAAATTTGTTTTTCTCTTCATCAAT	58.016	26	ACAGTAAGGCCCACGATCAC	59.997	20	233	11	243
MU43181	1	(TG)6	12	948	959	GCCTTGCTCTGGTGGTAAAA	60.249	20	GAAGTCCTTTGGGACATCCA	59.903	20	191	834	1024	GCCTTGCTCTGGTGGTAAAA	60.249	20	TGGGACATCCATAACACGAA	59.774	20	182	834	1015	GCCTTGCTCTGGTGGTAAAA	60.249	20	TTGGGACATCCATAACACGA	59.774	20	183	834	1016
MU43187	1	(CCA)7	21	253	273	AATCCCTCCTTCAATGGCTT	59.903	20	TGGAGAGGATTTGTTCGAGG	60.187	20	232	116	347	GACTCACCAACTCTCTCCCG	59.835	20	GCCGACCTGAAACTCAACAT	60.119	20	257	180	436	TCCTTCAATGGCTTCCTCAC	60.195	20	TGGAGAGGATTTGTTCGAGG	60.187	20	226	122	347
MU43201	1	(GA)6	12	583	594	CACACAACAATAGGCGGGTT	60.807	20	GCATTTCACCTGCACGATTA	59.694	20	141	554	694	CACACAACAATAGGCGGGTT	60.807	20	TCGTTATGCATTTCACCTGC	59.694	20	148	554	701	CACACAACAATAGGCGGGTT	60.807	20	CTGTGAACCATGGAAAAGGG	60.345	20	184	554	737
MU43202	1	(GAA)20attggaattgcagatgcgttgctaaaagcaattaaagaagaagaac(AAG)5aaa(AAG)6	142	444	585	GAGGAAGAAGAAACCGTACATAAA	57.992	24	CCCTTTTCCTTCGAACCCTA	60.415	20	276	417	692	TGAGAGTAGAGGAAGAAGAAACCG	60.402	24	TCCTTCGAACCCTAATTTTCAA	59.944	22	278	409	686	AGAGGAAGAAGAAACCGTACATAAA	58.863	25	CCCTTTTCCTTCGAACCCTA	60.415	20	277	416	692
MU43203	1	(TCT)6	18	376	393	ATGAAAATGGGTTTGTGGGA	60.029	20	GACATGGTTACCGAAGAGGAA	59.042	21	255	165	419	GATGAAAATGGGTTTGTGGG	60.029	20	GACATGGTTACCGAAGAGGAA	59.042	21	256	164	419	GTTTGTGGGAATGGATGGAC	60.034	20	GACATGGTTACCGAAGAGGAA	59.042	21	245	175	419
MU43203	2	(CT)9(AT)7	32	516	547	TTCTCCTTCTTCCTCTTCGG	58.592	20	TTCTCAATAGATTGAAACTGCAGAA	59.465	25	187	390	576	CTTCTCCTTCTTCCTCTTCGG	59.58	21	TTCTCAATAGATTGAAACTGCAGAA	59.465	25	188	389	576	TTCTCCTTCTTCCTCTTCGGT	59.447	21	TTCTCAATAGATTGAAACTGCAGAA	59.465	25	187	390	576
MU43223	1	(GAA)9	27	171	197	GTATCGTAATGGTGGTGGGG	59.933	20	AGTCGTTCCTTTGCATTTCG	60.249	20	243	4	246	GGTATCGTAATGGTGGTGGG	59.933	20	AGTCGTTCCTTTGCATTTCG	60.249	20	244	3	246	GTATCGTAATGGTGGTGGGG	59.933	20	TCGTTCCTTTGCATTTCGAT	60.585	20	241	4	244
MU43224	1	(AAG)13	39	84	122	TTGCACAAGACAGCAACCTC	60.032	20	AGGGGAGAGGACGAAGAGAA	60.328	20	216	20	235	TTGCACAAGACAGCAACCTC	60.032	20	AAGGGGAGAGGACGAAGAGA	60.328	20	217	20	236	TTGCACAAGACAGCAACCTC	60.032	20	GAAGGGGAGAGGACGAAGAG	60.328	20	218	20	237
MU43242	1	(TCC)6	18	121	138	AAACCCGATCCTCTTTCTCC	59.513	20	TAATCGACGGCAGGTTTTTC	60.074	20	149	96	244	CTTCACCACAGCCAAATTCC	60.495	20	TAATCGACGGCAGGTTTTTC	60.074	20	241	4	244	CTTCACCACAGCCAAATTCC	60.495	20	GGTGTGGTTTTTGTAGGCGT	59.898	20	188	4	191
MU43244	1	(GAT)5	15	574	588	TGGAGGAAGTGATGCAGATG	59.787	20	TTAGCTGCTTGCTTGCTGAA	60.037	20	156	536	691	TGGAGGAAGTGATGCAGATG	59.787	20	TAGCTGCTTGCTTGCTGAAA	60.037	20	155	536	690	TACTGGAGCGGTTCAAGGTT	59.734	20	TTAGCTGCTTGCTTGCTGAA	60.037	20	238	454	691
MU43247	1	(CT)6cactcttcc(TTTA)5	41	357	397	AAGCAACCAAGAAACGATGG	60.11	20	TGAAGAGCTTTTGCATCCCT	59.955	20	189	302	490	AAGCAACCAAGAAACGATGG	60.11	20	CTGAAGAGCTTTTGCATCCC	59.955	20	190	302	491	AAGCAACCAAGAAACGATGG	60.11	20	CCTGAAGAGCTTTTGCATCC	59.955	20	191	302	492
MU43255	1	(TTC)13	39	42	80	TTTTTCTTTTTCCTCCTTCATTTC	59.208	24	GGGGAGACAAAGCAATCAGA	60.195	20	138	13	150	TTTTTCTTTTTCCTCCTTCATTTC	59.208	24	AAGGTTGAGATGTGGATGGG	59.779	20	226	13	238	TTTTTCTTTTTCCTCCTTCATTTC	59.208	24	TGAGATGTGGATGGGGAAGT	60.326	20	221	13	233
MU43260	1	(TTC)9	27	48	74	TAAGCTAACCCATTTCCCCC	60.143	20	ACCAACATTACAAGGGCGAG	59.993	20	156	17	172	TAAGCTAACCCATTTCCCCC	60.143	20	CTTGGCGCCATTAGAGAAAG	59.975	20	222	17	238	TAAGCTAACCCATTTCCCCC	60.143	20	AAAACACCCATTTGAGCGAG	60.11	20	104	17	120
MU43269	1	(CTC)5cctcc(CT)17	54	81	134	CAGCCTGTCTCTCTCTGCCT	59.883	20	TCGGTGGGAGAGCATAATTC	60.036	20	122	38	159	ACAGCCTGTCTCTCTCTGCC	59.738	20	TCGGTGGGAGAGCATAATTC	60.036	20	123	37	159	CTCTCTCTGCCTTCTCGTCG	60.422	20	TCGGTGGGAGAGCATAATTC	60.036	20	114	46	159
MU43270	1	(GAA)7	21	67	87	GCATTACCCTTCAAACGAGC	59.713	20	CAGATAAATGGGTGGAGGGA	59.744	20	254	3	256	GGCATTACCCTTCAAACGAG	59.569	20	GTCGCTTGTTGGCTATGGTT	60.14	20	122	2	123	GGCATTACCCTTCAAACGAG	59.569	20	AAACTCAGATAGCGCTGCGT	60.183	20	162	2	163
MU43273	1	(CT)9	18	149	166	CACGCTGATTCTGAAACCCT	60.255	20	AAAAGCATCAGCTGGGAGAA	59.955	20	155	112	266	CACGCTGATTCTGAAACCCT	60.255	20	TCCTGGAACAATGGAAAAGC	60.051	20	169	112	280	CACGCTGATTCTGAAACCCT	60.255	20	AAACCAACCCGATACCTTCC	60.053	20	186	112	297
MU43279	1	(GGT)6	18	176	193	CGTGTGGAGCTTTCTCACAA	60.025	20	CGAGGAGAAGGACTACGACG	60.005	20	200	107	306	CGTGTGGAGCTTTCTCACAA	60.025	20	AGGAGAAGGACTACGACGCA	60.012	20	198	107	304	CGTGTGGAGCTTTCTCACAA	60.025	20	ACCACCTCCTACACCTCGTG	60.026	20	177	107	283
MU43284	1	(TCT)13	39	72	110	TCCAAAACCACCTTAACACCA	60.248	21	TTCCAAATCGGAGAATTTCG	60.009	20	131	32	162	CCAAAACCACCTTAACACCAA	59.749	21	TTCCAAATCGGAGAATTTCG	60.009	20	130	33	162	TCCAAAACCACCTTAACACCA	60.248	21	GGGGGAAAAATATCCGAAAA	59.961	20	239	32	270
MU43288	1	(TC)11	22	47	68	TCTCTTCTTCCCCGATCTCA	59.879	20	AAAAGGGGCTGAAGAATGGT	59.94	20	127	25	151	TCTCTTCTTCCCCGATCTCA	59.879	20	GAAATTGAAGGGAAAAGGGG	59.75	20	139	25	163	CTCCTCTCTTCTTCCCCGAT	59.772	20	GAAATTGAAGGGAAAAGGGG	59.75	20	143	21	163
MU43291	1	(AG)17	34	623	656	AACAAACCCGTTGAAGCAAG	60.147	20	AAAACCCTTCTTGCCCTTGT	59.976	20	270	451	720	AAACCCGTTGAAGCAAGAAA	59.724	20	AAAACCCTTCTTGCCCTTGT	59.976	20	267	454	720	AAACAAACCCGTTGAAGCAA	60.514	20	AAAACCCTTCTTGCCCTTGT	59.976	20	271	450	720
MU43292	1	(AT)6	12	766	777
MU43303	1	(TC)11	22	57	78	TCCAACCAATACATCCACCTC	59.662	21	GTGGCTTTTGTGGAAAGCAT	60.118	20	202	33	234	TCCAACCAATACATCCACCTC	59.662	21	GTGCTGCTAAGGTAGCCTCG	60.176	20	163	33	195	TCCAACCAATACATCCACCTC	59.662	21	AATCTTGACCGTGGGAATTG	59.79	20	225	33	257
MU43309	1	(CTT)9	27	39	65	CGGTCACTTCTTCTGCATCA	59.984	20	ATCTGGTCGACAAAACCAGG	59.966	20	238	13	250	CGGTCACTTCTTCTGCATCA	59.984	20	TTTTCCAATCGACTTTTGCC	60.053	20	119	13	131	CGGTCACTTCTTCTGCATCA	59.984	20	GACTTTTGCCGGTTCCATTA	59.938	20	109	13	121
MU43316	1	(TCT)8	24	250	273	GAAGCTCAAGGCCCTCTTTT	59.962	20	TGAGGACGACGAAGAGGAGT	59.986	20	278	20	297	TCAATCTTCAATTCCTCCCG	60.006	20	ATTTTCATGCTCGCAGACCT	59.843	20	138	222	359	GGCAATGATTTGTACTGGGG	60.192	20	TGAGGACGACGAAGAGGAGT	59.986	20	137	161	297
MU43318	1	(ATC)7	21	391	411	CAGGAACGACAGCTCAAATG	59.44	20	CTGGTGGTTGTCGTTGTTTG	60.041	20	280	199	478	CAGGAACGACAGCTCAAATG	59.44	20	GGTGGTTGTCGTTGTTTGGT	60.711	20	278	199	476	CAGGAACGACAGCTCAAATG	59.44	20	TGGTTGTCGTTGTTTGGTACA	59.913	21	276	199	474
MU43325	1	(CT)9	18	89	106	AGTCCACGATCTTCATCGCT	59.834	20	CCACCTTTGCAACAAGAACA	59.734	20	165	30	194	AGTCCACGATCTTCATCGCT	59.834	20	CAACCACCTTTGCAACAAGA	59.734	20	168	30	197	AGTCCACGATCTTCATCGCT	59.834	20	TCGGTTTGTGATATGGTTCG	59.395	20	238	30	267
MU43331	1	(GAA)5	15	128	142	CTCCCATGGTGTTCATCAAA	59.343	20	GTGATTGAAACGGAAGCCAT	59.939	20	121	53	173	CTCCCATGGTGTTCATCAAA	59.343	20	TTCAACCTGTTAAGGCGACC	60.11	20	184	53	236	CTCCCATGGTGTTCATCAAA	59.343	20	CGAGGGAACTTTGTGACGTT	60.149	20	268	53	320
MU43335	1	(AAG)5	15	1	15
MU43335	2	(CTT)7	21	128	148	GCAAAAACCCAGAAAATCCA	59.916	20	CAGAAACGGTCCATTCAGGT	59.966	20	239	25	263	GCAAAAACCCAGAAAATCCA	59.916	20	AGAAACGGTCCATTCAGGTG	59.966	20	238	25	262	GAAGAAGAAGGGGGCAAAAG	60.18	20	CAGAAACGGTCCATTCAGGT	59.966	20	258	6	263
MU43338	1	(TTC)8	24	801	824
MU43342	1	(CTT)11	33	690	722	TGTGGAGGTGGAGGTTAAGG	59.959	20	AACAACGGTAATGAGTCCGC	60	20	198	606	803	TGATGAGATCGGCAGTCTTG	59.942	20	AACAACGGTAATGAGTCCGC	60	20	277	527	803	TCTGCGAAGGATTTTGCTCT	60.096	20	AACAACGGTAATGAGTCCGC	60	20	155	649	803
MU43348	1	(TCTT)7	28	90	117	CCCCTATTTAAAGTCTCCTTTGC	59.551	23	GCACCATTTCCAATGATTCC	60.141	20	200	14	213	CCCCTATTTAAAGTCTCCTTTGC	59.551	23	CCATGCGAATGGTGTAGAGA	59.673	20	175	14	188	CCCCTATTTAAAGTCTCCTTTGC	59.551	23	CCAATGATTCCAACAGCCAT	60.723	20	191	14	204
MU43349	1	(CT)9	18	100	117	ACGGGGAAACTTACCAGGTC	60.225	20	ATTAGGAATGGGGTTTTGGG	59.882	20	136	30	165	ACGGGGAAACTTACCAGGTC	60.225	20	CCTAGATTGCGGAACGAAAA	60.202	20	252	30	281	ACGGGGAAACTTACCAGGTC	60.225	20	ACGTCGTTTTCCACACCCTA	60.41	20	268	30	297
MU43362	1	(GT)10	20	297	316	TTGGCCGTGTTTTGTTGTAA	60.007	20	TCAAAACACATGCCGCAATA	61.045	20	156	206	361	GGAATTGTGGGATGGAGAGA	59.862	20	AAAAGATCAAAACACATGCCG	59.989	21	218	150	367	GAGGAATTGTGGGATGGAGA	59.862	20	AAAAGATCAAAACACATGCCG	59.989	21	220	148	367
MU43367	1	(TTC)9tccggacggctcgctgttccacagccttcggctccgggtccgcattcttcttctacggtacataaatttcagg(GAA)5	115	930	1044	TTCGATTCTTGATTCTGGGG	60.006	20	TCATGTTCTTGTCCGCCATA	60.073	20	265	905	1169	TTCGATTCTTGATTCTGGGG	60.006	20	TTAATGACCGGTGGGAAAAA	60.16	20	241	905	1145	TTCGATTCTTGATTCTGGGG	60.006	20	TGAGCCCTTGTTTTGAACCT	59.711	20	170	905	1074
MU43370	1	(CTT)7	21	25	45
MU43390	1	(CTT)5	15	140	154	CCCACACATATCACTGAACCA	59.278	21	TGGAAAATGGGTATTTGGGA	59.988	20	250	54	303	CCCACACATATCACTGAACCA	59.278	21	CCGGAGGAACAGAATCAAGA	60.187	20	193	54	246	CCCACACATATCACTGAACCA	59.278	21	GGAAAAATGGTTGGTGAAGC	59.41	20	172	54	225
MU43392	1	(TC)6	12	794	805	TGGAGGAAGTTTGGATGCTC	60.195	20	CCACTTTTGGCTCAAAATCA	58.745	20	241	593	833	GGAGGAAGTTTGGATGCTCA	60.195	20	CCACTTTTGGCTCAAAATCA	58.745	20	240	594	833	TGGAGGAAGTTTGGATGCTC	60.195	20	ACCACTTTTGGCTCAAAATCA	59.601	21	242	593	834
MU43394	1	(TCT)5	15	822	836	TGGTTGAGTTTGATGAGCCA	60.24	20	TGCATAACTTGAAGAGGCCA	59.42	20	240	772	1011	TTTCCTTCTTTTTCATCCGC	59.273	20	TGCATAACTTGAAGAGGCCA	59.42	20	216	796	1011	CTTCTTTTTCATCCGCCATT	59.158	20	TGCATAACTTGAAGAGGCCA	59.42	20	212	800	1011
MU43400	1	(AAG)19	57	428	484	ATTAGGCATTTTGAACCCCC	60.02	20	CAAACAAGAACCCCCAAAGA	59.942	20	234	322	555	TGTTTCCACCCAAAGGAATC	59.767	20	CAAACAAGAACCCCCAAAGA	59.942	20	192	364	555	ATTAGGCATTTTGAACCCCC	60.02	20	CCCCCAAAGAAGTTGGAGAT	60.298	20	224	322	545
MU43409	1	(TTC)8ctcctcgattctcctgacctcaatcaaattcattctttttcatgttttttctagtaatccgattctcataaccacgggt(TC)6	115	83	197	TCCCCACTTCAATCCATCTC	59.862	20	GAAAGGATCTCTCCACGCAG	59.95	20	178	55	232	TCCCCACTTCAATCCATCTC	59.862	20	GGGCATGGTGTAAAAAGGAA	59.801	20	254	55	308	TCCCCACTTCAATCCATCTC	59.862	20	AGGGCATGGTGTAAAAAGGA	59.429	20	255	55	309
MU43410	1	(TTC)7	21	199	219	CCATTGGGATGGGTTTTTCT	60.91	20	TGATGTTGCCCCAGTGATAA	59.924	20	248	6	253	CCATTGGGATGGGTTTTTC	59.976	19	TGATGTTGCCCCAGTGATAA	59.924	20	248	6	253	CATTGGGATGGGTTTTTCTTT	60.041	21	TGATGTTGCCCCAGTGATAA	59.924	20	247	7	253
MU43411	1	(TTC)5	15	9	23
MU43411	2	(GGC)6	18	702	719	CATCTACTGGGACGAAGGGA	60.065	20	AGAACCCACCAGACCAGTTG	60.002	20	258	487	744	TCCATCTACTGGGACGAAGG	60.065	20	AGAACCCACCAGACCAGTTG	60.002	20	260	485	744	TCATTTGTTTGGCTGCTTTG	59.849	20	AGAACCCACCAGACCAGTTG	60.002	20	204	541	744
MU43418	1	(AGA)5	15	256	270	GGTCGTCTCTTCCACAGCTC	59.993	20	TCCTCTTCTCGTTTCCTCCA	59.92	20	244	131	374	TTCTCCAACCACCATCACAA	59.935	20	TCCTCTTCTCGTTTCCTCCA	59.92	20	213	162	374	CACAGCTCTCTTTCTCGCCT	59.891	20	TCCTCTTCTCGTTTCCTCCA	59.92	20	232	143	374
MU43424	1	(TCT)16	48	45	92	TCAATTGAGGTGTCCTATTTTGC	60.358	23	GGCCATTGGAGAGGATGTTA	59.894	20	278	8	285	CAATTGAGGTGTCCTATTTTGC	58.629	22	GGCCATTGGAGAGGATGTTA	59.894	20	277	9	285	TTGAGGTGTCCTATTTTGCAT	57.23	21	GGCCATTGGAGAGGATGTTA	59.894	20	274	12	285
MU43426	1	(TG)7	14	272	285	TTCACATGCCAATCATGGTC	60.339	20	ATCTCCAAATCCACCACCAG	59.779	20	252	198	449	TCTTCACATGCCAATCATGG	60.481	20	ATCTCCAAATCCACCACCAG	59.779	20	254	196	449	TTCACATGCCAATCATGGTC	60.339	20	ACCATCTCCAAATCCACCAC	59.636	20	255	198	452
MU43432	1	(TTC)8	24	209	232	AAAATGTGTGCCGGAAAAAG	59.975	20	GAATCCGCCATTACAGAAGC	59.674	20	194	69	262	AAAATGTGTGCCGGAAAAAG	59.975	20	GCCATTACAGAAGCGGAAGA	60.352	20	188	69	256	GCTTTGAAAGATCAAGGGCA	60.331	20	GAATCCGCCATTACAGAAGC	59.674	20	134	129	262
MU43436	1	(GA)6	12	40	51	AGGAAGGTCGTCATCGTCAT	59.535	20	ACAATAATGGCGTCCCAGAG	59.955	20	222	14	235	AGGAAGGTCGTCATCGTCAT	59.535	20	GAAGCATTTCCGGTCAAAAA	60.053	20	123	14	136	GGAAGGTCGTCATCGTCATC	60.484	20	ACAATAATGGCGTCCCAGAG	59.955	20	221	15	235
MU43438	1	(AGA)8	24	58	81	ACGAAATCCCACTGGTGAAC	59.827	20	TTGTGGGTAGGTCTTGGAGG	59.959	20	150	36	185	ACGAAATCCCACTGGTGAAC	59.827	20	AGCCGTTCTTCCGGATAGTT	60.096	20	178	36	213	ACGAAATCCCACTGGTGAAC	59.827	20	AGTTGAAACCTCAACCCCCT	59.834	20	225	36	260
MU43439	1	(ATC)6(TTC)5ctcttcttcttcatcatcatattcatcaa(CAT)5(CTT)9(TTC)5	119	13	131
MU43442	1	(CGT)6	18	143	160	ATGGCTGCAGTTGGAGTTCT	59.874	20	CACCAGAAATTTGAGACGCA	59.84	20	133	112	244	ATGGCTGCAGTTGGAGTTCT	59.874	20	TCTTGGAATCAGAAACCGCT	59.813	20	235	112	346	ATGGCTGCAGTTGGAGTTCT	59.874	20	TTCTTGGAATCAGAAACCGC	60.192	20	236	112	347
MU43442	2	(CT)21	42	1716	1757	TCAAGGATGCTTTGATTCCC	60.014	20	GGACATAATGGGTGGGATTG	59.871	20	160	1640	1799	TGGAGACAACGTGCAAGAAG	60.025	20	GGACATAATGGGTGGGATTG	59.871	20	231	1569	1799	TGGAGACAACGTGCAAGAAG	60.025	20	TGGACATAATGGGTGGGATT	59.871	20	232	1569	1800
MU43448	1	(CT)12	24	64	87	TTTCACATCGGACACCAAAA	59.941	20	AACAGAGTGACATTGCTGCG	60.056	20	280	7	286	TTTCACATCGGACACCAAAA	59.941	20	ACATTGCTGCGACTTTCCTC	60.406	20	271	7	277	TTTCACATCGGACACCAAAA	59.941	20	GACATTGCTGCGACTTTCCT	60.406	20	272	7	278
MU43455	1	(CTT)14	42	683	724	AATGCAAATGCGGTAGAAGG	60.096	20	CAATTTCACTTGACCCCGTT	59.83	20	219	616	834	TTCTTCAGCGAGAATGGCTT	60.096	20	CAATTTCACTTGACCCCGTT	59.83	20	257	578	834	AATGCAAATGCGGTAGAAGG	60.096	20	GGCTGCCGTGAGAGAATATC	59.803	20	274	616	889
MU43455	2	(AAT)6	18	1214	1231	TGGCGTCAATCAATTTGTGT	59.972	20	CGAGAGTTCCATATTCCCTCA	59.136	21	191	1084	1274	TGGCGTCAATCAATTTGTGT	59.972	20	ACGAGAGTTCCATATTCCCTCA	59.962	22	192	1084	1275	ATGGCGTCAATCAATTTGTG	59.4	20	CGAGAGTTCCATATTCCCTCA	59.136	21	192	1083	1274
MU43457	1	(TCT)14	42	92	133	GTATCCGAAGGAAAACGCAA	60.074	20	GCAGCTCCCATACAGGAGAA	60.362	20	219	23	241	GTATCCGAAGGAAAACGCAA	60.074	20	GCCTCATCACTCCCATTGAC	60.484	20	272	23	294	GTATCCGAAGGAAAACGCAA	60.074	20	GAAAGGTGCCGTTTCATCAC	60.504	20	166	23	188
MU43459	1	(CT)15	30	1431	1460	AACGGATCGGATGAAGTCAG	60.073	20	GGGTTGAACGAGAAAATCCA	59.91	20	276	1286	1561	AACGGATCGGATGAAGTCAG	60.073	20	TGGGTTGAACGAGAAAATCC	59.91	20	277	1286	1562	TCGGATGAAGTCAGAAGGGT	59.655	20	GGGTTGAACGAGAAAATCCA	59.91	20	270	1292	1561
MU43461	1	(TAAT)5	20	313	332	TTTGGCCTTGTTCTGAGCTT	59.993	20	TCCAAGAACATGAGAACCCC	59.903	20	137	289	425	ACTCCTCTGGCAACACCATC	60.12	20	TCCAAGAACATGAGAACCCC	59.903	20	181	245	425	ACTACCGAACTCCTCTGGCA	59.867	20	TCCAAGAACATGAGAACCCC	59.903	20	189	237	425
MU43462	1	(GAT)6ggagatggagaagagatggttgagaatgatgatgatgatcttgacgatgaagat(GAA)5	87	311	397	GAATCATGCACCGATGACAC	59.933	20	GCCAAACAAGTCTCCCAAAA	60.088	20	263	260	522	GAATCATGCACCGATGACAC	59.933	20	GAAGCCAAACAAGTCTCCCA	60.232	20	266	260	525	GAATCATGCACCGATGACAC	59.933	20	TGAAGCCAAACAAGTCTCCC	60.232	20	267	260	526
MU43468	1	(TC)7	14	68	81	ATACAGAAACCCGAAACCCA	59.288	20	TATCGCAAGCTTCGTCAAGA	59.712	20	122	46	167	ATACAGAAACCCGAAACCCA	59.288	20	GGCGATAAAAGAGGACGATG	59.668	20	219	46	264	ATACAGAAACCCGAAACCCA	59.288	20	GCGATAAAAGAGGACGATGG	59.668	20	218	46	263
MU43469	1	(AT)6	12	339	350	GCCAAAATAGATCCCCCAAT	59.984	20	GCAGTAGGTTACTCACACAACGA	59.365	23	274	142	415	GTTCTCCACCACCATGCTTT	59.973	20	GCAGTAGGTTACTCACACAACGA	59.365	23	231	185	415	TTTGCTGTGATTGTTGCTCC	59.847	20	GCAGTAGGTTACTCACACAACGA	59.365	23	213	203	415
MU43483	1	(TTC)6	18	41	58	CAAACCCTAACAATGGCGTT	59.861	20	ATGTGGTAGCGGAGGTTGAC	59.997	20	221	11	231	CACCAAACCCTAACAATGGC	60.227	20	ATGTGGTAGCGGAGGTTGAC	59.997	20	224	8	231	CAAACCCTAACAATGGCGTT	59.861	20	AAGAAATGGGTGCTGGAGTG	60.111	20	137	11	147
MU43488	1	(ATA)5	15	145	159	CTCCACCAGCATTTGGAGAT	60.073	20	AATCTCGTTGCTCGCTGTTT	60.022	20	275	121	395	CTCCACCAGCATTTGGAGAT	60.073	20	AGCATAAGGGGTGTTGGTTG	59.853	20	101	121	221	TCCACCAGCATTTGGAGATT	60.461	20	AATCTCGTTGCTCGCTGTTT	60.022	20	274	122	395
MU43492	1	(CT)8caccatttctttctttcttcctccatttataaacagaccacattttct(GA)6	76	1	76
MU43494	1	(CT)6	12	11	22
MU43496	1	(AGA)5	15	236	250	CCCATTTCTTTCCCACTCAA	59.903	20	TGGGTGACATTTCAAGACCA	59.935	20	214	75	288	CCCATTTCTTTCCCACTCAA	59.903	20	CGATCCTTCTGGGTGACATT	59.927	20	223	75	297	CCCATTTCTTTCCCACTCAA	59.903	20	ATCGGAAGCGTTGGCTAATA	59.704	20	253	75	327
MU43498	1	(TCA)6tcctcc(TCT)6	42	79	120	ATTGGATCGCTTTGGAAATG	59.901	20	TTGTGGGGGTTGAAGTTTGT	60.246	20	151	17	167	ATTGGATCGCTTTGGAAATG	59.901	20	CAGATTTGTGGGGGTTGAAG	60.345	20	156	17	172	ATTGGATCGCTTTGGAAATG	59.901	20	AGCAGAAGCAGATTTGTGGG	60.397	20	164	17	180
MU43500	1	(TGA)5	15	1067	1081	TTTCAAGTGGCAGAGCCTTT	59.993	20	TGGGACTCAGCATTGAACAG	59.831	20	206	1030	1235	TTCAAGTGGCAGAGCCTTTT	59.993	20	TGGGACTCAGCATTGAACAG	59.831	20	205	1031	1235	GGCAGAGCCTTTTACCCTTT	59.725	20	TGGGACTCAGCATTGAACAG	59.831	20	198	1038	1235
MU43501	1	(CT)11	22	160	181	CTGCAAACCCCATTTCATCT	59.933	20	ACCTCTGGCGAGAATGCTAA	59.978	20	106	129	234	CTCTGCAAACCCCATTTCAT	59.933	20	ACCTCTGGCGAGAATGCTAA	59.978	20	108	127	234	CTGCAAACCCCATTTCATCT	59.933	20	CCTCTGGCGAGAATGCTAAG	60.11	20	105	129	233
MU43511	1	(GCA)5	15	150	164	ATGCCCAGACCCAATATCAA	60.155	20	GTGGCCTGATCTGAGGTTGT	60.12	20	207	23	229	CCACCACCACAACAATTCAA	60.255	20	GTGGCCTGATCTGAGGTTGT	60.12	20	127	103	229	CCACCACCACAACAATTCAA	60.255	20	CGGCTGAGGAATAGGTGAAA	60.206	20	237	103	339
MU43518	1	(AGG)8(AAG)6	42	485	526	GTCAAATTGGGTTGATTCCG	60.17	20	AGCTCCTTCAAACACCGAGA	59.989	20	266	356	621	GTCAAATTGGGTTGATTCCG	60.17	20	TTCCAGCTCCTTCAAACACC	60.232	20	270	356	625	ATTCCGCAGTGGTTGAAAAG	60.11	20	CGATATCTGAGCCCTAGCCA	60.331	20	228	370	597
MU43527	1	(GAA)9	27	67	93	AATGGATCATGAGGCAATTC	57.39	20	CTCTCGCTTCTCGCTCTTGT	60.035	20	278	45	322	AATGGATCATGAGGCAATTC	57.39	20	GCTTCTCGCTCTTGTTGCTT	59.904	20	273	45	317	AATGGATCATGAGGCAATTC	57.39	20	TTCTCGCTCTTGTTGCTTCA	59.864	20	271	45	315
MU43546	1	(AGA)5	15	802	816	ATCGGAAACGAAACCATACG	59.823	20	TTCTTCCTCTTCCTCTTCTTCTTC	58.838	24	117	728	844	ATCGGAAACGAAACCATACG	59.823	20	TCTTCCTCTTCCTCTTCTTCTTC	57.542	23	116	728	843	TTCCGGTGAAGGATGAGTGT	60.51	20	TTCTTCCTCTTCCTCTTCTTCTTC	58.838	24	264	581	844
MU43550	1	(CT)14	28	64	91	TTTTGCTCCAAATTCTTCACA	58.4	21	GGGAAGGCCACTTAAAGACC	59.94	20	121	5	125	TTTTGCTCCAAATTCTTCACA	58.4	21	GGGGAAGGCCACTTAAAGAC	59.94	20	122	5	126	CTTTTGCTCCAAATTCTTCACA	59.379	22	GGGAAGGCCACTTAAAGACC	59.94	20	122	4	125
MU43551	1	(CCT)5	15	56	70	TTTACGATGTCTTTACTTCATCTGAC	58.062	26	TTGGAGAAGCAAGGGAAGAA	59.926	20	105	26	130	TTTACGATGTCTTTACTTCATCTGAC	58.062	26	TCCCCAAAGACAAAAACAGC	60.088	20	179	26	204	TTTACGATGTCTTTACTTCATCTGAC	58.062	26	GTGTCGACAATTGAATCCCC	60.181	20	194	26	219
MU43552	1	(CTT)6	18	173	190	TCCATGGCTTTGTTTTCTCC	60.051	20	GGCTCTGGATCATTTTGCTC	59.78	20	236	64	299	TCCTCCATGGCTTTGTTTTC	60.051	20	GGCTCTGGATCATTTTGCTC	59.78	20	239	61	299	CAGAAGCTCTCTCCCTCCCT	60.088	20	GGCTCTGGATCATTTTGCTC	59.78	20	276	24	299
MU43558	1	(TCTGC)5	25	60	84	CCTTCTTCCTATCTTGTGTTGTTC	58.393	24	AAATGGAATGGTGTGTGGCT	60.24	20	121	1	121	CCTTCTTCCTATCTTGTGTTGTTCT	59.285	25	AAATGGAATGGTGTGTGGCT	60.24	20	121	1	121	CCTTCTTCCTATCTTGTGTTGTTC	58.393	24	TCATTGTTTCGGTTCATTGC	59.523	20	260	1	260
MU43566	1	(AAG)17	51	49	99	CACACAACAAAACAAAGAAGAAGAA	59.766	25	CAGTTTCCACCACAGCAAGA	59.873	20	200	3	202	CACACAACAAAACAAAGAAGAAGAA	59.766	25	GGAAACTCTTGCATCCTCCA	60.195	20	256	3	258	CACACAACAAAACAAAGAAGAAGAA	59.766	25	TCAGGGAAACTCTTGCATCC	60.195	20	260	3	262
MU43567	1	(CT)7	14	105	118	TGTCCTCTTCTTCCCCTTCA	59.773	20	GCCCGTTTGTTAGATCTGGA	60.074	20	274	11	284	TGTCCTCTTCTTCCCCTTCA	59.773	20	CAGGAATGGGGTTGAGATTG	60.309	20	138	11	148	TGTCCTCTTCTTCCCCTTCA	59.773	20	TTTGCGAGGAGTAAAGTGGC	60.386	20	232	11	242
MU43568	1	(AAG)5	15	88	102	TACATTTCCCTTCGCCAAAC	59.938	20	TCTGGAAGATGTGGTGGTGA	60.088	20	210	50	259	TACATTTCCCTTCGCCAAAC	59.938	20	CCAAGAAAAACCCGATGAAA	59.91	20	165	50	214	CATTTCCCTTCGCCAAACTA	60.067	20	TCTGGAAGATGTGGTGGTGA	60.088	20	208	52	259
MU43574	1	(CT)13(CA)7	40	41	80	CCCAACACTCCACATCTCTCT	59.164	21	AGCGAAGAAGGTGGAACTGA	59.989	20	252	2	253	CCCAACACTCCACATCTCTC	58.052	20	AGCGAAGAAGGTGGAACTGA	59.989	20	252	2	253	ACCCAACACTCCACATCTCTC	59.015	21	AGCGAAGAAGGTGGAACTGA	59.989	20	253	1	253
MU43575	1	(ACA)6	18	233	250	TTCTTTCAAGCCAAGCCATT	59.823	20	GTTGGGGATTTGGGTTTCTT	60.032	20	186	97	282	TTCTTTCAAGCCAAGCCATT	59.823	20	CTTGGGTTTGAGGGATGAAA	59.903	20	274	97	370	TTCTTTCAAGCCAAGCCATT	59.823	20	GTCTTGGGTTTGAGGGATGA	59.903	20	276	97	372
MU43575	2	(ACA)6	18	569	586	CCGACAGCAAATTCTTCTCC	59.813	20	TTTGTCGTCCGTTGTCGTAA	60.149	20	252	422	673	CCGACAGCAAATTCTTCTCC	59.813	20	TTGTCGTCCGTTGTCGTAAA	60.149	20	251	422	672	CCGACAGCAAATTCTTCTCC	59.813	20	TTTTGGAAGCTTTGTCGTCC	60.227	20	262	422	683
MU43575	3	(CAA)5	15	915	929	AGGGAGCCACACCATTACAG	59.989	20	TGGAACGAACATTTATGGCA	59.93	20	174	865	1038	AGCAGATCCAGGGGCTATTT	60.06	20	TGGAACGAACATTTATGGCA	59.93	20	156	883	1038	ACAGGGAGCCACACCATTAC	59.851	20	TGGAACGAACATTTATGGCA	59.93	20	176	863	1038
MU43579	1	(AT)6	12	696	707	GCAATCCTTGGAGATGTGGT	59.934	20	TCCACCAAACACCAATACACA	59.725	21	147	647	793	AGCATGCAATCCTTGGAGAT	59.658	20	TCCACCAAACACCAATACACA	59.725	21	152	642	793	CCTGCTGATTGGAAAAATGG	60.439	20	TCCACCAAACACCAATACACA	59.725	21	217	577	793
MU43593	1	(TTC)5	15	52	66	GTGCCGGACAAAAAGAAGAA	60.227	20	CCAGTGATGTGCAGAATGAA	58.186	20	264	5	268	GTGCCGGACAAAAAGAAGAA	60.227	20	ACCAGTGATGTGCAGAATGAA	59.154	21	265	5	269	GTGCCGGACAAAAAGAAGAA	60.227	20	AACCAGTGATGTGCAGAATGA	59.154	21	266	5	270
MU43595	1	(GAA)15	45	553	597	GGGCTGTAACAATGGCTGAT	59.962	20	TTCAAACTTAATTCCTGCCTTCA	60.115	23	275	398	672	TTAGGGGCTGTAACAATGGC	59.96	20	TTCAAACTTAATTCCTGCCTTCA	60.115	23	279	394	672	GGGCTGTAACAATGGCTGAT	59.962	20	TCAAACTTAATTCCTGCCTTCA	58.875	22	274	398	671
MU43599	1	(AT)10ggaaacagccaaaaaaaaaaaaaaaaaaaaaa(TA)8	68	657	724	TAGCATTTCCATGCTTGCAG	59.976	20	AGACAACCACCCCAGACAAG	60.002	20	188	602	789	TGGGGGTTTTTCTGCATTAG	59.931	20	AGACAACCACCCCAGACAAG	60.002	20	226	564	789	AGGAGCAAAGGAACATGTGG	60.111	20	AGACAACCACCCCAGACAAG	60.002	20	243	547	789
MU43607	1	(CAC)5	15	19	33
MU43617	1	(TA)7	14	1157	1170	TTTTCTCCGTTTCCTTCCCT	60.046	20	TTAAAAAGCAAACCGAAGCA	58.608	20	212	991	1202	CTTTTCTCCGTTTCCTTCCC	60.046	20	TTAAAAAGCAAACCGAAGCA	58.608	20	213	990	1202	ATTGATTTGCGTGTCTTCCC	59.939	20	TTAAAAAGCAAACCGAAGCA	58.608	20	136	1067	1202
MU43618	1	(GAA)22	66	157	222	GATCGAAGATCTCAGGGTCG	59.761	20	ACGGAGAAGGGAGGTGGTAT	59.817	20	236	55	290	GGGATCCATGGTTGATGAAA	60.526	20	ACGGAGAAGGGAGGTGGTAT	59.817	20	181	110	290	GCATTGTCGACGCTTCTCTT	60.547	20	ACGGAGAAGGGAGGTGGTAT	59.817	20	265	26	290
MU43623	1	(TCT)5	15	177	191	GAAGCTCCCATTTTCCATCA	60.014	20	ATGACATCACTACGGCACCA	59.992	20	238	129	366	GAAGCTCCCATTTTCCATCA	60.014	20	ACTTTCTCGCCGCAATTAGA	59.982	20	181	129	309	GAAGCTCCCATTTTCCATCA	60.014	20	TTCTCGCCGCAATTAGAGAT	59.945	20	178	129	306
MU43624	1	(CAG)6	18	42	59	GCACAAGCTGCTGCTATTCA	60.31	20	TTTGTGGCTGCTTTGATGAG	59.988	20	101	18	118	GCACAAGCTGCTGCTATTCA	60.31	20	TTTTTGTGGCTGCTTTGATG	59.849	20	103	18	120	GCACAAGCTGCTGCTATTCA	60.31	20	CGTTCGGTTTTCAATGGTTT	59.839	20	131	18	148
MU43629	1	(TCCATC)5	30	33	62	TCAAATTAAGAACTGGAGAAACCA	59.203	24	AGGGCAGAACTTTGCTTGAA	59.993	20	266	7	272	TCAAATTAAGAACTGGAGAAACCA	59.203	24	GAAGTTCTGAACCGGCGTAG	59.875	20	172	7	178	TCAAATTAAGAACTGGAGAAACCA	59.203	24	TTCTGAACCGGCGTAGAATC	60.214	20	168	7	174
MU43631	1	(AAG)9	27	24	50
MU43646	1	(AAC)6	18	655	672	CCACTTCCTCCACCACAACT	60.002	20	ACTCCTTCGGACGATGTCAC	60.12	20	235	470	704	ACGGCGGACTCAGTAACAAC	60.179	20	ATGGACTTTGAACCTCGTCG	60.111	20	213	611	823	CCACTTCCTCCACCACAACT	60.002	20	GGTGGCTGTGACTCTGTGTG	60.368	20	267	470	736
MU43650	1	(AT)6	12	446	457	AAAGAAGGAACCTCCCTTGG	59.548	20	CAAGAGAAAACAGAGATCAAATGAA	58.983	25	259	263	521	AGGAACCTCCCTTGGTTTTC	59.415	20	CAAGAGAAAACAGAGATCAAATGAA	58.983	25	254	268	521	GAAGGAACCTCCCTTGGTTT	59.415	20	CAAGAGAAAACAGAGATCAAATGAA	58.983	25	256	266	521
MU43654	1	(GCC)5	15	136	150	AACTGAATCCGCCATGAGTC	60.081	20	CGTCGAAAGCAGAAGGTAGG	60.008	20	224	21	244	AACTGAATCCGCCATGAGTC	60.081	20	CTGAAACTTCGGAAAAAGCG	59.99	20	242	21	262	ACACCTCTTCCGACGATGAC	60.12	20	CGTCGAAAGCAGAAGGTAGG	60.008	20	141	104	244
MU43657	1	(TC)7	14	207	220	TGTCCTTTTCCGCCATTTAG	60.067	20	CTACGATAGCAGAGAGCGGG	60.132	20	120	140	259	CTGTCCTTTTCCGCCATTTA	60.067	20	CTACGATAGCAGAGAGCGGG	60.132	20	121	139	259	TGTCCTTTTCCGCCATTTAG	60.067	20	AGAAGAATCGGGGAAGGAGA	60.147	20	245	140	384
MU43658	1	(CTT)5	15	645	659	AACATTCCTGTTGGTGGAGG	59.82	20	CGAAGGGTTACTACCGACGA	60.125	20	276	605	880	AACATTCCTGTTGGTGGAGG	59.82	20	TCGAAGGGTTACTACCGACG	60.125	20	277	605	881	AACATTCCTGTTGGTGGAGG	59.82	20	TGAGATCTTGGGAGGGAGTG	60.191	20	178	605	782
MU43658	2	(AAC)5	15	986	1000	ACCTCTTCCTCGGCTTCTGT	60.393	20	TCGAGACGACACCATATCCA	60.072	20	253	896	1148	ACCTCTTCCTCGGCTTCTGT	60.393	20	ATCAGGGATAACAACCGACG	59.813	20	159	896	1054	TCTTCCTCGGCTTCTGTGAC	60.533	20	TCGAGACGACACCATATCCA	60.072	20	250	899	1148
MU43659	1	(GAA)7	21	158	178	TCATGTGAGGTCAAAAGCCA	60.24	20	ATTGCGAAACATTCTCCACC	59.939	20	115	104	218	TGTGAGGTCAAAAGCCATGA	60.24	20	ATTGCGAAACATTCTCCACC	59.939	20	112	107	218	TCATGTGAGGTCAAAAGCCA	60.24	20	GCGAAACATTCTCCACCAAT	59.939	20	112	104	215
MU43661	1	(CT)6	12	26	37	CAAACCCACCAAATTTCCC	60.014	19	GCCTTGCTACCAGAATCGAC	59.843	20	195	5	199	CAAACCCACCAAATTTCCC	60.014	19	GGAGGAGGTTTTGAGAAGCC	60.19	20	160	5	164	CAAACCCACCAAATTTCCC	60.014	19	TATCATCGACGGCAAGAACA	60.22	20	113	5	117
MU43661	2	(AGA)6atcaagaacagagaccgaattgaaatcggtacaagaagaacaagaggaaattgagtttgagatgaagagtaagaaaaagaaagggaggtatg(GAA)5ag(AGA)14	169	554	722
MU43664	1	(GAA)8	24	269	292	TGATGGAAATGGCAGTTTGA	60.049	20	TTACCATCACACCCAAAAAGC	59.853	21	155	165	319	TGGAAATGGCAGTTTGAACA	60.088	20	TTACCATCACACCCAAAAAGC	59.853	21	152	168	319	CATGATGATGGAAATGGCAG	59.883	20	TTACCATCACACCCAAAAAGC	59.853	21	160	160	319
MU43665	1	(AT)7	14	788	801	ACCATCAGATCCATCCAAGG	59.737	20	TCTCTTCCTGGATCCCATACC	60.278	21	237	590	826	GTAGCGGGAAGACGAAAATG	59.708	20	TCTCTTCCTGGATCCCATACC	60.278	21	160	667	826	GTAGCGGGAAGACGAAAATG	59.708	20	CTCTCTCTTCCTGGATCCCAT	59.644	21	163	667	829
MU43667	1	(AGC)5	15	756	770	CTTGTCGCTCCCAAAGTAGC	60.015	20	CTTGACTGCACCTCAATCCA	59.831	20	197	626	822	CCAGGAAAGCTGCGAGTATC	59.978	20	CTTGACTGCACCTCAATCCA	59.831	20	226	597	822	TCGCTCCCAAAGTAGCCTTA	59.975	20	CTTGACTGCACCTCAATCCA	59.831	20	193	630	822
MU43669	1	(TC)6c(CT)15	43	34	76
MU43669	2	(TG)10	20	296	315	CTCCACAACAAAGCAACCCT	60.149	20	TCCCTTCTGGGTGTCTTCAC	60.088	20	252	193	444	CTCCACAACAAAGCAACCCT	60.149	20	TTCTCCTCCTCCTCCTCCTC	59.883	20	270	193	462	CTCCACAACAAAGCAACCCT	60.149	20	TCTTCTCCTCCTCCTCCTCC	59.883	20	272	193	464
MU43669	3	(GGA)6	18	442	459	ATGCTGGAATTAGTGGGTGG	59.813	20	ATCCCTCTCGATTCTCCGTT	60.037	20	233	324	556	ATGCTGGAATTAGTGGGTGG	59.813	20	ATTCCTCCCGGTCTCATTTC	60.272	20	260	324	583	ATGCTGGAATTAGTGGGTGG	59.813	20	ACTTCTCAGCATCTTCCCCC	60.596	20	174	324	497
MU43670	1	(CTT)13	39	488	526	CACCACGAGTCCTCGGTTAT	59.989	20	AAAGCAATGGAGAGTGGAGAA	58.923	21	260	406	665	CACCACGAGTCCTCGGTTAT	59.989	20	AAAAGCAATGGAGAGTGGAGA	58.923	21	261	406	666	CACCACGAGTCCTCGGTTAT	59.989	20	AAAAGCAATGGAGAGTGGAGAA	60.242	22	261	406	666
MU43675	1	(CTT)14	42	14	55
MU43685	1	(CTT)5cctcttcttcctcttcttct(TC)6	47	68	114	CCCATTCCCCTTTCTTCTTC	59.875	20	AACAGTCTCCACCGCCATAG	60.134	20	250	5	254	CCCATTCCCCTTTCTTCTTC	59.875	20	CACATGGTTCTCTCCACGAA	59.676	20	210	5	214	CCCATTCCCCTTTCTTCTTC	59.875	20	CAAGCAAGGGAGTTTGCAGT	60.431	20	276	5	280
MU43685	2	(GAC)5	15	468	482	CACAAAAAGGAAAGGCCTGA	60.22	20	TTCCATCACCATTTGCTTCA	60.049	20	184	372	555	CACAAAAAGGAAAGGCCTGA	60.22	20	TCCTCATCACCTCCAGCTCT	59.945	20	203	372	574	CACAAAAAGGAAAGGCCTGA	60.22	20	CATCTCCATTGTCGTCATCG	60.072	20	235	372	606
MU43689	1	(TCT)5	15	187	201	CCTTTGCTTTCCCTATTCCC	59.903	20	TCTGGTGGAAGGTATCTCCG	60.065	20	151	86	236	ACGACGAAGAACGGAAACTG	60.291	20	TCTGGTGGAAGGTATCTCCG	60.065	20	102	135	236	CCTTTGCTTTCCCTATTCCC	59.903	20	AAGGTATCTCCGAGGATGGG	60.285	20	143	86	228
MU43692	1	(TTTTG)5	25	188	212	AAACCACGTTGCATTGATGA	59.972	20	AGGAAATCGATTACGCATGG	59.923	20	225	35	259	CGTAAAACCACGTTGCATTG	60.029	20	AGGAAATCGATTACGCATGG	59.923	20	229	31	259	ACGACGATTTCAATCGAACC	59.939	20	AGGAAATCGATTACGCATGG	59.923	20	250	10	259
MU43699	1	(TC)11	22	200	221	TTTTATGCCCGTGAAAGAGG	60.067	20	GGCCTTTTCTCCTTGGAGTC	60.19	20	259	52	310	TTTTATGCCCGTGAAAGAGG	60.067	20	TCTACGATGAGATCGGCCTT	59.797	20	273	52	324	TTTTATGCCCGTGAAAGAGG	60.067	20	GAGATCGGCCTTTTCTCCTT	59.789	20	265	52	316
MU43701	1	(TA)7	14	962	975
MU43705	1	(TCT)9	27	242	268	CGCTGCTTTAAGGAGTTTGG	60.011	20	TAAGCTCCACAGCCCTCAGT	60.012	20	255	142	396	CCGCTGCTTTAAGGAGTTTG	60.011	20	TAAGCTCCACAGCCCTCAGT	60.012	20	256	141	396	CGCTGCTTTAAGGAGTTTGG	60.011	20	GTAAGCTCCACAGCCCTCAG	60.012	20	256	142	397
MU43706	1	(TC)9	18	21	38
MU43712	1	(AG)6	12	1667	1678
MU43713	1	(CA)6	12	344	355	GTTGGAGCATGAAGAGAGCC	59.957	20	ATGCATGATTGGAAGCACAA	60.08	20	231	223	453	GGTTGGAGCATGAAGAGAGC	59.957	20	ATGCATGATTGGAAGCACAA	60.08	20	232	222	453	GAGCATGAAGAGAGCCCAAG	60.096	20	ATGCATGATTGGAAGCACAA	60.08	20	227	227	453
MU43715	1	(TTTC)7	28	1079	1106	TAAGTTCAATGGCCAATCCC	59.762	20	CCAAATTTCAATGGAAAACACA	59.715	22	230	973	1202	TTCCAGGCCTCCAAATTCTA	59.64	20	CCAAATTTCAATGGAAAACACA	59.715	22	158	1045	1202	CCTTTGTTCTTGGTATCCGC	59.569	20	CCAAATTTCAATGGAAAACACA	59.715	22	212	991	1202
MU43719	1	(TTTTTC)5	30	968	997	GGAGACTTCGAGCGATGAAC	59.957	20	TCTTCTCAGGTCTCGAAAACAA	59.097	22	173	904	1076	GGAGACTTCGAGCGATGAAC	59.957	20	TCAGGTCTCGAAAACAAAAAGA	58.994	22	168	904	1071	GGAGACTTCGAGCGATGAAC	59.957	20	TTCTCAGGTCTCGAAAACAAAA	58.994	22	171	904	1074
MU43720	1	(CT)7	14	122	135	CCCCACATTTCTCTCCTTCA	60.042	20	GAAATTTACCAACGGCGAAA	59.943	20	237	26	262	CCCCACATTTCTCTCCTTCA	60.042	20	ACCAACGGCGAAATAGACTG	60.132	20	230	26	255	GCAACTCCCTCCCTTTCTTT	59.691	20	TTCCCTTGCTCATTTCCATC	60.014	20	248	89	336
MU43722	1	(TA)7	14	784	797	GAGATCAATCGCAAGGAAGC	59.923	20	GTCGGAAAAGGCGTTGATTA	60.074	20	245	588	832	GGAGATCAATCGCAAGGAAG	59.773	20	GTCGGAAAAGGCGTTGATTA	60.074	20	246	587	832	GCGGAGAATAGTAGCGGAGA	59.574	20	GTCGGAAAAGGCGTTGATTA	60.074	20	261	572	832
MU43743	1	(TA)12	24	690	713	AAACTTGTGCAAAAGCTGCC	60.428	20	CACGAATGTATATGTAAATAGCAAAGG	59.376	27	192	553	744	GCCGATCCTTACTTTGGTTG	59.569	20	CACGAATGTATATGTAAATAGCAAAGG	59.376	27	271	474	744	TGCCGATCCTTACTTTGGTT	59.569	20	CACGAATGTATATGTAAATAGCAAAGG	59.376	27	272	473	744
MU43752	1	(CGA)5	15	315	329	AGAGCAGCCTGAAATCGTGT	60.02	20	TCCTTGGAGCGTTTAGCAGT	60.015	20	280	249	528	AGAGCAGCCTGAAATCGTGT	60.02	20	TAGAGGATCCGATGGTGAGC	60.181	20	237	249	485	GATGAACACGTGGAGCATTG	60.12	20	TAGAGGATCCGATGGTGAGC	60.181	20	267	219	485
MU43756	1	(GAA)6	18	594	611	TCGATCTTCGTTCTTTCGTG	58.999	20	CTCGCATCACATCAAAATGC	60.228	20	263	562	824	TGTCGATCTTCGTTCTTTCG	58.999	20	CTCGCATCACATCAAAATGC	60.228	20	265	560	824	TAAAATCACGCAGCAGCATC	59.983	20	ATCCCCAAGTTTGACCGAC	59.77	19	248	504	751
MU43769	1	(CT)10	20	626	645	CAGTGCTCCGAGAGACTCCT	59.732	20	GGGAATGAAGATTGATTTTTGG	59.659	22	254	491	744	TTAGATGCAGTGCTCCGAGA	59.697	20	GGGAATGAAGATTGATTTTTGG	59.659	22	261	484	744	CAAGCAGGATGGAGTGCTTT	60.397	20	GGGAATGAAGATTGATTTTTGG	59.659	22	279	466	744
MU43770	1	(TTC)10	30	883	912	ATGAACGGGTACAGAGTCGG	59.989	20	TGAACACCCAACTGACCAAA	59.976	20	222	718	939	CAGAGTCGCCATTGCTGTTA	60.011	20	TGAACACCCAACTGACCAAA	59.976	20	109	831	939	ATATGGCCGGTAGGGTTAGG	60.055	20	TGAACACCCAACTGACCAAA	59.976	20	173	767	939
MU43775	1	(TC)17	34	31	64	TTCCCTCTCTCACTTTCTCTCTC	58.355	23	TTGAACGCTGAAGTACGGTG	59.904	20	264	2	265	TTCCCTCTCTCACTTTCTCTCTCT	59.311	24	TTGAACGCTGAAGTACGGTG	59.904	20	264	2	265	TTCCCTCTCTCACTTTCTCTCTC	58.355	23	TTTGCAGTAGCTGCAGATGG	60.157	20	220	2	221
MU43778	1	(TTC)28tctctccatttctctctgcatttttcttactccaaccaaccccttacttcattctccttca(TCT)6ctctccatttctctctgcatttttctcactccaaccaaccccttacttcattctcttcttcttca(CTT)5	243	72	314
MU43779	1	(TG)8tatatat(AG)8	39	5	43
MU43782	1	(TCT)13	39	256	294	TCCCTTATCCCTTTCCCATC	60.089	20	GAGTGGAAGTAGCGTCCTCG	60.012	20	270	179	448	TCCCTTATCCCTTTCCCATC	60.089	20	CAGAGGAAGGGGTGTGAGAA	60.229	20	210	179	388	TCCCTTATCCCTTTCCCATC	60.089	20	TTAGCAGAGGAAGGGGTGTG	60.246	20	214	179	392
MU43788	1	(TCT)9	27	1	27
MU43792	1	(GA)11	22	359	380	TCGGAATAAGCTACTGCACG	59.087	20	GCGGCATTTTTCAGAGAGTC	59.962	20	265	229	493	CGGAATAAGCTACTGCACGA	59.087	20	GCGGCATTTTTCAGAGAGTC	59.962	20	264	230	493	TCGGAATAAGCTACTGCACG	59.087	20	GTCGTTCTATGCGGCATTTT	60.103	20	275	229	503
MU43793	1	(CGC)7	21	53	73	CCTCCATCTGCTTAACGAGC	59.978	20	CGAGAAGCCATAACCACCAT	59.955	20	254	1	254	CCTCCATCTGCTTAACGAGC	59.978	20	TTCGAGAAGCCATAACCACC	60.074	20	256	1	256	CCTCCATCTGCTTAACGAGC	59.978	20	TGTGTGTGTGCAGAAATGGA	59.705	20	181	1	181
MU43798	1	(GAA)12	36	171	206	GGCTCGGTTGCAATGTTAAT	59.967	20	CCTCGTTCATCGGAGACAGT	60.261	20	203	31	233	GGCTCGGTTGCAATGTTAAT	59.967	20	ATTTTGTTGCCCTCGTTCAT	59.434	20	213	31	243	TATAAACCCCTCTCGCCTCC	60.411	20	CCTCGTTCATCGGAGACAGT	60.261	20	148	86	233
MU43806	1	(AT)12	24	465	488	GTCAAGGGATCCGAAGATGA	60.011	20	AGCCGTTTCACAAAGCAAAT	59.752	20	257	443	699	AGGTCAAGGGATCCGAAGAT	59.896	20	AGCCGTTTCACAAAGCAAAT	59.752	20	259	441	699	GTCAAGGGATCCGAAGATGA	60.011	20	TAAAGCCGTTTCACAAAGCA	59.486	20	260	443	702
MU43812	1	(CTT)12	36	122	157	CAAGCTCTTCCTCAACGGAC	59.989	20	GTGAGTGAGAAGCCCGAGAC	59.993	20	130	76	205	GGACCCATCAACCTTCTTCA	59.903	20	GTGAGTGAGAAGCCCGAGAC	59.993	20	114	92	205	CAAGCTCTTCCTCAACGGAC	59.989	20	AGTGAGTGAGAAGCCCGAGA	60.135	20	131	76	206
MU43813	1	(GAA)5	15	541	555	ATCTTCTCCTCCGTCGGATT	60.037	20	CCAGTTTCCAAACCCAAAAA	59.811	20	222	436	657	ATCTTCTCCTCCGTCGGATT	60.037	20	TCCAGTTTCCAAACCCAAAA	60.314	20	223	436	658	ATCTTCTCCTCCGTCGGATT	60.037	20	TTTCCAGTTTCCAAACCCAA	60.314	20	225	436	660
MU43816	1	(GAA)11g(GA)8	50	906	955	GGTTGTTGGGATTTGAGGGT	60.979	20	AACGGATCGGATGAAGTCAG	60.073	20	263	839	1101	TGAAGGTTGTTGGGATTTGAG	59.956	21	AACGGATCGGATGAAGTCAG	60.073	20	267	835	1101	TGAAGGTTGTTGGGATTTGA	58.947	20	AACGGATCGGATGAAGTCAG	60.073	20	267	835	1101
MU43818	1	(TC)8	16	85	100	CTGGGTTTCTTCCATTTCCA	59.903	20	TAAAAATCCGCCGGTAAGTG	59.958	20	197	23	219	CTGGGTTTCTTCCATTTCCA	59.903	20	CGATGAAAACAAAAGGGCAT	59.938	20	157	23	179	CTGGGTTTCTTCCATTTCCA	59.903	20	TAAAGCTCCAACCCATCCAC	59.933	20	271	23	293
MU43825	1	(CTT)11	33	156	188	CCTGATCTTCTTCCCACCAC	59.505	20	CAGAAACGGGGAACTGAAAA	60.081	20	225	4	228	TCCTGATCTTCTTCCCACCA	60.59	20	CAGAAACGGGGAACTGAAAA	60.081	20	226	3	228	CCTGATCTTCTTCCCACCAC	59.505	20	AAATGGCAGCGAGAGGAATA	59.807	20	264	4	267
MU43830	1	(CT)8	16	11	26
MU43831	1	(AT)6aaata(AT)6caaaaagcagtctagagcgcaaagggttttttctcatctatcttcagagggagaggggagctaaacaagag(CT)61	222	94	315	GATTCCCAGAAGAAGAGGGG	60.008	20	TGAAGTGAACAGAGACACAGCA	59.666	22	278	68	345	ATTCCCAGAAGAAGAGGGGA	60.008	20	TGAAGTGAACAGAGACACAGCA	59.666	22	277	69	345	CCCAGAAGAAGAGGGGAAGA	60.695	20	TGAAGTGAACAGAGACACAGCA	59.666	22	274	72	345
MU43832	1	(CTT)6ctccttcttctccttcttt(TTC)19tc(CTT)5	111	55	165	CTTCTCTTTCCCCCTTTGCT	59.821	20	GGGGGTTTGAATTGAATGTG	60.029	20	231	5	235	CTTCTCTTTCCCCCTTTGCT	59.821	20	TGGGGGTTTGAATTGAATGT	60.029	20	232	5	236	TCTCTTTCCCCCTTTGCTTT	60.18	20	GGGGGTTTGAATTGAATGTG	60.029	20	229	7	235
MU43836	1	(CT)8	16	1	16
MU43840	1	(AT)13	26	102	127	TAAAGACACACTGCTCGCCA	60.596	20	CGCTTCAATTTCCTCTTTCG	59.953	20	243	60	302	TAAAGACACACTGCTCGCCA	60.596	20	TCCAAAACGCTTCAATTTCC	60.053	20	250	60	309	TAAAGACACACTGCTCGCCA	60.596	20	CCCAACCAGCCATTAAAGAA	59.931	20	169	60	228
MU43840	2	(AT)7	14	790	803
MU43841	1	(ATC)5	15	150	164	TGGGAAGTTTGGAAGAGGAA	59.641	20	TGGGAATTGGAATTGGAAGA	60.244	20	121	90	210	TGGGAAGTTTGGAAGAGGAA	59.641	20	CACAAGCCATTTCCTAAGGC	59.708	20	269	90	358	TGGGAAGTTTGGAAGAGGAA	59.641	20	TCATCACACTCTCACCCACC	59.502	20	195	90	284
MU43841	2	(TC)14	28	459	486	GCCTTAGGAAATGGCTTGTG	59.708	20	TGGTTGAGGAGAAGGTTAAGG	58.305	21	195	339	533	GCCTTAGGAAATGGCTTGTG	59.708	20	TGGTTGAGGAGAAGGTTAAGGT	59.144	22	195	339	533	GGTGGGTGAGAGTGTGATGA	59.502	20	TGGTTGAGGAGAAGGTTAAGG	58.305	21	269	265	533
MU43843	1	(CT)12ttcttcatttcatttataccccttcttttagagagactctattcatctccctctctttaacgaacccaattcttcttttcaa(TC)6	118	23	140	AACAACAACGGCCCCAAT	61.168	18	CAAGCCAGGATCCAAAGAAA	60.184	20	266	2	267	AACAACAACGGCCCCAAT	61.168	18	GGGTTCAAATCTCAGAAAGGG	59.926	21	240	2	241	AACAACAACGGCCCCAAT	61.168	18	GGGGTTCAAATCTCAGAAAGG	59.926	21	241	2	242
MU43853	1	(TC)10gatcccatttccctctctctctttctctcgctccaccctccactccggctgccgcttccccctgcaccgccgtctccgttcgtaacacgagcgaactg(CT)7	132	15	146
MU43854	1	(TC)6	12	79	90	TCGCCACCATCTCTCTCTCT	60.096	20	TCCCAAAACAAAGAACTGGG	59.942	20	116	55	170	CTTCGCCACCATCTCTCTCT	59.555	20	TCCCAAAACAAAGAACTGGG	59.942	20	118	53	170	TTCGCCACCATCTCTCTCTC	60.497	20	TCCCAAAACAAAGAACTGGG	59.942	20	117	54	170
MU43863	1	(AT)12	24	515	538	GCCACCACCTCCACACTACT	60.033	20	TCCCTATTGCACGAAACTGA	59.272	20	161	455	615	CACCACCACCAGTATACCCC	59.966	20	TCCCTATTGCACGAAACTGA	59.272	20	216	400	615	CCACCACCACCAGTATACCC	59.966	20	TCCCTATTGCACGAAACTGA	59.272	20	217	399	615
MU43864	1	(TCTCCA)5	30	245	274	CGACCCCTCTCTTTCTACCC	60.067	20	GACGCGAGGAATCGATAAAA	60.175	20	237	80	316	TCCCTAAACCCTAGCGGAAT	59.924	20	GACGCGAGGAATCGATAAAA	60.175	20	100	217	316	CGACCCCTCTCTTTCTACCC	60.067	20	AGACGCGAGGAATCGATAAA	59.807	20	238	80	317
MU43865	1	(CT)12	24	1	24
MU43867	1	(CT)8	16	19	34
MU43871	1	(AG)14	28	76	103	TTCAAACCCAAACCATCCAC	60.594	20	AGGCCCTCCATTTTTCAACT	59.94	20	251	39	289	CTTTCAAACCCAAACCATCC	59.264	20	AGGCCCTCCATTTTTCAACT	59.94	20	253	37	289	CCATCTTTCAAACCCAAACC	59.264	20	AGGCCCTCCATTTTTCAACT	59.94	20	257	33	289
MU43871	2	(GAT)5	15	425	439	GGGTGCTATTGCAAACCTGT	60	20	ACATAGGGCTCCTCCGTTTT	59.962	20	123	350	472	ATGCAGATTGTCCTTCTGGG	60.073	20	ACATAGGGCTCCTCCGTTTT	59.962	20	140	333	472	CTGGGTGCTATTGCAAACCT	60.132	20	ACATAGGGCTCCTCCGTTTT	59.962	20	125	348	472
MU43873	1	(CT)56	112	666	777	TTTACCCACCGCAGAATCTC	60.074	20	ACATGAGCGAAAACGGAATC	60.081	20	280	562	841	TCCGATCAACACCACTTTGA	60.088	20	ACATGAGCGAAAACGGAATC	60.081	20	262	580	841	TCCGATCAACACCACTTTGA	60.088	20	CAGGAACAACATGAGCGAAA	59.84	20	270	580	849
MU43875	1	(CT)10ccctctctctctcc(CT)6	46	42	87	ACTGCAGCTTCGTCGCTACT	60.364	20	GCTTCCAAAGACTGCGAAAC	60	20	241	5	245	ACTGCAGCTTCGTCGCTACT	60.364	20	CGGAAAAGCTCAACCAGAAG	59.986	20	133	5	137	ACTGCAGCTTCGTCGCTACT	60.364	20	CCACATCCCTTGTTCTTCGT	59.966	20	171	5	175
MU43879	1	(CT)6t(TC)12	37	484	520	TTAGGAAGAGACGCGTTGGT	59.875	20	CCCTGCAAAATAGGTGGAGA	60.066	20	158	387	544	TCTTTTCCGACAAGGCAAGT	59.853	20	CCCTGCAAAATAGGTGGAGA	60.066	20	207	338	544	GCTGCTTCAGCCTGTTCTCT	59.898	20	TGTCCAAGTGGAGTCAACCA	60.129	20	174	447	620
MU43879	2	(TA)6	12	673	684	TGGTTGACTCCACTTGGACA	60.129	20	AGAGCAGGAGGAAGAGGGAG	60.088	20	209	601	809	GCATGGGCTTTTCCCTTAAT	60.28	20	AGAGCAGGAGGAAGAGGGAG	60.088	20	266	544	809	TGGTTGACTCCACTTGGACA	60.129	20	CAGGGAGAAGAGGAAGAGCA	59.673	20	223	601	823
MU43880	1	(TC)15	30	702	731	ACGGTCGTCTCTTTCAGTGG	60.298	20	ATAAGGTTGGCGGTTGACTG	59.993	20	181	655	835	ACGGTCGTCTCTTTCAGTGG	60.298	20	TTGACTGAGGCGAGGAAACT	59.989	20	168	655	822	CTCGTTTCTGTAGGCGCTTT	59.654	20	ATAAGGTTGGCGGTTGACTG	59.993	20	266	570	835
MU43883	1	(TC)51	102	278	379	CTGACGGCTTTGGAAGAGTC	59.989	20	AAGCAAGAGTACCCAACCCC	60.361	20	265	157	421	CTGACGGCTTTGGAAGAGTC	59.989	20	AGTACCCAACCCCATTGTTG	59.569	20	258	157	414	GATCGGAGTTTGGGATGAAG	59.483	20	TTTCTAGGGTTTCGGGAGGT	59.934	20	273	201	473
MU43884	1	(TCTCCA)5	30	275	304	CGACCCCTCTCTTTCTACCC	60.067	20	GACGTGTAGCAGCAGGATCA	60.016	20	279	110	388	TCCCTAAACCCTAGCGGAAT	59.924	20	GACGTGTAGCAGCAGGATCA	60.016	20	142	247	388	CCCTAAACCCTAGCGGAATC	59.924	20	GACGTGTAGCAGCAGGATCA	60.016	20	141	248	388
MU43897	1	(CTT)12	36	130	165	TTCCCCTTCCTCCTCTTCAT	60.008	20	CTGGTAGGGCTCTCAGTTGC	60.012	20	203	20	222	TTCCCCTTCCTCCTCTTCAT	60.008	20	AATGGAGATCCAAATGTCGC	59.9	20	272	20	291	TTCCCCTTCCTCCTCTTCAT	60.008	20	AGGGCCAGTTTCTATCACCC	60.328	20	238	20	257
MU43914	1	(TA)8atgatgcctgtctctgtctctgtctctg(TC)10	64	183	246	GATTTCCCCTCCGAACTCTC	60.015	20	TTGCCCTAAAACCCTCACAC	59.971	20	192	112	303	GATTTCCCCTCCGAACTCTC	60.015	20	GTTGCCCTAAAACCCTCACA	59.971	20	193	112	304	GATTTCCCCTCCGAACTCTC	60.015	20	GGTGGCGAAAATTAGCAGAA	60.209	20	253	112	364
MU43918	1	(TCT)9	27	148	174	CCAAAACCAAAACCCACATT	59.564	20	TTCTCGTTTTCATGGCTTCC	60.192	20	264	45	308	CCAAAACCAAAACCCACATT	59.564	20	CGTTCTCGTTTTCATGGCTT	60.249	20	266	45	310	AAAAGCCCCAAAACCAAAAC	60.197	20	GGCTTCCCTTCTTCGATCAT	60.546	20	258	38	295
MU43921	1	(CT)57	114	93	206	CCCTGCATTTTTCTCTGCTC	59.955	20	GCCATTGGTCTGAAAAGCTC	59.82	20	195	67	261	CCCTGCATTTTTCTCTGCTC	59.955	20	GTTGCAAGAAGCCATTGGTC	60.646	20	205	67	271	CCCTGCATTTTTCTCTGCTC	59.955	20	AAGCCATTGGTCTGAAAAGC	59.316	20	197	67	263
MU43923	1	(TA)6	12	28	39	AAGCTTTGTAATTGTATGTGCTGTT	58.47	25	GAGTTCCAAAGCCCAAATGA	60.051	20	226	1	226	AAGCTTTGTAATTGTATGTGCTGTT	58.47	25	TTCCAAAGCCCAAATGACTC	60.051	20	223	1	223	AAGCTTTGTAATTGTATGTGCTGTT	58.47	25	TCGTAGGGAATGCCTTTGAG	60.206	20	243	1	243
MU43924	1	(GAA)5	15	342	356	TCATCTTGATGAGTGGCTTCA	59.384	21	GTGATGAAAGATCGCCGTTT	60.081	20	199	282	480	TCATCTTGATGAGTGGCTTCA	59.384	21	CATGGGATCGGAAAACTACG	60.323	20	162	282	443	TCATCTTGATGAGTGGCTTCA	59.384	21	TGATGAAAGATCGCCGTTTT	60.585	20	198	282	479
MU43925	1	(TTC)5	15	240	254	GCAGTTCAGGGACATGGAAT	59.934	20	CGAGCATATTGATTCTCGCA	59.937	20	253	143	395	GCAGTTCAGGGACATGGAAT	59.934	20	TTATTCCGGAGGAGTGCTTG	60.206	20	202	143	344	GCAGTTCAGGGACATGGAAT	59.934	20	GGAGGAGTGCTTGTTTGGAA	60.232	20	195	143	337
MU43927	1	(CT)17(CA)6	46	41	86	CCCAACACTCCACATCTCTCT	59.164	21	AGCGAAGAAGGTGGAACTGA	59.989	20	258	2	259	CCCAACACTCCACATCTCTCT	59.164	21	TGTTTTTGCACTAACGCAGG	59.911	20	235	2	236	CCCAACACTCCACATCTCTC	58.052	20	AGCGAAGAAGGTGGAACTGA	59.989	20	258	2	259
MU43928	1	(AAG)6	18	3	20
MU43932	1	(GGC)6	18	165	182	AGCCTTCCCTTCTTCTACCG	59.842	20	ACGAAACTTATGGTGCAGGG	59.993	20	101	121	221	AGCCTTCCCTTCTTCTACCG	59.842	20	CGAAACTTATGGTGCAGGGT	59.993	20	100	121	220	AGCCTTCCCTTCTTCTACCG	59.842	20	AGGATGATGCCATACTTGCC	59.923	20	141	121	261
MU43938	1	(CT)15ca(TTC)8	56	536	591	AACGGATCGGATGAAGTCAG	60.073	20	AGTCAGTGGTGTGTGTGCGT	60.282	20	234	391	624	AACGGATCGGATGAAGTCAG	60.073	20	GTGTGTGTGCGTGAGGAAAG	60.357	20	226	391	616	TCGGATGAAGTCAGAAGGGT	59.655	20	AGTCAGTGGTGTGTGTGCGT	60.282	20	228	397	624
MU43941	1	(GA)61	122	75	196	TATGCAGAGAATTCGGCACC	61.141	20	CGTTCAGATCACGGACACAT	59.551	20	223	51	273	TATGCAGAGAATTCGGCACC	61.141	20	AACAGGGTGTCCGTTCAGAT	59.43	20	234	51	284	CTGCTATGCAGAGAATTCGG	58.625	20	CGTTCAGATCACGGACACAT	59.551	20	227	47	273
MU43942	1	(TC)12	24	957	980	GGAGATTGGTGCTGTCCTTC	59.661	20	CAAAACGCAAATTGACCAAA	59.579	20	135	897	1031	GGAGATTGGTGCTGTCCTTC	59.661	20	TAAAAGAGCCCAAAACGCAA	60.721	20	145	897	1041	GGAGATTGGTGCTGTCCTTC	59.661	20	TTAAAAGAGCCCAAAACGCA	60.721	20	146	897	1042
MU43953	1	(CT)6	12	686	697	CGATCTTTGTCATCCGACCT	60.073	20	AGAACGATCGAGCAAGCAAT	59.985	20	233	542	774	CTTGCATGGCAGGTCAACTA	59.864	20	AGAACGATCGAGCAAGCAAT	59.985	20	196	579	774	TTGCATGGCAGGTCAACTAC	59.722	20	AGAACGATCGAGCAAGCAAT	59.985	20	195	580	774
MU43959	1	(TTG)5	15	649	663	CTTTGGGTTCCTTACTGCCA	60.103	20	GGATATGGAGCATCGGAAGA	59.998	20	277	420	696	CTTTGGGTTCCTTACTGCCA	60.103	20	GAAGGATATGGAGCATCGGA	59.998	20	280	420	699	CTTTGGGTTCCTTACTGCCA	60.103	20	ATGGAGCATCGGAAGAAGAA	59.773	20	273	420	692
MU43959	2	(CT)18	36	819	854	GCAAACTTCAATGCCGAGAT	60.221	20	CCGCCATGCAAATAAGAGTT	60.096	20	274	757	1030	TCGGAAGAAGACGTGGAATC	60.195	20	GCGTTTCAGTTCCAGAGAGC	60.142	20	276	712	987	GCAAACTTCAATGCCGAGAT	60.221	20	GCGTTTCAGTTCCAGAGAGC	60.142	20	231	757	987
MU43967	1	(GAA)6	18	508	525	ACCCAAAACTCGACAACGAC	60.012	20	GCATCTTCGTTTGGCTCTTC	59.962	20	202	362	563	TCTGATTGGGAAGGTGAAGG	60.042	20	GCATCTTCGTTTGGCTCTTC	59.962	20	113	451	563	CAAAACTCGACAACGACGAA	59.881	20	GCATCTTCGTTTGGCTCTTC	59.962	20	199	365	563
MU43968	1	(TC)15	30	460	489	CGGCTCTGGTCGTATGTTCT	60.277	20	TGCCCTAATAATTAATGGTGAAGA	58.979	24	193	344	536	TCAAATCTCCCTTCGTCGAT	59.629	20	TGCCCTAATAATTAATGGTGAAGA	58.979	24	130	407	536	AAATCTCCCTTCGTCGATCC	60.41	20	TGCCCTAATAATTAATGGTGAAGA	58.979	24	128	409	536
MU43970	1	(GGA)5	15	176	190	TTCCAATGGCCTCCTTCTTA	59.64	20	GATTCCCACCTCCATTGTTG	60.173	20	235	2	236	TTCCAATGGCCTCCTTCTTA	59.64	20	TGATTCCCACCTCCATTGTT	60.173	20	236	2	237	TTCCAATGGCCTCCTTCTTA	59.64	20	ATTCCCACCTCCATTGTTGA	60.173	20	234	2	235
MU43972	1	(CT)20	40	288	327	TCCACATGCCTAATCCCTTC	59.894	20	GACCGAAGCTGGAATCTGAG	59.95	20	172	196	367	TCCACATGCCTAATCCCTTC	59.894	20	CGAAGCTGGAATCTGAGAGG	60.088	20	169	196	364	TCCACATGCCTAATCCCTTC	59.894	20	CCGAAGCTGGAATCTGAGAG	60.088	20	170	196	365
MU43977	1	(CAG)5	15	675	689	AGCACAGATTGCAGAACACG	60.056	20	GGGGGAGGGGGTTATAAAAT	60.089	20	225	644	868	AGCACAGATTGCAGAACACG	60.056	20	GCTGAAGGGCAGTAAGATGG	59.836	20	197	644	840	GGCATATTCTGGGAGAAGCA	60.177	20	AACGCTCTCATATGTTGCCC	60.103	20	269	466	734
MU43977	2	(TTA)5	15	925	939	ATTTTATAACCCCCTCCCCC	60.089	20	TCAGCCAGAAGCATAGAGCA	59.847	20	158	849	1006	CCATCTTACTGCCCTTCAGC	59.836	20	TCAGCCAGAAGCATAGAGCA	59.847	20	186	821	1006	TGGAGGGCAATATGATGATG	59.305	20	TCAGCCAGAAGCATAGAGCA	59.847	20	273	734	1006
MU43979	1	(AGA)7	21	349	369	CTGCCGTGAAGGAGAAGAAC	59.989	20	AGCCTCAATCCCCAATCTCT	60.037	20	148	310	457	GCCGTGAAGGAGAAGAACAG	59.989	20	AGCCTCAATCCCCAATCTCT	60.037	20	146	312	457	ATCCCTTAACCAAACGACCC	60.053	20	AGCCTCAATCCCCAATCTCT	60.037	20	240	218	457
MU44006	1	(CTT)6	18	287	304	ATGATCGGAGTCGTATTGCC	59.923	20	AACGACGATGCCTTAATTGG	59.96	20	264	232	495	ATGATCGGAGTCGTATTGCC	59.923	20	CCATTAGCTGAGACCCCAAA	60.066	20	157	232	388	ATGATCGGAGTCGTATTGCC	59.923	20	CGACGATGCCTTAATTGGAT	59.923	20	262	232	493
MU44014	1	(CTT)7	21	124	144	CTCCACTGCATCTCTCCGAT	60.372	20	TTGGAGGTAATCGACAAGGG	59.926	20	250	95	344	CTCCACTGCATCTCTCCGAT	60.372	20	ATTGGGCGGTGATGAATAAG	59.784	20	153	95	247	CTCCACTGCATCTCTCCGAT	60.372	20	AGATTGGGCGGTGATGAATA	60.296	20	155	95	249
MU44016	1	(ATAAT)5	25	47	71
MU44020	1	(AT)7	14	1033	1046	ATTTTAGGGCTGAGGTGGCT	60.096	20	AGTCCAAACTTTCACTTGTGGT	57.754	22	263	883	1145	GTGGCTGAACAAAAGTGTGG	59.187	20	AGTCCAAACTTTCACTTGTGGT	57.754	22	249	897	1145	TATTTTAGGGCTGAGGTGGC	59.182	20	AGTCCAAACTTTCACTTGTGGT	57.754	22	264	882	1145
MU44021	1	(AT)9(GT)6(AT)9	48	61	108	AAGCGAATCAAGTATTTGCTTTTT	59.731	24	GGAGCAGGTTTTTGGTTCAG	59.711	20	222	1	222	GCGAATCAAGTATTTGCTTTTT	57.679	22	GGAGCAGGTTTTTGGTTCAG	59.711	20	220	3	222	AGCGAATCAAGTATTTGCTTTTT	58.586	23	GGAGCAGGTTTTTGGTTCAG	59.711	20	221	2	222
MU44029	1	(CT)8	16	1	16
MU44031	1	(TCT)5	15	741	755	AAGAGGATCAACAGCGTCGT	59.874	20	CCGAAACACCAAGAAGGAAG	59.705	20	140	640	779	CGCCCTAACTTCTCATCGAC	59.836	20	CCGAAACACCAAGAAGGAAG	59.705	20	250	530	779	CGATTCCTCCGAGAGAACAC	59.803	20	CCGAAACACCAAGAAGGAAG	59.705	20	224	556	779
MU44033	1	(AG)6aaggaaa(AAG)6	37	572	608	CCGGGTCACATTTCTAGCAT	59.955	20	ACCACCAAAAACCCTCCTCT	59.834	20	265	380	644	AGTGATGAATCGCAGAAGGC	60.37	20	ACCACCAAAAACCCTCCTCT	59.834	20	171	474	644	CGAGTGATGAATCGCAGAAG	59.547	20	ACCACCAAAAACCCTCCTCT	59.834	20	173	472	644
MU44037	1	(TA)6	12	995	1006	GTCCTTCGTCCGTTTGTGTT	60.012	20	TCAAGTCTCTGCTCTGCCAA	59.855	20	251	896	1146	GTCCTTCGTCCGTTTGTGTT	60.012	20	TTCAAGTCTCTGCTCTGCCA	59.855	20	252	896	1147	TTAAAATGGCACCCTTCGTC	59.938	20	TCAAGTCTCTGCTCTGCCAA	59.855	20	268	879	1146
MU44038	1	(GCTCCC)6	36	205	240	CTTTCTCCACTCGTTGACGC	60.975	20	ATCAGAACGTACGCAATCCC	59.962	20	269	175	443	CTTTCTCCACTCGTTGACGC	60.975	20	GGAGGTCCCTGTTTTCACAA	59.943	20	240	175	414	TTTCTCCACTCGTTGACGC	59.976	19	ATCAGAACGTACGCAATCCC	59.962	20	268	176	443
MU44039	1	(CT)9	18	56	73	TTCATCTTCAAACCAAAACCC	58.914	21	GGATGAGTCGAGGGAGAGTG	59.792	20	111	26	136	TTCATCTTCAAACCAAAACCC	58.914	21	TCTTAGCTTGGCGACTGTGA	59.74	20	205	26	230	TTCATCTTCAAACCAAAACCCT	59.85	22	GGATGAGTCGAGGGAGAGTG	59.792	20	111	26	136
MU44048	1	(AAG)8	24	141	164	TAAAAATGGTGGGCCAAAAC	59.677	20	GAGTGAAAACCGAATCCGAA	60.051	20	195	55	249	TAAAAATGGTGGGCCAAAAC	59.677	20	GGTTTGGAGTGAAAACCGAA	59.948	20	201	55	255	TAAAAATGGTGGGCCAAAAC	59.677	20	TTGGAGTGAAAACCGAATCC	59.91	20	198	55	252
MU44067	1	(TGA)5c(GAT)5	31	448	478	TGGAGGAAGTGATGCAGATG	59.787	20	TTAGCTGCTTGCTTGCTGAA	60.037	20	159	423	581	TGGAGGAAGTGATGCAGATG	59.787	20	TAGCTGCTTGCTTGCTGAAA	60.037	20	158	423	580	TACTGGAGCGGTTCAAGGTT	59.734	20	TTAGCTGCTTGCTTGCTGAA	60.037	20	241	341	581
MU44070	1	(CA)6	12	42	53	TTTGTTCTTTCAAATCCCAAAAA	59.853	23	TTTTGATGGGAGAGGACTGTTT	59.976	22	243	1	243	TTTGTTCTTTCAAATCCCAAAAA	59.853	23	TTTTTGATGGGAGAGGACTGTT	59.976	22	244	1	244	TCCCAAAAATTGTGATGTCTCTC	60.346	23	TTTTGATGGGAGAGGACTGTTT	59.976	22	229	15	243
MU44070	2	(TCT)6	18	347	364	TGGGTGATCCTAATCTCTCCAT	59.789	22	GCAGGACTTAAACTCAAAAGAGGA	60.28	24	250	276	525	TGGGTGATCCTAATCTCTCCAT	59.789	22	GCAGGACTTAAACTCAAAAGAGG	58.642	23	250	276	525	TGGGTGATCCTAATCTCTCCAT	59.789	22	TTGCAGGACTTAAACTCAAAAGA	58.249	23	252	276	527
MU44070	3	(ATC)7	21	540	560	TCCTCTTTTGAGTTTAAGTCCTGC	60.28	24	AGAGGAAGGAGTTGGAAGCC	59.817	20	151	502	652	TCCTCTTTTGAGTTTAAGTCCTGC	60.28	24	TTGCAATTGATGGGTGTGAT	59.781	20	235	502	736	CCTCTTTTGAGTTTAAGTCCTGC	58.642	23	AGAGGAAGGAGTTGGAAGCC	59.817	20	150	503	652
MU44073	1	(TCT)9	27	58	84
MU44073	2	(GCA)6	18	526	543	TGTGAAGGTGATGTGGGAAA	59.935	20	TTGGCACAGAATTGAAGCTG	59.988	20	205	417	621	TGTGAAGGTGATGTGGGAAA	59.935	20	CTTGCAAGCATTGGCTGTTA	60.014	20	271	417	687	AAACAGCGACCATTTTGGAG	60.11	20	CTTGCAAGCATTGGCTGTTA	60.014	20	204	484	687
MU44077	1	(AGA)5agg(AGA)8	42	182	223	ACTCAGGGAAAAGGAATGGG	60.298	20	CGGAGAGAACAGAGGAGGTG	59.978	20	144	146	289	ACTCAGGGAAAAGGAATGGG	60.298	20	ATGAAGCCTCGGAGAGAACA	59.95	20	153	146	298	ACTCAGGGAAAAGGAATGGG	60.298	20	GGGTACTGATCCCTTCAGCA	60.073	20	221	146	366
MU44078	1	(TCTT)7	28	42	69	TTGAATTTTGCAAGAAATTAGCTC	59.021	24	AAGCAGCAAAGAAGCACCAT	60.022	20	163	16	178	TTGAATTTTGCAAGAAATTAGCTC	59.021	24	AGCAGCAAAGAAGCACCATT	60.022	20	162	16	177	TTGAATTTTGCAAGAAATTAGCTC	59.021	24	GCACCATTTCCAATGATTCC	60.141	20	150	16	165
MU44084	1	(TCT)15	45	18	62
MU44089	1	(TTC)8	24	266	289	CACCCACCGCCTTATAGAAA	59.953	20	CACAGAAAGCATCGTTCCAG	59.44	20	221	105	325	CACCCACCGCCTTATAGAAA	59.953	20	AAACCCTTGTCCCCTTGGTA	60.581	20	278	105	382	AGAAACTCGGAAACTCGACG	59.473	20	GCATCTGCACTCTTCACTGC	59.739	20	250	155	404
MU44091	1	(TCT)5	15	66	80	GCAGTCAAACTATTCAATCAAACAA	59.61	25	AGGTTGGCAATGGAGACAAG	60.111	20	177	1	177	GCAGTCAAACTATTCAATCAAACAA	59.61	25	GCAAGCACCAAAGAAACCAT	60.118	20	109	1	109	GCAGTCAAACTATTCAATCAAACAA	59.61	25	GAGTACTGCTCGACCGATCC	59.834	20	217	1	217
MU44091	2	(TTTC)5	20	1110	1129	CTGCATAGACCAGTGCCAAA	59.864	20	CAAAGCTAGGACAAAAAGAGGAA	59.107	23	117	1041	1157	TCACTGCATAGACCAGTGCC	59.862	20	CAAAGCTAGGACAAAAAGAGGAA	59.107	23	120	1038	1157	AGGACTCGCAACATCTCCAC	60.269	20	CAAAGCTAGGACAAAAAGAGGAA	59.107	23	278	880	1157
MU44097	1	(CTT)8	24	712	735	GACCACTTCGGTGGTGAACT	60.009	20	GGAAGAAGAATAATGAGGAGGGA	59.925	23	147	627	773	AGACCACTTCGGTGGTGAAC	60.009	20	GGAAGAAGAATAATGAGGAGGGA	59.925	23	148	626	773	AAGGATCGCAAACAGACCAC	60.119	20	GGAAGAAGAATAATGAGGAGGGA	59.925	23	161	613	773
MU44100	1	(CTTTT)5	25	481	505	GTGTCCACAAAAACGTCGTG	60.049	20	AAGCTTAGGCAAAGCACAGC	59.797	20	180	453	632	TCCCAACCGAAAGAAAAATG	59.91	20	AAGCTTAGGCAAAGCACAGC	59.797	20	249	384	632	GTGTCCACAAAAACGTCGTG	60.049	20	TAGGCAAAGCACAGCGATTA	59.608	20	175	453	627
MU44105	1	(AAG)5	15	995	1009	ACCGATGTAAGTGGACTCGG	59.989	20	TATTTTGCCACCCATCGTTC	60.701	20	252	790	1041	ATGGGATCGAGAGCTCAGAA	59.91	20	TCGTGGCCTGAATTTCAACT	60.636	20	135	939	1073	ATGGGATCGAGAGCTCAGAA	59.91	20	TATTTTGCCACCCATCGTTC	60.701	20	103	939	1041
MU44110	1	(AC)11atctatttcttcttccc(CT)7	53	2	54
MU44111	1	(TA)6	12	602	613	GATCTCCATGAAGAAGGCCA	60.158	20	CCCGATAGAAACCACCTCAA	59.926	20	253	439	691	AGGGGCTAAAGGCAAGAAAA	60.197	20	CCCGATAGAAACCACCTCAA	59.926	20	218	474	691	GCTCGTGGTTTTCAAAGGAA	60.227	20	CCCGATAGAAACCACCTCAA	59.926	20	171	521	691
MU44113	1	(GAA)6	18	157	174	ATGCTTCAAATTCCAGCTCC	59.273	20	AACCTCAAGCAAAGCCTTCA	59.993	20	213	65	277	ATGCTTCAAATTCCAGCTCC	59.273	20	CAACCTCAAGCAAAGCCTTC	59.993	20	214	65	278	ATGCTTCAAATTCCAGCTCC	59.273	20	AGAATCTGTTCGTCGGCTGT	59.874	20	155	65	219
MU44114	1	(TTC)11	33	259	291	GTCCTTCACCCCCATCTTTT	60.169	20	AAACGAATCATCCAACCAGG	59.79	20	266	101	366	ACCCCCATCTTTTGACCTCT	59.795	20	AAACGAATCATCCAACCAGG	59.79	20	259	108	366	CTTCACCCCCATCTTTTGAC	59.381	20	AAACGAATCATCCAACCAGG	59.79	20	263	104	366
MU44120	1	(CT)9	18	30	47	CACCACTTTCATTCTCTATTTCTCTC	58.94	26	ACCGATTATGATCAGCTGGG	59.917	20	181	1	181	CACCACTTTCATTCTCTATTTCTCTC	58.94	26	CTCTGCATTATCTCTCGGGG	59.79	20	111	1	111	CACCACTTTCATTCTCTATTTCTCTC	58.94	26	CCTCTGCATTATCTCTCGGG	59.79	20	112	1	112
MU44123	1	(GA)14	28	241	268	TCTGATTCCTTGCCGTAGGT	59.694	20	TGACAATCCCTTCCATTGGT	60.173	20	277	47	323	GTCTGATTCCTTGCCGTAGG	59.694	20	TGACAATCCCTTCCATTGGT	60.173	20	278	46	323	TGATTCCTTGCCGTAGGTTT	59.569	20	TGACAATCCCTTCCATTGGT	60.173	20	275	49	323
MU44125	1	(TCT)8	24	1986	2009	ATGCTGAAATGGAACAACCC	59.797	20	GAGTCAAGGCGGGTTAAACA	60.11	20	189	1914	2102	ATGCTGAAATGGAACAACCC	59.797	20	GCGGGTTAAACAGGCAACTA	60.131	20	181	1914	2094	AAGCGGAACAAGCTCATCTC	59.579	20	GAGTCAAGGCGGGTTAAACA	60.11	20	219	1884	2102
MU44128	1	(TC)7	14	65	78	TCCTCTCTCGACCTCGTAGC	59.703	20	GGATCAACCCAATTTCCCTT	59.996	20	118	7	124	GCTCCTCTCTCGACCTCGTA	59.703	20	GGATCAACCCAATTTCCCTT	59.996	20	120	5	124	TCCTCTCTCGACCTCGTAGC	59.703	20	ACCACAGAGACGTACCGACC	60.033	20	264	7	270
MU44141	1	(TC)11	22	344	365	CACAACAGGTTCGTTCATGG	60.001	20	AACAGACGGGAAGGCTTATG	59.195	20	188	254	441	TCCGTGAGATCTCTTTGCCT	59.95	20	AACAGACGGGAAGGCTTATG	59.195	20	227	215	441	GGAAGCACAACAGGTTCGTT	60.156	20	AACAGACGGGAAGGCTTATG	59.195	20	193	249	441
MU44147	1	(TCT)7	21	167	187	AATTTGATCCCAACACGGAG	59.79	20	ATTGGGAGGAACACGAACAG	59.966	20	267	44	310	ATTTGATCCCAACACGGAGA	60.317	20	ATTGGGAGGAACACGAACAG	59.966	20	266	45	310	AATTTGATCCCAACACGGAG	59.79	20	AACACGAACAGCAAGGGAAG	60.291	20	258	44	301
MU44149	1	(CT)51	102	131	232	AAGAACATGATCTCCGGGTG	59.927	20	ATAAGGTTGGCGGTTGACTG	59.993	20	258	78	335	AAGAACATGATCTCCGGGTG	59.927	20	TTGACTGAGGCGAGGAAACT	59.989	20	245	78	322	AAGAACATGATCTCCGGGTG	59.927	20	GTTGACTGAGGCGAGGAAAC	59.851	20	246	78	323
MU44153	1	(TTG)6	18	91	108	TTCTGGGGATTTTCCTCCTT	59.875	20	CACTATGTGCCCGTCTTGTG	60.175	20	252	52	303	TTTCTGGGGATTTTCCTCCT	59.875	20	CACTATGTGCCCGTCTTGTG	60.175	20	253	51	303	AAAAATCCTGGGTTTCTGGG	60.159	20	CACTATGTGCCCGTCTTGTG	60.175	20	265	39	303
MU44154	1	(GAG)6	18	10	27
MU44157	1	(TC)17	34	110	143	TTCTTTCTCTTCTCCGTCCG	59.545	20	AATGAAGGCCTCCTCGAACT	60.212	20	223	78	300	CTCCTTCCTCCCTCCTTTTG	60.175	20	GCCATGGGTGAGTACTGGAG	60.533	20	239	13	251	TTCTTTCTCTTCTCCGTCCG	59.545	20	GAAAAAGAACGAACCGTTGC	59.73	20	259	78	336
MU44161	1	(TC)59	118	187	304	GCTTAGGGGAATGGAATTGA	58.974	20	TCATCGTTCCCCACTTCTTC	60.05	20	232	136	367	GCTTAGGGGAATGGAATTGA	58.974	20	CATCATCGTTCCCCACTTCT	59.927	20	234	136	369	AGCTTAGGGGAATGGAATTGA	59.917	21	TCATCGTTCCCCACTTCTTC	60.05	20	233	135	367
MU44169	1	(ACGCCG)5	30	66	95	TCATATTCTTGCCTGCTCCA	59.375	20	ACTTCCTTCTGCTGCGTCAT	60.02	20	240	13	252	CGCCTTTCATATTCTTGCCT	59.32	20	ACTTCCTTCTGCTGCGTCAT	60.02	20	246	7	252	TCATATTCTTGCCTGCTCCA	59.375	20	CCCTAAATTCCTCCTTTGCC	59.903	20	209	13	221
MU44171	1	(TC)11	22	35	56	GGTGGTAAGTCTTTACTGAACCACTA	59.139	26	GCTATAGCCACCGTCTCTGC	60.007	20	247	7	253	GGTGGTAAGTCTTTACTGAACCACTA	59.139	26	GACGAGTAACCGGCAATGAT	59.962	20	138	7	144	AAGGTGGTAAGTCTTTACTGAACC	57.101	24	GCTATAGCCACCGTCTCTGC	60.007	20	249	5	253
MU44173	1	(TTTG)5	20	375	394	AATTACAAGCCCATTGCCCT	60.692	20	CGATTGCCACAAGAAATTCA	59.664	20	280	324	603	CATTGCCCTTGTTCCTCGTA	61.021	20	GTCCGATTGCCACAAGAAAT	59.939	20	272	335	606	CGTCGAACACAAAATTTCCA	59.561	20	CGCATATTCCTCCAAATCCA	60.797	20	209	252	460
MU44174	1	(AT)6	12	671	682	CAACCAAACCATTGATTCCC	60.029	20	TTTGGCTGACAGTGTGTGCT	60.51	20	223	546	768	TCGCAATTATGTGGTTTCCA	59.93	20	TTTGGCTGACAGTGTGTGCT	60.51	20	187	582	768	CGCAATTATGTGGTTTCCAA	59.42	20	TTTGGCTGACAGTGTGTGCT	60.51	20	186	583	768
MU44175	1	(CTT)15	45	477	521	GAAGGTTGTGGTGAAAGGGA	59.943	20	TTGTGGACGCTTCTCCTTCT	59.989	20	235	416	650	GAAGGTTGTGGTGAAAGGGA	59.943	20	GACGCTTCTCCTTCTCGATG	60.096	20	230	416	645	GAAGGTTGTGGTGAAAGGGA	59.943	20	ATCCATGGCTGATGAAAAGG	59.894	20	151	416	566
MU44177	1	(TC)15	30	6	35
MU44187	1	(AC)6	12	33	44	CAATTTCCCTTTTCCAACCA	59.772	20	TTCCTGATGGGAGAAGTTGG	60.042	20	195	11	205	CAATTTCCCTTTTCCAACCA	59.772	20	AGTTGGTTTTGAGGGTGCTG	60.149	20	181	11	191	TCCTCCCAATTTCCCTTTTC	60.237	20	AGTTGGTTTTGAGGGTGCTG	60.149	20	187	5	191
MU44191	1	(AAC)8	24	88	111	TTTTCTTTTTGGGTCCTCCC	60.271	20	GCTGTTGCTGTTGCTGTTGT	60.104	20	214	39	252	TTTTCTTTTTGGGTCCTCCC	60.271	20	GTTGCTGTTGCTGTTGCTGT	60.104	20	217	39	255	TTTTCTTTTTGGGTCCTCCC	60.271	20	TGTTGTTGCTGTTGCTGTTG	59.504	20	221	39	259
MU44191	2	(CAA)5	15	252	266	ACAACAACAAGCATCACCCA	60.008	20	CAGCACAAAGAGCAGGCATA	60.157	20	255	104	358	ACAACAACAAGCATCACCCA	60.008	20	GAAAGACACGAGCAGCACAA	60.183	20	267	104	370	ACAACAACAAGCATCACCCA	60.008	20	TTGAAAGACACGAGCAGCAC	60.183	20	269	104	372
MU44191	3	(TGTTT)6	30	1223	1252	GGGCAAAATGAAGAAGACGA	60.192	20	CATTTTCCACATCAACTTCACAA	59.89	23	271	1063	1333	GGGCAAAATGAAGAAGACGA	60.192	20	TCATTTTCCACATCAACTTCACA	60.393	23	272	1063	1334	CAAGGTGGGAAGTTTTGAGG	59.563	20	GGAACAAATTTCATTTTCCACA	58.831	22	209	1136	1344
MU44192	1	(CTT)7	21	144	164	CTCTCGTCCTCTTCTTCGGA	59.673	20	AAATCAAAACCCTAACGGGG	60.048	20	280	106	385	CTCTCGTCCTCTTCTTCGGA	59.673	20	AAAACCCTAACGGGGATGAG	60.18	20	275	106	380	TCTCGTCCTCTTCTTCGGAC	59.53	20	AAATCAAAACCCTAACGGGG	60.048	20	279	107	385
MU44194	1	(GCT)8	24	348	371	AACCAACCCCCATAAACACA	59.948	20	GAAAGAAACTTCGAAGCCCA	59.429	20	262	134	395	CAACCAACCCCCATAAACAC	59.948	20	GAAAGAAACTTCGAAGCCCA	59.429	20	263	133	395	TATATCAGCAGCCACAGCCA	60.388	20	AGCATTGCCACCAAAGAAAG	60.249	20	259	212	470
MU44194	2	(GAG)6aagaagaaa(AAG)6	45	757	801
MU44195	1	(AAT)5	15	45	59
MU44197	1	(TC)7	14	29	42	GAACGAACAAAATCAAAAACCC	59.737	22	CGAGAGCAAAAATCGCTACC	59.982	20	275	5	279	GAACGAACAAAATCAAAAACCC	59.737	22	GAGACGAGAGCAAAAATCGC	60.103	20	279	5	283	GAACGAACAAAATCAAAAACCC	59.737	22	TCCCATCGGAAGAAGAAGAA	59.744	20	227	5	231
MU44197	2	(CTT)9	27	196	222	CCCTTTCTCTCTCTCTCTCGC	59.848	21	CGAGAGCAAAAATCGCTACC	59.982	20	256	24	279	TCTCTCGCTCTCTTGTTTCCA	60.262	21	CGAGAGCAAAAATCGCTACC	59.982	20	243	37	279	TCTCTCGCTCTCTTGTTTCCA	60.262	21	GAGACGAGAGCAAAAATCGC	60.103	20	247	37	283
MU44198	1	(GA)7	14	27	40
MU44206	1	(GA)6	12	12	23
MU44209	1	(TA)9gttctcttttcttattctcaaatgtta(ATT)7atatatgtagatatatgatataggtttgcttttgagtgtgcgtggaaattacatctgtagactccatgaattttgctttgtgt(TA)8	165	482	646
MU44227	1	(AC)9	18	5	22
MU44233	1	(GGT)6	18	277	294	AGGATGCCATGAGAAGTGCT	59.834	20	TATCCACCACCTCCTCCGTA	60.331	20	235	182	416	GGATTTGGATTCGTGACGTT	59.797	20	TATCCACCACCTCCTCCGTA	60.331	20	263	154	416	TGGTGATATCGTTGAAGCCA	60.073	20	ACGGCTAAATCCTCCACCTC	60.464	20	265	99	363
MU44237	1	(TCT)5	15	34	48	CCTCTCACTTCTCTTTTACCTTTG	57.871	24	TGATGGATTGGGATGGTTTT	59.991	20	197	1	197	CCTCTCACTTCTCTTTTACCTTTG	57.871	24	TTGATGGATTGGGATGGTTT	59.991	20	198	1	198	CCTCTCACTTCTCTTTTACCTTTG	57.871	24	AACAAGAGCGGAGAGTTGGA	59.989	20	226	1	226
MU44244	1	(GA)7	14	20	33
MU44255	1	(TC)9	18	94	111	AGCCTAAGCCACCGATTTTT	60.095	20	CTCTGAAGCTTTGGGATTGC	59.955	20	167	52	218	AGCCTAAGCCACCGATTTTT	60.095	20	GGGTTATGAGGAAAGCGTGA	60.074	20	125	52	176	AGCCTAAGCCACCGATTTTT	60.095	20	CGATTCTCGGACTCTGAAGC	60.096	20	178	52	229
MU44273	1	(AAG)14	42	149	190	CTTAGAGCTTCGTGCGGTTT	59.654	20	TACAGGTGTCGTCCCAATCA	59.96	20	271	74	344	CTTAGAGCTTCGTGCGGTTT	59.654	20	AATGCAAATGCGGTAGAAGG	60.096	20	184	74	257	CTTAGAGCTTCGTGCGGTTT	59.654	20	TTCTTCAGCGAGAATGGCTT	60.096	20	222	74	295
MU44283	1	(CT)7	14	65	78	TCCCTTTATCTTTCCCTCACC	59.406	21	ATCACCAACATTCCCACCAT	59.91	20	207	14	220	TCCCTTTATCTTTCCCTCACC	59.406	21	TTAATGGCCGACTTGAGCTT	59.845	20	122	14	135	TCCCTTTATCTTTCCCTCACC	59.406	21	TCGAGGGCCATCTCTTAATG	60.17	20	136	14	149
MU44285	1	(AT)8	16	151	166	CATCACAGCTCCTTCTGCTG	59.726	20	CCATGAACAAGGTTGGGACT	59.82	20	245	91	335	CACATCACAGCTCCTTCTGC	59.577	20	CCATGAACAAGGTTGGGACT	59.82	20	247	89	335	CATCACAGCTCCTTCTGCTG	59.726	20	CACACATAGCCTCCAACCAA	59.566	20	209	91	299
MU44285	2	(TG)8	16	294	309	CATCACAGCTCCTTCTGCTG	59.726	20	CCATGAACAAGGTTGGGACT	59.82	20	245	91	335	CACATCACAGCTCCTTCTGC	59.577	20	CCATGAACAAGGTTGGGACT	59.82	20	247	89	335	CCACATCACAGCTCCTTCTG	59.415	20	CCATGAACAAGGTTGGGACT	59.82	20	248	88	335
MU44291	1	(AGA)5	15	219	233	CCTCCCATTCGTCTCACACT	60.112	20	TCCACCTCTTCTGGCATTCT	59.803	20	250	112	361	CCTCCCATTCGTCTCACACT	60.112	20	CTCCACCTCTTCTGGCATTC	59.803	20	251	112	362	CCTCCCATTCGTCTCACACT	60.112	20	TCTCCACCTCTTCTGGCATT	59.803	20	252	112	363
MU44302	1	(CT)49	98	628	725	CAAATTTGAGCGAAGTCCGT	60.249	20	TACAAAACCCTGCCTTCACC	59.971	20	268	582	849	ACAAATTTGAGCGAAGTCCG	60.249	20	TACAAAACCCTGCCTTCACC	59.971	20	269	581	849	CAAATTTGAGCGAAGTCCGT	60.249	20	AAAACCCTGCCTTCACCTTC	60.476	20	265	582	846
MU44304	1	(AAG)6	18	693	710	GTAGGCGCTCTCTGGGTATG	59.859	20	CTTTTTCCCGGCATCATCTA	60.031	20	238	525	762	AGCGGTCATCTCGTTCCTAA	59.836	20	CTTTTTCCCGGCATCATCTA	60.031	20	268	495	762	CGGTCATCTCGTTCCTAAGC	59.836	20	CTTTTTCCCGGCATCATCTA	60.031	20	266	497	762
MU44305	1	(TGAAGA)5	30	546	575	GGAATGGCAATGAGGATGAT	59.715	20	TGAACAACAGCAAAAGCAGG	60.027	20	235	521	755	GGAATGGCAATGAGGATGAT	59.715	20	TTGAAACCCCCTTCAGATTG	59.903	20	205	521	725	GGAATGGCAATGAGGATGAT	59.715	20	GCCAATCTGAACAACAGCAA	59.847	20	242	521	762
MU44307	1	(TC)53	106	280	385	AGAGGCTCGCAACATTTCTC	59.579	20	TTCCTAGGGTGCCGTAGTTG	60.125	20	230	258	487	AGAGGCTCGCAACATTTCTC	59.579	20	GAAGAAGGAGGAAAATCGCC	60.152	20	179	258	436	AGAGGCTCGCAACATTTCTC	59.579	20	CGGAGGTTGTTTCCTAGGGT	60.353	20	240	258	497
MU44312	1	(TCT)5	15	204	218	TCGCACTTCGTCATTCACTC	59.992	20	CGAGAGTCCATGCATCTTCA	59.942	20	234	124	357	AAAATACTTGGACCGCGTTG	59.996	20	GCTGCTGCTAGGGCTTCTAA	59.889	20	271	4	274	TCGCACTTCGTCATTCACTC	59.992	20	GCTGCTGCTAGGGCTTCTAA	59.889	20	151	124	274
MU44313	1	(TTC)9	27	44	70	ATTTTCCATTGAAAGCCAGC	59.162	20	TGTTTGAAGTAGCTGTGGCG	60.05	20	145	11	155	ATTTTCCATTGAAAGCCAGC	59.162	20	TAGCGCGAGGATCTTTCATT	59.945	20	109	11	119	ATTTTCCATTGAAAGCCAGC	59.162	20	TGAGCATCATCGAGCTGAAC	60.104	20	278	11	288
MU44317	1	(TTA)7	21	143	163	CCCCTTTTCCTCATTTGGTT	60.159	20	GGTGGTGACAGTCCCGTAGT	59.883	20	183	37	219	CCCCTTTTCCTCATTTGGTT	60.159	20	ACAGTCCCGTAGTTGGGATG	59.844	20	176	37	212	CCCCTTTTCCTCATTTGGTT	60.159	20	CTTCCCTTGAGTCAACTCGG	59.837	20	271	37	307
MU44324	1	(CTT)11	33	85	117	ATCTGGTACCGCTGTTTTGC	60.14	20	CAACCGCCAAATAGAACGAT	59.96	20	221	29	249	ATCTGGTACCGCTGTTTTGC	60.14	20	TTCCAACCGCCAAATAGAAC	59.938	20	224	29	252	ATCTGGTACCGCTGTTTTGC	60.14	20	ACATGTCGCACTGAAAGTCG	59.905	20	124	29	152
MU44326	1	(TC)9	18	158	175	TTTTTGGGCCTTCCTTCTTT	60.048	20	GCGCCAAAGATTTTGAAGAG	59.96	20	270	53	322	TTTTTGGGCCTTCCTTCTTT	60.048	20	CGCCAAAGATTTTGAAGAGG	59.817	20	269	53	321	CTTTTTGGGCCTTCCTTCTT	59.698	20	GCGCCAAAGATTTTGAAGAG	59.96	20	271	52	322
MU44334	1	(CCT)6	18	265	282	ATGGCGACTTACCTTCATGG	59.955	20	CGAACTGTTGGGTATGAGGG	60.366	20	229	154	382	ATGGCGACTTACCTTCATGG	59.955	20	ATTAGCAGCGGAAGTAGGGG	60.593	20	177	154	330	CGATGGCGACTTACCTTCAT	60.096	20	ATTAGCAGCGGAAGTAGGGG	60.593	20	179	152	330
MU44336	1	(AG)6	12	128	139	TGGCCAAAGTAATTTCCACC	59.801	20	GGTGCTGGACCCTAGATTGA	60.073	20	227	73	299	GGCCAAAGTAATTTCCACCA	59.801	20	CGATTTTTGATTTCGTGGCT	60.074	20	129	74	202	TGGCCAAAGTAATTTCCACC	59.801	20	CGATTTTTGATTTCGTGGCT	60.074	20	130	73	202
MU44337	1	(TTC)9	27	326	352	CATCCCTCCTCTTCCACAAC	59.505	20	GGCGACGCCAGTAAATAAAA	60.095	20	138	265	402	TTGAATGAGCAAATGGATGG	59.474	20	GGCGACGCCAGTAAATAAAA	60.095	20	213	190	402	ACCCATTGGTCATCCAATTC	59.464	20	GGCGACGCCAGTAAATAAAA	60.095	20	173	230	402
MU44341	1	(CT)16	32	1	32
MU44342	1	(TC)6tttctctctagtcttcattcagcagcctctctctt(TC)18caacctggtcttgttccttcacatctaaccagggccgtcgtcgctcgtatatctcgccg(GA)6	154	16	169
MU44345	1	(GA)6	12	18	29
MU44346	1	(AG)6	12	11	22
MU44346	2	(TTG)5	15	222	236	ACTCGCTTCAGCAACTACCG	60.592	20	CATCTCTCGCCTTCTTCCTG	60.088	20	273	151	423	ACTCGCTTCAGCAACTACCG	60.592	20	TCGAGTTCATCTCTCGCCTT	60.096	20	280	151	430	ACTCGCTTCAGCAACTACCG	60.592	20	CGAGTTCATCTCTCGCCTTC	60.096	20	279	151	429
MU44346	3	(GCC)5	15	440	454	CAGGAAGAAGGCGAGAGATG	60.088	20	TACACCAAAACTTTTCCGGC	59.975	20	264	404	667	GAAGGCGAGAGATGAACTCG	60.096	20	TACACCAAAACTTTTCCGGC	59.975	20	258	410	667	CAGGAAGAAGGCGAGAGATG	60.088	20	GACGAAGGAAATCCAACGAA	60.051	20	156	404	559
MU44349	1	(CTT)7	21	120	140	CCCACACCATAAATCCTTCG	60.184	20	ATTAACGACGAGGCCAGAGA	59.836	20	227	33	259	CCCACACCATAAATCCTTCG	60.184	20	GATTAACGACGAGGCCAGAG	59.836	20	228	33	260	CCCACACCATAAATCCTTCG	60.184	20	AGATTAACGACGAGGCCAGA	59.836	20	229	33	261
MU44358	1	(CTT)7	21	317	337	CCCTGTTCATTGTGGCTCTT	60.111	20	CTCAGCCCTGGCTGTCTTAG	60.149	20	244	282	525	GTGGTCGGATTTTGACTGCT	60.119	20	CTCAGCCCTGGCTGTCTTAG	60.149	20	272	254	525	GCTCAGGATTTCCCTGTTCA	60.195	20	CTCAGCCCTGGCTGTCTTAG	60.149	20	255	271	525
MU44359	1	(TC)7	14	35	48	AAAGCACACATTTTCTCTCTCTCT	57.932	24	GAATTTCAGCGGCAAAAGAC	59.829	20	122	5	126	AAAGCACACATTTTCTCTCTCTCT	57.932	24	AAAGACAGGGAAATCGCAGA	59.813	20	108	5	112	CATAAAGCACACATTTTCTCTCTCTC	59.864	26	GAATTTCAGCGGCAAAAGAC	59.829	20	125	2	126
MU44361	1	(TGT)5	15	4	18
MU44362	1	(AT)8	16	67	82	CCCCTCACCGGCAATATAC	60.163	19	AGGGGAACTGGAGAGGACAT	59.929	20	224	36	259	CCCCTCACCGGCAATATAC	60.163	19	GGGGAACTGGAGAGGACATT	60.314	20	223	36	258	CCCCTCACCGGCAATATAC	60.163	19	AGAGGGGAACTGGAGAGGAC	59.661	20	226	36	261
MU44362	2	(CGG)7	21	545	565	GAATCCTTCACGGTCGTTGT	59.973	20	GTCAGGGATGCGATTAGGAA	60.036	20	163	516	678	AATCCTTCACGGTCGTTGTC	59.973	20	GTCAGGGATGCGATTAGGAA	60.036	20	162	517	678	GAATCCTTCACGGTCGTTGT	59.973	20	GCCATCACGGAGAGTGGTAT	59.957	20	205	516	720
MU44372	1	(CAT)7	21	462	482	GCTGCTGTCAAAGATGACCA	59.992	20	GTCGGTTTGACTGTCGGAAT	59.973	20	144	408	551	TGCTGCTGTCAAAGATGACC	59.992	20	GTCGGTTTGACTGTCGGAAT	59.973	20	145	407	551	TCCCCTTCCCCTCACTATCT	59.89	20	GTCGGTTTGACTGTCGGAAT	59.973	20	264	288	551
MU44373	1	(TTTC)6	24	278	301	TTTTGGTGCTCATTCTTCCA	59.247	20	TCCACCGGTAATCGAGAGTC	60.073	20	203	241	443	TTTTGGTGCTCATTCTTCCA	59.247	20	CATGTGAAGGGAATTCTGGG	60.309	20	121	241	361	TTTTGGTGCTCATTCTTCCAC	60.103	21	TCCACCGGTAATCGAGAGTC	60.073	20	203	241	443
MU44377	1	(TGA)6	18	1007	1024	GGCACCGATGAGTATCCATT	59.78	20	TTCTATCATCATCTTCAAAGCTCG	59.884	24	214	849	1062	GTTGGCACCGATGAGTATCC	60.348	20	TTCTATCATCATCTTCAAAGCTCG	59.884	24	217	846	1062	TGTTGGCACCGATGAGTATC	59.527	20	TTCTATCATCATCTTCAAAGCTCG	59.884	24	218	845	1062
MU44378	1	(AG)6	12	34	45	CAGCCGACAGTCAACACCA	61.985	19	CGTAAACTCAACGCTGCAAA	60.052	20	223	13	235	CAGCCGACAGTCAACACCA	61.985	19	CAAAAACCCCGAAAAACTGA	59.947	20	163	13	175	CAGCCGACAGTCAACACCA	61.985	19	TGTCGTAAACTCAACGCTGC	60.058	20	226	13	238
MU44384	1	(TC)6	12	20	31
MU44390	1	(TA)7	14	525	538	CCTCCTTCGAATTCCATTCA	60.006	20	TAGATCCCGAACTGGTTTGC	60.074	20	186	399	584	CCTCCTTCGAATTCCATTCA	60.006	20	ATCCGCTTCCTCTTCCTCTC	59.919	20	238	399	636	CCTCCTTCGAATTCCATTCA	60.006	20	TCCATTAGATCCCGAACTGG	59.887	20	191	399	589
MU44418	1	(GA)8	16	168	183	TTTCACACAAGAGGACACCG	59.72	20	CTCCTGAAACTGATCTCCGC	59.95	20	216	83	298	TTTCACACAAGAGGACACCG	59.72	20	ATGTCGATCGAAACTGGTCC	59.934	20	247	83	329	TTTCACACAAGAGGACACCG	59.72	20	GTCGGAAACTTGAAGCCTTG	59.853	20	156	83	238
MU44422	1	(CT)10	20	367	386	TCCCCTCACAATCTCTGGTC	60.048	20	TGTCTCCTCCGTTGTAGCCT	59.867	20	253	247	499	TCCCCTCACAATCTCTGGTC	60.048	20	CTCCTTTGTCTCCTCCGTTG	59.837	20	259	247	505	TCCCCTCACAATCTCTGGTC	60.048	20	TTGTCTCCTCCGTTGTAGCC	60.255	20	254	247	500
MU44428	1	(TTCCT)5	25	142	166	GCGGGTAAGAAAAAGCCTTC	60.204	20	TGAGAAGAGGGGAAGAGGGT	60.186	20	101	100	200	AAGCCTTCATTCCCTCTTCC	59.651	20	GTCGCTTGCTTGGAGAAGAC	60.142	20	127	112	238	GCGGGTAAGAAAAAGCCTTC	60.204	20	TTGGATTGAGAAGAGGGGAA	59.6	20	107	100	206
MU44439	1	(TC)16	32	84	115	CACCACCCTTCCATCACTTT	59.82	20	GATTCATGACCAACGACACG	59.967	20	238	49	286	ACCCTTCTTCATCACCACCA	60.363	20	GATTCATGACCAACGACACG	59.967	20	253	34	286	CTTCATCACCACCACCCTTC	60.363	20	GATTCATGACCAACGACACG	59.967	20	247	40	286
MU44443	1	(CGC)7	21	113	133	TTCCTTCCCTTTTCCCTCTC	59.623	20	CGGAGTTTATTGACGACGGT	59.993	20	225	42	266	TCTTTCCCATAATGGCCTCA	60.405	20	CGGAGTTTATTGACGACGGT	59.993	20	199	68	266	CTTTCCCATAATGGCCTCAG	59.523	20	CGGAGTTTATTGACGACGGT	59.993	20	198	69	266
MU44444	1	(CGC)5	15	502	516	ATGTCTCCCAAATCCATCCA	60.135	20	TGCACCAAGATTCCATTTCA	60.049	20	235	476	710	ATGTCTCCCAAATCCATCCA	60.135	20	CAAGATTCCATTTCAGCCGT	60.074	20	230	476	705	ACGCAGCACTTCTATGCCTT	60.044	20	ACGACGGTTCCGACATTATC	59.82	20	208	342	549
MU44446	1	(GAA)6	18	539	556	AGAATGCTGTGGCTCCAAGT	59.874	20	GTCCAGCCTATGGCAATCAT	59.923	20	208	402	609	AAGACGAGAATGCTGTGGCT	60.02	20	TCCCTCAGCGTAGTAATGGC	60.235	20	249	396	644	GAAGACGAATTGGCAGAAGC	59.962	20	TCCCTCAGCGTAGTAATGGC	60.235	20	208	437	644
MU44448	1	(CAA)5	15	82	96	ATCCATTCCCAAATTCCTCC	59.959	20	GAGCCATCGGGATTTAGACA	60.036	20	159	30	188	ATCCATTCCCAAATTCCTCC	59.959	20	CGTTGATCAAAGAGGGGAAA	60.044	20	228	30	257	ATCCATTCCCAAATTCCTCC	59.959	20	GCCATCGGGATTTAGACAAA	59.901	20	157	30	186
MU44448	2	(GGAGAA)5(AGA)6*	44	495	538	AGAGCTATTCGACGGGGTTT	60.096	20	TCTATTCCTCGCGTAATGCC	60.196	20	221	368	588	AAGAGCTATTCGACGGGGTT	60.096	20	TCTATTCCTCGCGTAATGCC	60.196	20	222	367	588	GGAGGCGTTTCTGTTTTTGA	60.227	20	TCTATTCCTCGCGTAATGCC	60.196	20	145	444	588
MU44450	1	(ACACC)6	30	1	30
MU44454	1	(GAA)15	45	213	257	GAACAGAGGAAGTTTCCGGG	60.988	20	AGTATCGGAGAGAAACCGGC	60.599	20	275	70	344	GAACAGAGGAAGTTTCCGGG	60.988	20	GAACCGGCGAAATCTGTTT	60.066	19	226	70	295	CCGGGAAATTTTTGAATTTTG	60.493	21	AGTATCGGAGAGAAACCGGC	60.599	20	260	85	344
MU44454	2	(TCA)5	15	769	783	TTGCAATCAAAGGACCCACT	60.495	20	CGGGTCCACTTGACATTTCT	59.966	20	135	721	855	GTTTTGCAATCAAAGGACCC	59.41	20	CGGGTCCACTTGACATTTCT	59.966	20	138	718	855	TTTGCAATCAAAGGACCCAC	60.874	20	CGGGTCCACTTGACATTTCT	59.966	20	136	720	855
MU44457	1	(GA)9	18	1392	1409	AAATATGCGTCCTGGTCTCG	60.096	20	CATGCGTTTTTCCTCCTCAT	60.074	20	188	1365	1552	AGCAAAGTTGCGGAAAAAGA	59.996	20	TTTTTCCTCCTCATCGGAGA	59.744	20	215	1332	1546	AGCAAAGTTGCGGAAAAAGA	59.996	20	CAACTCCGAGTCATAGCCGT	60.277	20	132	1332	1463
MU44458	1	(CAT)5	15	406	420	CAACTGCTTCTGCCTTTTCC	59.993	20	CCCCTTTCTTCCTTTTCCTG	60.04	20	198	308	505	AACTGCTTCTGCCTTTTCCA	59.993	20	CCCCTTTCTTCCTTTTCCTG	60.04	20	197	309	505	CAACTGCTTCTGCCTTTTCC	59.993	20	CCCTTTCTTCCTTTTCCTGG	60.04	20	197	308	504
MU44458	2	(ATG)5	15	773	787
MU44460	1	(TCT)14	42	207	248	AAGAAGTGATCATCGGTGGG	59.927	20	CTCCATTGGGAGAGGAATGA	60.003	20	274	5	278	TCCATTAATTCTTACGCGGC	60.061	20	TGAAGAGGAGGAATCGGAGA	59.879	20	258	183	440	AAGAAGTGATCATCGGTGGG	59.927	20	CCATTGGGAGAGGAATGAAA	59.864	20	272	5	276
MU44470	1	(TGC)5	15	475	489	TTCCTTCGTTGATTTCCAGC	60.192	20	GAAAGAGCTGTGTTGTGCCA	60.032	20	269	378	646	TTCCTTCGTTGATTTCCAGC	60.192	20	AAGCACCAGGGAAAAGGAGT	60.11	20	175	378	552	TTCCTTCGTTGATTTCCAGC	60.192	20	ATTGAAAGCCACCAAAGCAC	60.118	20	189	378	566
MU44472	1	(TTTTTC)5	30	380	409	GGCGGTCAAACCAACTAAGA	60.11	20	TGTGGGGACAGTGATTCAAA	59.935	20	220	289	508	GCTAGACGTGTTCCTCGACC	59.874	20	TGTGGGGACAGTGATTCAAA	59.935	20	259	250	508	CTAGACGTGTTCCTCGACCG	60.843	20	TGTGGGGACAGTGATTCAAA	59.935	20	258	251	508
MU44474	1	(CCG)7	21	179	199	CTTTGCTGCCAATGTCAAGA	59.988	20	CGCCAAAGGGATATGAAGAA	60.031	20	152	156	307	TCTTTGCTGCCAATGTCAAG	59.988	20	CGCCAAAGGGATATGAAGAA	60.031	20	153	155	307	CTCTTTGCTGCCAATGTCAA	59.988	20	CGCCAAAGGGATATGAAGAA	60.031	20	154	154	307
MU44484	1	(CAG)5	15	385	399	GAACCCCAGAACTTCCAACA	59.943	20	GGGACCCATGTTTCTCATTG	60.173	20	276	199	474	TGAACCCCAGAACTTCCAAC	59.943	20	GGGACCCATGTTTCTCATTG	60.173	20	277	198	474	AAGCTTATGCGGTGTTGGAC	60.14	20	GCTGTTGTTGCTGTTGCTGT	60.104	20	252	312	563
MU44487	1	(CT)14	28	92	119	TCACCTTCTTTCGCAAAACC	60.227	20	CGGGAGCTCTAACGTTCTTG	60.008	20	248	37	284	TCACCTTCTTTCGCAAAACC	60.227	20	TGCCTGCGTATGTACTGAGC	60.042	20	183	37	219	CTTTCGCAAAACCTCAAACC	59.724	20	TGCCTGCGTATGTACTGAGC	60.042	20	176	44	219
MU44492	1	(AG)17	34	775	808	AAATTCCAGCTTCCACATCG	60.074	20	AGAAGAGGGGAGAGGAGTGG	59.801	20	258	659	916	GAAATACGGCCTTCTTGCAG	59.845	20	AGAAGAGGGGAGAGGAGTGG	59.801	20	206	711	916	CAGCTTCCACATCGATCAAA	59.799	20	AGAAGAGGGGAGAGGAGTGG	59.801	20	252	665	916
MU44493	1	(TTC)6	18	155	172	TCCCCTTCCTTCTCATTTCC	60.38	20	GGAAGCTCCAGTTTCTGTGC	59.997	20	279	132	410	CCCCTTCCTTCTCATTTCCT	59.508	20	GGAAGCTCCAGTTTCTGTGC	59.997	20	278	133	410	ATGCTTTCCCCTTCCTTCTC	59.651	20	TTTCTGTGCTTGCATTAGCG	60.155	20	274	126	399
MU44497	1	(TC)16	32	336	367	GGAGAGCAGACGGAGAGAGA	59.817	20	GGGGTAGGGATTTCCAGACT	59.256	20	214	269	482	AGCAGACGGAGAGAGAATCG	59.703	20	GGGGTAGGGATTTCCAGACT	59.256	20	210	273	482	GGAGAGCAGACGGAGAGAGA	59.817	20	TCGGACTCGATTACCAAACA	59.123	20	155	269	423
MU44498	1	(AGA)5	15	744	758	CCAGCAACCTTAAGCTCCAC	59.875	20	TTTTTGGCATCGATTCCTTC	60.016	20	121	664	784	ACCAGCAACCTTAAGCTCCA	59.875	20	TTTTTGGCATCGATTCCTTC	60.016	20	122	663	784	CCAGCAACCTTAAGCTCCAC	59.875	20	CCTCTGCGAAGAGTAATCGG	59.971	20	197	664	860
MU44512	1	(CCA)9	27	158	184	CACTTCACACCTCAATCCCC	60.363	20	TGAGTCTTCATGTTCTGGCG	59.984	20	278	50	327	CACTTCACACCTCAATCCCC	60.363	20	GATGGTTCTGGGAGTGGAAA	59.903	20	230	50	279	CTAGTCCTCACCATCGACCC	59.53	20	TGAGTCTTCATGTTCTGGCG	59.984	20	219	109	327
MU44516	1	(TTC)5	15	115	129	ATCTCATTCAACCCGTGCTC	60.081	20	TCGAAATCGAAGACCAAACC	60.051	20	147	50	196	TTGTCTCCCTCGTGGTTCTC	60.238	20	TCGAAATCGAAGACCAAACC	60.051	20	186	11	196	ATCTCATTCAACCCGTGCTC	60.081	20	AATCGGAACCGAAGGAAAAT	59.777	20	109	50	158
MU44519	1	(TC)7	14	113	126	ACCAAGGGGAAGCAAGAAGT	60.11	20	TGTTGAATGAAAGGAAGGGG	59.903	20	119	36	154	AAGCAATGTTGGATTTTGGG	59.801	20	TGTTGAATGAAAGGAAGGGG	59.903	20	142	13	154	CAAGGGGAAGCAAGAAGTGA	60.366	20	TGTTGAATGAAAGGAAGGGG	59.903	20	117	38	154
MU44536	1	(GCT)7	21	179	199	AACCGTTTCTTTCTCTTTTCCC	59.985	22	GATGAAATCGAAAACCAGGG	59.363	20	196	56	251	AACCGTTTCTTTCTCTTTTCCC	59.985	22	GGATGAAATCGAAAACCAGG	59.363	20	197	56	252	CCGTTTCTTTCTCTTTTCCC	57.904	20	GATGAAATCGAAAACCAGGG	59.363	20	194	58	251
MU44537	1	(CT)20	40	534	573	CCCTAGCTGCTGCTCGATAC	60.14	20	TGAACCACTTTCCTCCTCAAG	59.314	21	261	361	621	CCCTAGCTGCTGCTCGATAC	60.14	20	TGAACCACTTTCCTCCTCAA	58.258	20	261	361	621	AGCTGCTGCTCGATACATGA	59.728	20	TGAACCACTTTCCTCCTCAAG	59.314	21	257	365	621
MU44539	1	(TTC)5	15	55	69	CATCTGCACAAAATTTCCCC	60.309	20	AGCCCATAAGAACATGGTGC	59.962	20	219	31	249	CATCTGCACAAAATTTCCCC	60.309	20	TCGTCTTCAAGAGAGGGCAT	59.95	20	113	31	143	CATCTGCACAAAATTTCCCC	60.309	20	GAGTCGACGAAGGATTGGAA	60.195	20	275	31	305
MU44539	2	(CT)10	20	1470	1489	GCGACGTTCCGTTTACTCAT	60.14	20	CCCATCTTTACTTTTTACCCCA	59.265	22	257	1271	1527	GCGAATATTAGTTCGGCTCG	59.838	20	CCCATCTTTACTTTTTACCCCA	59.265	22	237	1291	1527	AATCACGGAAAACCCGTAAA	59.315	20	TGAGCGAAAGAAAATAAAAGGG	59.743	22	236	1396	1631
MU44544	1	(CTT)8	24	105	128	TATCCACCATAACCCTCCGA	60.148	20	TTGCGCATATCCATTGAAGA	60.179	20	216	62	277	CACCATAACCCTCCGACACT	59.844	20	TTGCGCATATCCATTGAAGA	60.179	20	212	66	277	TATCCACCATAACCCTCCGA	60.148	20	TGCGCATATCCATTGAAGAG	59.792	20	215	62	276
MU44545	1	(TC)6	12	156	167	CACTCACTCAGCCGATTCAA	59.984	20	GCCATTGCAGCTGTCTTACA	60.019	20	128	67	194	CCTTCTGCCAGTTTGTGGTT	60.149	20	GCCATTGCAGCTGTCTTACA	60.019	20	157	38	194	CACTCACTCAGCCGATTCAA	59.984	20	AGACGAACAGGGCACAAAAC	60.156	20	172	67	238
MU44548	1	(GAC)8	24	302	325	GGATGGAAAACACCGACAAC	60.218	20	ATCGACAAACCCGTCATGTT	60.24	20	242	153	394	CGACAACAATGCCCTCAGTA	59.716	20	ATCGACAAACCCGTCATGTT	60.24	20	229	166	394	TCAACCGGCAATCTTAATCC	59.901	20	AGAGCGGTTGAGTGGACAAG	60.444	20	242	109	350
MU44550	1	(TA)6	12	826	837	TGGGAATCCTTAACTCCACG	59.926	20	CCAAACAGCTTTTGAAGGGA	60.22	20	228	771	998	TGGGAATCCTTAACTCCACG	59.926	20	TGGAAAGGATCTCAGCTTGC	60.483	20	138	771	908	ACACGACTTATTCTTGGGCG	60.132	20	TGGAAAGGATCTCAGCTTGC	60.483	20	227	682	908
MU44553	1	(TCT)6	18	2	19
MU44557	1	(TCC)5	15	590	604	GACAATTCACATGGCAGCAG	60.272	20	TTGTTCAATTCCCGAGAACC	59.91	20	268	460	727	GACAATTCACATGGCAGCAG	60.272	20	GGATGAGGAGGAGGAGAAGG	60.149	20	177	460	636	GAACTTCAACGCCGGTTTAC	59.615	20	CCTGATTGCTCAAAACCCAT	59.933	20	250	498	747
MU44557	2	(TCT)5	15	836	850	ATGGGTTTTGAGCAATCAGG	59.933	20	GGGAAAAGATTTGGGGGTAA	59.992	20	171	728	898	ATTCAACTGCCCTCACCAAC	59.973	20	GTCTGATTTCAGCCACCCAT	59.934	20	187	803	989	ATTCAACTGCCCTCACCAAC	59.973	20	CTGATTTCAGCCACCCATTT	59.933	20	185	803	987
MU44561	1	(CT)8	16	71	86	TCTTCCCCTCACTCCTTCAA	59.773	20	TGACCGTCCGAGATACACAA	60.112	20	256	10	265	TCTTCCCCTCACTCCTTCAA	59.773	20	ACCGTCCGAGATACACAACC	59.851	20	254	10	263	TCTTCCCCTCACTCCTTCAA	59.773	20	TTCAATTGTCCAGGCTCCTC	60.195	20	197	10	206
MU44577	1	(TC)16	32	17	48
MU44582	1	(AC)11	22	65	86	AAAGGAACTAAAAACATACGGCA	59.14	23	GGAATTGTGGGATGGAGAGA	59.862	20	222	12	233	AAAGGAACTAAAAACATACGGCA	59.14	23	GAGGAATTGTGGGATGGAGA	59.862	20	224	12	235	AAGGAACTAAAAACATACGGCA	57.899	22	GGAATTGTGGGATGGAGAGA	59.862	20	221	13	233
MU44583	1	(TC)10	20	21	40
MU44585	1	(AG)10aaaatttcaattcgattcacgagctctg(ATC)5	63	133	195	TGTCCTATTCCCAATGCTGA	59.075	20	TCGGGGTTTCTAGGGTTTCT	59.934	20	188	62	249	TGTCCTATTCCCAATGCTGA	59.075	20	GTTTCTGAAAAGAGGCGGTG	59.853	20	174	62	235	TGTCCTATTCCCAATGCTGA	59.075	20	CAAATCGGGGTTTCTAGGGT	60.18	20	192	62	253
MU44591	1	(TCT)5	15	189	203	TGATCCGCTGATTCCTTCTC	60.303	20	TTCCTCTCCATCTCTCTCGC	59.636	20	264	155	418	TGATCCGCTGATTCCTTCTC	60.303	20	AATCCCCTCTCCCTCTTCCT	60.397	20	279	155	433	TGATCCGCTGATTCCTTCTC	60.303	20	TAATCCCCTCTCCCTCTTCC	59.467	20	280	155	434
MU44591	2	(AG)7	14	386	399	TGATCCGCTGATTCCTTCTC	60.303	20	AATCCCCTCTCCCTCTTCCT	60.397	20	279	155	433	TCTCCACCTTCGTTCTCCTG	60.377	20	AATCCCCTCTCCCTCTTCCT	60.397	20	180	254	433	TGATCCGCTGATTCCTTCTC	60.303	20	TAATCCCCTCTCCCTCTTCC	59.467	20	280	155	434
MU44592	1	(GAA)6	18	195	212	ATCGTCCGATGAAGACGAAG	60.218	20	ATATTTCGCACGTCGATTCC	59.929	20	270	173	442	AGAATCGTCCGATGAAGACG	60.218	20	ATATTTCGCACGTCGATTCC	59.929	20	273	170	442	TTAATCCCCAATCGCAGTTC	59.901	20	CCAAACACAGTGCAAAGGAA	59.734	20	221	71	291
MU44594	1	(CCA)5	15	251	265	AATATCATGAACCCCCACCA	59.871	20	GGGCCTTCGTATACAGGTGA	59.955	20	202	123	324	GTCTCCTTCACCACCTCCAC	59.534	20	GGGCCTTCGTATACAGGTGA	59.955	20	135	190	324	TGTATAGAACCACCCCCACC	59.526	20	GGGCCTTCGTATACAGGTGA	59.955	20	242	83	324
MU44596	1	(TTC)7	21	1527	1547	CCTTCGTCGACTTGTCGTTT	60.291	20	GCTGTGGATACCTTTGATCCTC	59.968	22	147	1495	1641	TCCGCTTGATTGGTTTTCTT	59.685	20	GCTGTGGATACCTTTGATCCTC	59.968	22	211	1431	1641	TTCGTCGACTTGTCGTTTGA	60.427	20	GCTGTGGATACCTTTGATCCTC	59.968	22	145	1497	1641
MU44596	2	(AAGAA)7	35	1712	1746	CCACAGCTGTTGTTCATGTTG	60.206	21	CATTCCAGTGGACCCCATAC	60.05	20	179	1635	1813	CCACAGCTGTTGTTCATGTTG	60.206	21	AGTGGACCCCATACCTTTCC	60.052	20	173	1635	1807	CCACAGCTGTTGTTCATGTTG	60.206	21	GGACCCCATACCTTTCCAAT	59.881	20	170	1635	1804
MU44596	3	(ATG)5(AT)8	31	1860	1890
MU44601	1	(TAA)9	27	19	45
MU44602	1	(TGA)6	18	407	424	TGTCCTCAATGCAAAAGCAG	59.988	20	GCTCATCATTCGTTCTGCAA	59.955	20	165	330	494	TGTCCTCAATGCAAAAGCAG	59.988	20	TGGTGAGCAAGGGTATGTGA	60.112	20	253	330	582	GCCATTTGTTGCTTGTGATG	60.119	20	GCTCATCATTCGTTCTGCAA	59.955	20	247	248	494
MU44608	1	(CT)10cccctcccattcctctctctaaaaatcctcactctt(TA)16	88	87	174	TCTCATTGAAGAGTCCGCCT	59.95	20	TTGAGCTTGAACAGCCATTG	59.988	20	251	19	269	CTCTCATTGAAGAGTCCGCC	59.95	20	TTGAGCTTGAACAGCCATTG	59.988	20	252	18	269	CTCTCATTGAAGAGTCCGCC	59.95	20	AAGGAGGACATTGGAAGGGT	59.795	20	273	18	290
MU44608	2	(GGA)5	15	348	362	CAATGGCTGTTCAAGCTCAA	59.988	20	TGATTCCCACCTCCATTGTT	60.173	20	160	250	409	CAATGGCTGTTCAAGCTCAA	59.988	20	GATTCCCACCTCCATTGTTG	60.173	20	159	250	408	CAATGGCTGTTCAAGCTCAA	59.988	20	AGGATTGATTGTGGGAGGTG	59.779	20	230	250	479
MU44616	1	(TC)22tttctcaattcccttttccattcc(CT)6catgtttcttactctcctccccctctcctcctcctcttctt(TCC)8	145	35	179	TCACTACCCATTACTTCATTCCAA	59.773	24	GGAACGAGAGGCTTGTTGAG	59.989	20	240	8	247	TCACTACCCATTACTTCATTCCAA	59.773	24	AGGAACGAGAGGCTTGTTGA	59.989	20	241	8	248	TCACTACCCATTACTTCATTCCA	58.503	23	GGAACGAGAGGCTTGTTGAG	59.989	20	240	8	247
MU44621	1	(TC)10	20	101	120	CCTTCATCATCATCATCGTCA	59.466	21	GACCGGCAGTGGACATAGTT	59.997	20	118	49	166	CCTTCATCATCATCATCGTCA	59.466	21	CGGCAGTGGACATAGTTGTG	60.175	20	115	49	163	CCTTCATCATCATCATCGTCA	59.466	21	ACTTCATTAGCTTGCGGTGG	60.27	20	212	49	260
MU44622	1	(ACCA)8	32	174	205	CTTTTCTTATTCACCCGCCA	60.067	20	CCCCAAACACACCAACTCTT	59.861	20	266	31	296	TCGCGCATTCTTTCTTTTCT	60.096	20	CCCCAAACACACCAACTCTT	59.861	20	279	18	296	CTCGCGCATTCTTTCTTTTC	60.096	20	CCCCAAACACACCAACTCTT	59.861	20	280	17	296
MU44623	1	(AG)26	52	365	416	CAATTCTGGGTCCCTTTCAA	59.903	20	ATACAGGAACCCACTGAGCG	60.134	20	271	265	535	ACCGTTGAGACCTCGAGAAA	59.844	20	ATACAGGAACCCACTGAGCG	60.134	20	249	287	535	AACCGTTGAGACCTCGAGAA	59.844	20	ATACAGGAACCCACTGAGCG	60.134	20	250	286	535
MU44626	1	(TC)10	20	740	759	TCCATGTACGTTTGCTTTGC	59.735	20	GACCGGCAGTGGACATAGTT	59.997	20	215	591	805	TCCATGTACGTTTGCTTTGC	59.735	20	CGGCAGTGGACATAGTTGTG	60.175	20	212	591	802	GGTGGACGTGGACCATTTTA	60.615	20	GACCGGCAGTGGACATAGTT	59.997	20	168	638	805
MU44630	1	(AT)12	24	550	573	GTCAAGGGATCCGAAGATGA	60.011	20	AGCCGTTTCACAAAGCAAAT	59.752	20	257	528	784	AGGTCAAGGGATCCGAAGAT	59.896	20	AGCCGTTTCACAAAGCAAAT	59.752	20	259	526	784	GTCAAGGGATCCGAAGATGA	60.011	20	TAAAGCCGTTTCACAAAGCA	59.486	20	260	528	787
MU44645	1	(TC)6	12	190	201	GCTCCTCCTCTCCGTTCTCT	60.096	20	AGTACCGCATGACCTTCACC	59.997	20	215	45	259	AGCTCCTCCTCTCCGTTCTC	60.096	20	AGTACCGCATGACCTTCACC	59.997	20	216	44	259	GCTCCTCCTCTCCGTTCTCT	60.096	20	GACGCAGTGAAGACAGGTGA	60.03	20	274	45	318
MU44646	1	(GAA)8	24	1	24
MU44647	1	(GCC)5	15	13	27
MU44648	1	(ATC)6	18	389	406	TGGAAAATTTGGAAGGGAGA	59.476	20	TGGCCTTGTAATTTGAGAGAGC	60.741	22	248	335	582	TGGAAAATTTGGAAGGGAGA	59.476	20	GGCCTTGTAATTTGAGAGAGC	58.085	21	247	335	581	TGGAAAATTTGGAAGGGAGA	59.476	20	GGCCTTGTAATTTGAGAGAGCTT	60.262	23	247	335	581
MU44650	1	(CTT)5	15	112	126	TCTTTCTCCGTGACGCTCTT	60.134	20	CCGCATACTGTTCCAACCTT	59.993	20	271	23	293	TCTTTCTCCGTGACGCTCTT	60.134	20	ACTCGCTCTCCGTCAACAAT	59.874	20	229	23	251	CTCTTTCTCCGTGACGCTCT	59.745	20	CCGCATACTGTTCCAACCTT	59.993	20	272	22	293
MU44651	1	(TTTC)8	32	776	807	GGTGATCAGAAGAAGCTGCC	59.957	20	TGGTTATCATAAGAAGAAGAAACGG	59.919	25	219	667	885	CGTGGCTTGGAAGTTGAGAT	60.255	20	TGGTTATCATAAGAAGAAGAAACGG	59.919	25	242	644	885	AGAAGAAGCTGCCAGTTTGG	59.615	20	TGGTTATCATAAGAAGAAGAAACGG	59.919	25	212	674	885
MU44652	1	(ATT)5	15	25	39
MU44652	2	(AT)8	16	567	582	GCTTCCTTCTAAATCCCCCA	60.391	20	CAAATTTCTCTTGTTCAACCACAC	59.948	24	158	485	642	GCTTCCTTCTAAATCCCCCA	60.391	20	TCATCAAATTTCTCTTGTTCAACC	59.523	24	162	485	646	GCTTCCTTCTAAATCCCCCA	60.391	20	TCAAATTTCTCTTGTTCAACCAC	58.276	23	159	485	643
MU44655	1	(CT)13	26	34	59	CCATTTCCCTTTCATCCTCA	59.864	20	GGAGGCTCTGAAGCAATACG	59.978	20	212	10	221	CCATTTCCCTTTCATCCTCA	59.864	20	CAGAACCTTCCGGTCAAAAA	60.081	20	261	10	270	CCATTTCCCTTTCATCCTCA	59.864	20	ATCTGGAGGCTCTGAAGCAA	60.096	20	216	10	225
MU44656	1	(AG)6aaatccatcggccgcctgac(CTT)17	83	13	95
MU44663	1	(GA)7	14	2	15
MU44668	1	(TCT)5	15	74	88	TCAATCCTCTCGCCTTTTGT	59.813	20	ACCCAACCGGAAAGAATACC	60.053	20	140	28	167	GTCAATCCTCTCGCCTTTTG	59.813	20	ACCCAACCGGAAAGAATACC	60.053	20	141	27	167	CAATCCTCTCGCCTTTTGTC	59.813	20	ACCCAACCGGAAAGAATACC	60.053	20	139	29	167
MU44675	1	(CT)6	12	51	62
MU44677	1	(TCT)9	27	248	274	TTCCCCTATCATGCCTCTTG	60.029	20	CTCTTGGGTTTGTGGGTGAT	59.82	20	174	151	324	TTCCCCTATCATGCCTCTTG	60.029	20	CAGATCCCTGCTAGACCTGG	59.82	20	235	151	385	TTCCCCTATCATGCCTCTTG	60.029	20	CCAGATCCCTGCTAGACCTG	59.82	20	236	151	386
MU44685	1	(AGA)6	18	1121	1138	GGTGACGGAGAGTTGGAAGA	60.238	20	GACTTGCAGACCATCAACCA	59.682	20	280	1092	1371	AAGGTGACGGAGAGTTGGAA	59.697	20	CTTGCAGACCATCAACCAAC	59.139	20	280	1090	1369	CGGAGAGTTGGAAGAAGAGG	59.011	20	GACTTGCAGACCATCAACCA	59.682	20	275	1097	1371
MU44701	1	(TTTC)6	24	806	829	TTTTGGTGCTCATTCTTCCA	59.247	20	TCCACCGGTAATCGAGAGTC	60.073	20	228	769	996	TTTTGGTGCTCATTCTTCCA	59.247	20	CATGTGAAGGGAATTCTGGG	60.309	20	121	769	889	TTTTGGTGCTCATTCTTCCAC	60.103	21	TCCACCGGTAATCGAGAGTC	60.073	20	228	769	996
MU44706	1	(CT)9	18	1	18
MU44707	1	(TCT)8	24	83	106	CCAAATCCATGGCTTCAAAT	59.762	20	AGCAATCTGTTTGTGGGTCC	59.973	20	198	29	226	ATCCAAATCCATGGCTTCAA	60.274	20	AGCAATCTGTTTGTGGGTCC	59.973	20	200	27	226	CCAAATCCATGGCTTCAAAT	59.762	20	ATCTGTTTGTGGGTCCCAAG	59.82	20	194	29	222
MU44709	1	(AT)6	12	919	930	TCGAAGGAGGCCAATTCTAA	59.778	20	GAAAACTCCTTCTTCCTTAACCA	58.022	23	249	768	1016	TTCGAAGGAGGCCAATTCTA	59.778	20	GAAAACTCCTTCTTCCTTAACCA	58.022	23	250	767	1016	TCGAAGGAGGCCAATTCTAA	59.778	20	AGAAAACTCCTTCTTCCTTAACCA	58.916	24	250	768	1017
MU44711	1	(TTC)8	24	384	407	CTGCACCAACCAACCCTATT	59.853	20	TAAAAACCCACGTGGAAAGC	59.975	20	229	336	564	CTGCACCAACCAACCCTATT	59.853	20	ACGTGGAAAGCAAGCAAACT	59.92	20	220	336	555	CTGCACCAACCAACCCTATT	59.853	20	CGTGGAAAGCAAGCAAACTA	59.108	20	219	336	554
MU44714	1	(TCT)12(TCC)6	54	89	142	ATCCTCTTCAAACCCATCCC	60.133	20	GCGGAAGCAGACATTTTAGC	59.988	20	242	25	266	ATCCTCTTCAAACCCATCCC	60.133	20	TCTGAGGAGAGCGATCGAAT	60.057	20	168	25	192	ATCCTCTTCAAACCCATCCC	60.133	20	ATCTGAGGAGAGCGATCGAA	60.057	20	169	25	193
MU44718	1	(GGC)7	21	159	179	CTGTTAGGGCTTCGGACAAA	60.241	20	CATAAACCTCGCCCTCAAAA	60.067	20	267	34	300	CATTTCTGTTAGGGCTTCGG	59.702	20	CATAAACCTCGCCCTCAAAA	60.067	20	272	29	300	CCATTTCTGTTAGGGCTTCG	59.702	20	CATAAACCTCGCCCTCAAAA	60.067	20	273	28	300
MU44721	1	(AGA)7aggaagggagaatggggaacagccatgggaaatttctggcacagtcggcggaggttcgccgcggattggaaataggttaa(AG)6	113	1338	1450
MU44726	1	(CCG)5	15	233	247	CATCATCTCCGAACGTCCTT	60.073	20	TAATCGCAATATCAATGCCG	59.522	20	173	207	379	CATTCTCCTCCGTTCACCAT	59.927	20	TAATCGCAATATCAATGCCG	59.522	20	190	190	379	CATCATCTCCGAACGTCCTT	60.073	20	GATTGTTGAAGCACCGGAAC	60.504	20	101	207	307
MU44729	1	(AGA)5	15	113	127	CGAAGCTTTGAAGCACACAG	59.781	20	TCAATATTGGCCATCTGCAA	60.035	20	163	56	218	CGAAGCTTTGAAGCACACAG	59.781	20	TTTTCGTTTTGGGAATACGC	59.943	20	219	56	274	CGAAGCTTTGAAGCACACAG	59.781	20	CCTTCCTTTTGCTGATGAGG	59.807	20	125	56	180
MU44732	1	(GA)31tttcttcctcacaccataccggccaagacccacttccgacttcca(CGC)7tcacttcattctccctaacgccgccgtccttagcttcgtccagatcgccgccggcaggagagtgtgggagtttggtttc(CT)8	223	785	1007
MU44733	1	(GA)6gtagcagagcagcagagcagcaggagcaggacctcgctacttctcggccttgctccttttcttcgccattttcattgcaaacccag(CT)8tta(TC)9	135	156	290	TTGGGGGCTATATCGAATCA	60.247	20	AGGAAAAAGGCAACCCAAGT	59.976	20	198	121	318	TTGGGGGCTATATCGAATCA	60.247	20	GAAGCTGCTTAAAATCCCCC	60.041	20	280	121	400	TTGGGGGCTATATCGAATCA	60.247	20	GAGGAAGGAAAAAGGCAACC	60.053	20	203	121	323
MU44738	1	(CAG)6	18	455	472	TCCCATTCCATCTCCTTCTG	60.003	20	CAATTGCTGCTGTTGTTGCT	60.058	20	229	274	502	TCCCATTCCATCTCCTTCTG	60.003	20	AATTGCTGCTGTTGTTGCTG	60.058	20	228	274	501	CTCCTCCTCTTTCGCACATC	59.95	20	ATAGAAGGAGACCGCTGCAA	59.978	20	229	348	576
MU44738	2	(CAG)6	18	611	628	TTGCAGCGGTCTCCTTCTAT	59.978	20	GTTTGTAGAAGCCCCACCAA	59.971	20	138	557	694	TTGCAGCGGTCTCCTTCTAT	59.978	20	CTGTTGTTGTTGCTGCTGGT	59.946	20	156	557	712	TTGCAGCGGTCTCCTTCTAT	59.978	20	TGTTGGTTAGGCTGTTGCTG	59.904	20	176	557	732
MU44740	1	(TG)6	12	1025	1036
MU44742	1	(GAAGAC)9	54	42	95	AAGAAGAAAGTTCCCCTCTCG	58.975	21	CGACTGTGTCTTGTGGAGGA	59.864	20	173	19	191	AAGAAGAAAGTTCCCCTCTCG	58.975	21	TCGACTGTGTCTTGTGGAGG	59.864	20	174	19	192	AAGAAGAAAGTTCCCCTCTCG	58.975	21	TGCGATTACTGATGTTCCGA	60.22	20	152	19	170
MU44747	1	(TTA)6	18	72	89	TTTGCACAGAAAGCTAAAAGAGAA	59.734	24	AAATGGGGTCAGCAATAGCA	60.469	20	134	45	178	TTTGCACAGAAAGCTAAAAGAGAA	59.734	24	ACAGCAAGAGCAAAGTTCGG	60.571	20	279	45	323	TTTGCACAGAAAGCTAAAAGAGAA	59.734	24	AATGGGGTCAGCAATAGCAT	59.415	20	133	45	177
MU44747	2	(GA)16	32	1190	1221	TCCAAAACCAATTCCGACTC	59.91	20	AGAGATTGGCCATCATCGAC	60.042	20	205	1058	1262	TAAATCCCTTCTCCTCCGCT	60.166	20	AGAGATTGGCCATCATCGAC	60.042	20	180	1083	1262	TGAACCGGGAGAGAGAAATG	60.187	20	AGAGATTGGCCATCATCGAC	60.042	20	113	1150	1262
MU44754	1	(AGC)8	24	1510	1533	GAGGCTGCTCCAGCAAATAC	59.985	20	CCCAACTGGTTGGTACTCGT	59.884	20	224	1375	1598	CCAAACCAAGGTCCTATCCA	59.784	20	CCCAACTGGTTGGTACTCGT	59.884	20	251	1348	1598	CCGTTATGGAAGAGGGTCAG	59.545	20	TCCCACCATCTCTTCTGGAC	60.048	20	253	1455	1707
MU44758	1	(CT)7cagatatgttgaagatcccttgcaatgtgactgaccaaatccacctcctctcacaatgtagattccttcctccttctcctcctctctt(CTC)5	117	95	211	CGAACTTTCCTCCAGCAATC	59.813	20	TCTACTAGGGAAACGGCGAG	59.471	20	223	26	248	CGAACTTTCCTCCAGCAATC	59.813	20	GTCTACTAGGGAAACGGCGA	59.336	20	224	26	249	CGAACTTTCCTCCAGCAATC	59.813	20	GCAGAGAGAACGGGAGGTCT	60.932	20	240	26	265
MU44759	1	(CTT)5	15	31	45	CGTCTCTCCGGTGAAAAGAA	60.366	20	GTAGCAGCTCATCCTCGTCC	59.981	20	278	5	282	CGTCTCTCCGGTGAAAAGAA	60.366	20	GCTGGACATTTTTGGCTGAT	60.081	20	244	5	248	CGTCTCTCCGGTGAAAAGAA	60.366	20	TCAATAGGGCAATTGGGAAA	60.26	20	155	5	159
MU44762	1	(GGA)6	18	174	191	AGTCGTTTCAGATGGGGTTG	59.966	20	TAAATCCGGTCTTGTCGGAG	60.066	20	119	101	219	CGGATTTTGCGATTTGTTTT	59.943	20	TAAATCCGGTCTTGTCGGAG	60.066	20	151	69	219	AGTCGTTTCAGATGGGGTTG	59.966	20	TTATGCCATTGCTTGCTCAC	59.839	20	213	101	313
MU44765	1	(ATC)6	18	1177	1194
MU44770	1	(GAAAAG)7	42	3	44
MU44771	1	(TTC)12	36	718	753	TGGGGATCGGAAGATTAGTG	59.887	20	CTCCAAATAAACGCAAAGCC	59.72	20	266	544	809	TGGGGATCGGAAGATTAGTG	59.887	20	TCCAAATAAACGCAAAGCCT	59.72	20	265	544	808	ACGTTTGATTTGAATGGGGA	60.17	20	CTCCAAATAAACGCAAAGCC	59.72	20	280	530	809
MU44783	1	(ATA)5	15	1039	1053	TGCTCCCTTCGATAAGCACT	59.978	20	GGCAGGTATCTCCGTGATGT	59.957	20	174	962	1135	GCTCCCTTCGATAAGCACTG	59.978	20	GGCAGGTATCTCCGTGATGT	59.957	20	173	963	1135	TGCTCCCTTCGATAAGCACT	59.978	20	ATGAGTGGCAGGTATCTCCG	60.096	20	180	962	1141
MU44786	1	(TC)12	24	1328	1351	CCAGTTAATCGCTCAGCCTC	59.978	20	GGGTTAGAGCATGCAGAAGC	59.985	20	212	1287	1498	CCAGTTAATCGCTCAGCCTC	59.978	20	TAAAGCAGTTGCCTATGGGG	60.089	20	229	1287	1515	AGGCTTAGGACGAGCACAAA	60.015	20	GGGAAGAAACATCGCCATAA	59.901	20	223	1167	1389
MU44792	1	(CCG)5	15	207	221	TCCCCTTATGGCTACCTCCT	59.919	20	CGAGTGATCAAGCACCTCAA	59.984	20	246	161	406	CCCCTTATGGCTACCTCCTC	59.919	20	CGAGTGATCAAGCACCTCAA	59.984	20	245	162	406	TATGGCTACCTCCTCAACCG	60.088	20	CGAGTGATCAAGCACCTCAA	59.984	20	240	167	406
MU44808	1	(CTT)7	21	94	114	CCTCTTCTTTTCTTCTCTTTGGC	60.011	23	CAATCATGGAAGTGCAATCG	60.073	20	257	63	319	CCTCTTCTTTTCTTCTCTTTGGC	60.011	23	CCTCAGCATTGGGACAAGAT	60.073	20	172	63	234	CCTCTTCTTTTCTTCTCTTTGGC	60.011	23	ACAATAGCCTCAGCATTGGG	60.096	20	179	63	241
MU44810	1	(TA)7	14	20	33
MU44818	1	(TC)6	12	192	203	TTTTCTTTTCGCCTCTGGAA	59.931	20	CTGGATGATCGATTCCTCGT	60.034	20	226	35	260	TTTTTCTTTTCGCCTCTGGA	59.931	20	CTGGATGATCGATTCCTCGT	60.034	20	227	34	260	TTTCTTTTCGCCTCTGGAAA	59.931	20	CTGGATGATCGATTCCTCGT	60.034	20	225	36	260
MU44820	1	(TA)8	16	1793	1808
MU44825	1	(CCG)5	15	531	545	CCGCTTGCAGTAGTAGTCCC	59.898	20	TCGCGTAGTGTCGAAATCAA	60.401	20	242	354	595	CCGCTTGCAGTAGTAGTCCC	59.898	20	TTCGCGTAGTGTCGAAATCA	60.401	20	243	354	596	CCGTCCAATTTTCTTCTTCG	59.679	20	CACAGCTGGGAGATTGAGGT	60.261	20	175	463	637
MU44827	1	(CTT)8	24	61	84	CTCCCTTCTTCCCTAAACGC	60.2	20	GGAACTGGCTCGTTTTTCTG	59.853	20	273	24	296	TCTTCCCTAAACGCGAAGAG	59.587	20	GGAACTGGCTCGTTTTTCTG	59.853	20	267	30	296	CTCCCTTCTTCCCTAAACGC	60.2	20	TGGCTCGTTTTTCTGACTCC	60.375	20	268	24	291
MU44829	1	(AAG)7	21	423	443	CTCCGGCGAAGATATTGGTA	60.053	20	CGTGCTGCATCAGCTACATT	60.042	20	258	319	576	CTCCGGCGAAGATATTGGTA	60.053	20	GCAAGTGCTTTCACGATTTG	59.469	20	149	319	467	CAAATGATTCCCACTGCCTT	59.933	20	GCAAGTGCTTTCACGATTTG	59.469	20	225	243	467
MU44830	1	(TTC)7	21	121	141	CGTCTTCCTGTCCATCCAAT	59.927	20	CAAACCAGAGGAGGTGCTGT	60.298	20	188	12	199	CGTCTTCCTGTCCATCCAAT	59.927	20	ACAAACCAGAGGAGGTGCTG	60.298	20	189	12	200	CCTTCGCCTTTAACGTACCA	60.124	20	ACAAACCAGAGGAGGTGCTG	60.298	20	167	34	200
MU44832	1	(TCC)5	15	136	150	ATTTCTCCACTTCCACACCG	59.966	20	ATTGGTGACTTTACGACGCC	60	20	199	54	252	ATTTCTCCACTTCCACACCG	59.966	20	AAACCTCTGCCATTGGTGAC	59.973	20	210	54	263	ATTTCTCCACTTCCACACCG	59.966	20	AGAATAGCGATTCCAGCGAA	59.945	20	264	54	317
MU44835	1	(TTGC)5	20	360	379	GACGAATGGTGCTGTTTTGA	59.697	20	AACCCTTAAATCCCCCACAG	60.046	20	168	236	403	GACGAATGGTGCTGTTTTGA	59.697	20	ATCGAGAAGCTCGTCAAGGA	60.096	20	217	236	452	GACGAATGGTGCTGTTTTGA	59.697	20	CGAGAAGCTCGTCAAGGAAC	60.134	20	215	236	450
MU44841	1	(CTC)6	18	73	90	ATTCCAACCCCCATTAAACG	60.773	20	TACCCAAACAGGCAAAAAGG	59.968	20	264	27	290	CAAAGATTCCAACCCCCATT	60.91	20	TACCCAAACAGGCAAAAAGG	59.968	20	269	22	290	ATTCCAACCCCCATTAAACG	60.773	20	ACTTGGGAAATCAGAAGCGA	59.813	20	229	27	255
MU44842	1	(TCT)7	21	138	158	GTATCCGAAGGAAAACGCAA	60.074	20	GCAGCTCCCATACAGGAGAA	60.362	20	198	69	266	GTATCCGAAGGAAAACGCAA	60.074	20	GCCTCATCACTCCCATTGAC	60.484	20	251	69	319	GTATCCGAAGGAAAACGCAA	60.074	20	GAAAGGTGCCGTTTCATCAC	60.504	20	145	69	213
MU44843	1	(CT)8	16	56	71	GCCTTCATTTTGACTGCACA	59.847	20	GCCAATCATCTTGAATGCCT	60.043	20	260	34	293	GCCTTCATTTTGACTGCACA	59.847	20	GATCGAGGGTGGAGAGACAA	60.199	20	139	34	172	GCCTTCATTTTGACTGCACA	59.847	20	AGATCGAGGGTGGAGAGACA	59.792	20	140	34	173
MU44845	1	(CTT)8	24	184	207	AGATTCTTGAAATGGTGGCG	60.074	20	TCAATCTCCGGTTCCAACTC	60.05	20	244	38	281	AGATTCTTGAAATGGTGGCG	60.074	20	AATAGGTCAATCGGCAATCG	59.923	20	265	38	302	AGATTCTTGAAATGGTGGCG	60.074	20	ACAGCCGAATCCATTGTAGC	60.103	20	205	38	242
MU44848	1	(CTT)9	27	166	192	GGTGGGTCTTTGTTTGCAGT	60.012	20	AACATGGAATTTGGAGTCGG	59.79	20	223	32	254	GATGTGGATTTTGGTGGGTC	60.034	20	AACATGGAATTTGGAGTCGG	59.79	20	235	20	254	TTCTCCTTCACCCTCCATTG	60.042	20	AACATGGAATTTGGAGTCGG	59.79	20	169	86	254
MU44851	1	(TCT)8	24	92	115	CCGCTATCAAATTAGGGCTG	59.699	20	CAGCGACAGGGAAAAGAGAG	60.126	20	164	43	206	CCGCTATCAAATTAGGGCTG	59.699	20	AAGGCACTATGATTGCTGGC	60.243	20	270	43	312	CACCGCTATCAAATTAGGGC	59.569	20	CAGCGACAGGGAAAAGAGAG	60.126	20	166	41	206
MU44855	1	(AAAAT)6	30	2	31
MU44856	1	(TTC)9	27	98	124	GCTCCGGCAAACCTTTTTAT	60.44	20	CAGGACGGAGCAGAGAAAAC	59.989	20	225	76	300	GCTCCGGCAAACCTTTTTAT	60.44	20	ATCAGGACGGAGCAGAGAAA	59.95	20	227	76	302	GGGATGTACCGCCATTCTTA	59.784	20	GTGGACACGGTGATCACAAA	60.426	20	246	3	248
MU44856	2	(TCT)8	24	1359	1382	CCCTTCCGGCTTCTTTTACT	59.72	20	AAAAAGGAAAAACCCCATCG	60.157	20	269	1181	1449	CCCTTCCGGCTTCTTTTACT	59.72	20	GCAAAAAGGAAAAACCCCAT	60.164	20	271	1181	1451	CCCTTCCGGCTTCTTTTACT	59.72	20	AAGGAAAAACCCCATCGAAC	60.166	20	266	1181	1446
MU44868	1	(CTT)8t(TTC)5	40	56	95	TCTTCGCCATTTTCACTCTG	58.999	20	ATGGGGTTTGAGAGAGAGCA	59.803	20	159	8	166	TCTTCGCCATTTTCACTCTG	58.999	20	CGAGATGGGGTTTGAGAGAG	59.797	20	163	8	170	CACTTTCTTCGCCATTTTCA	58.892	20	ATGGGGTTTGAGAGAGAGCA	59.803	20	164	3	166
MU44887	1	(TC)11	22	37	58	CTCTTCTCTCTGTCGCTCCC	59.279	20	CAGAGCTCTTTCCATCCCAG	59.943	20	204	15	218	CTCTTCTCTCTGTCGCTCCC	59.279	20	TCTCTCTTGGGTCCCATACG	60.065	20	160	15	174	CGCCCTTGTCTCTTCTCTTC	59.162	20	CAGAGCTCTTTCCATCCCAG	59.943	20	218	1	218
MU44888	1	(AAAC)5	20	2	21
MU44891	1	(TCT)9	27	51	77	ACGGCTTCCATTAACACCTG	59.993	20	AAGCTTCAATGGCTTCCTCA	59.955	20	253	12	264	ACGGCTTCCATTAACACCTG	59.993	20	TCTCCAAAGCTTCAATGGCT	59.955	20	259	12	270	ACGGCTTCCATTAACACCTG	59.993	20	TTGGATGAGATTGGGGAAAG	59.864	20	159	12	170
MU44892	1	(GGC)6	18	1050	1067	CCAAAACAACCGTGGACTCT	60.005	20	GCCAACCTTTATGCCTACGA	60.096	20	256	896	1151	CGCACAAAAGTACGGTCAGA	59.904	20	GCCAACCTTTATGCCTACGA	60.096	20	175	977	1151	TAAGACCTCCAGTTCCACCG	60.103	20	GCCAACCTTTATGCCTACGA	60.096	20	136	1016	1151
MU44893	1	(AT)13	26	311	336	TTCCTGTAATTTTATCTTTATGATTCG	58.321	27	CTGAGTCGGATCGTTTGGTT	60.111	20	215	245	459	TCCTGTAATTTTATCTTTATGATTCG	57.191	26	CTGAGTCGGATCGTTTGGTT	60.111	20	214	246	459	TTCCTGTAATTTTATCTTTATGATTCG	58.321	27	TTGATATTCCGAAATTGCCC	59.735	20	258	245	502
MU44902	1	(GA)9agctctctgtgaagtgggttcttggtggtagtggccatcagccattgttgttcttcagctgggcttcttca(TCT)6	107	8	114
MU44909	1	(CT)7t(TC)16	47	86	132	CCATTTACCTCAAAAGCCCA	59.931	20	GTTTGGCGTCTTTTCCACAT	59.978	20	245	56	300	CCTTCGGTCCATTTACCTCA	59.926	20	GTTTGGCGTCTTTTCCACAT	59.978	20	253	48	300	ATCCCATTCTCTCCTTCGGT	59.896	20	GTTTGGCGTCTTTTCCACAT	59.978	20	265	36	300
MU44911	1	(TTC)7	21	569	589	AAATTGAAGGCAAGCGAAAA	59.832	20	CGTTCTCAAAAACAGAGTCCG	59.899	21	165	524	688	GTGATTCGTTCGCTTGGAGT	60.263	20	CGTTCTCAAAAACAGAGTCCG	59.899	21	214	475	688	CACCGGCCGTTAAAATACAG	60.368	20	CGTTCTCAAAAACAGAGTCCG	59.899	21	238	451	688
MU44914	1	(TC)8	16	30	45
MU44915	1	(AAG)8	24	145	168	GGAATTAAGCTCTTTGGGGC	60.041	20	CTGGCAGCCCTTACAGAAAT	59.336	20	222	90	311	GGAATTAAGCTCTTTGGGGC	60.041	20	AGTCCAATACCTCTGGCAGC	59.313	20	234	90	323	GCTCTTTGGGGCAACAATTA	60.074	20	CTGGCAGCCCTTACAGAAAT	59.336	20	214	98	311
MU44918	1	(TC)6	12	66	77	ATGGAGGCAAACACCATTTC	59.797	20	GAGGAGGGAAGGGATCTGAG	60.149	20	116	13	128	ATGGAGGCAAACACCATTTC	59.797	20	CTCGGAGGAAAGGAAGGAGT	59.811	20	162	13	174	GGAGGCAAACACCATTTCAC	60.362	20	GGAGGAAAGGAAGGAGTTGG	60.045	20	157	15	171
MU44920	1	(TCT)7	21	1	21
MU44924	1	(CT)14	28	81	108	TCCTTTTTCCCTCCCTTCTC	59.623	20	AGAATCGGAATCGGAGGAGT	60.037	20	165	11	175	TTTCCTTTTTCCCTCCCTTC	59.505	20	AGAATCGGAATCGGAGGAGT	60.037	20	167	9	175	TTTTCCCTCCCTTCTCTTCC	59.623	20	GAGCCATAGCCTCTTCTCCC	60.314	20	246	15	260
MU44929	1	(AG)6gtccagaggatga(CTT)6tatctctctgcctcttcttcccttttc(CTT)5	85	181	265	AATAAGAAGGCTGCAAAGCG	59.63	20	CGCCTGGAAGAAACAAGAAG	59.986	20	217	131	347	GATTTGGTTAGCTCCTCGCA	60.352	20	ATTAGGGCTTGGGGAGAAGA	60.032	20	276	46	321	AATAAGAAGGCTGCAAAGCG	59.63	20	ATTAGGGCTTGGGGAGAAGA	60.032	20	191	131	321
MU44931	1	(AG)10gcaagggcattattcctatttttcctttctctccaactcac(CTT)7	82	13	94
MU44935	1	(CT)8	16	48	63	TCAACCGTCTTCTCTCCACA	59.388	20	CTGGAGTTGAGGGTTTTTCG	59.705	20	136	6	141	TCAACCGTCTTCTCTCCACA	59.388	20	GTAGAAAGCTCCGCCTTTCC	60.34	20	243	6	248	TCAACCGTCTTCTCTCCACA	59.388	20	TGAATGTAGAAAGCTCCGCC	60.352	20	248	6	253
MU44940	1	(TCT)6	18	52	69	AGCTCTTTTCCTCAGCCTCA	59.308	20	TCTCCTCAGGTTGGACTGCT	59.986	20	247	11	257	AGCTCTTTTCCTCAGCCTCA	59.308	20	GATTCAACCTCAATGGTGGC	60.326	20	191	11	201	AGCTCTTTTCCTCAGCCTCA	59.308	20	TTCTCCTCAGGTTGGACTGC	60.386	20	248	11	258
MU44946	1	(CTT)9	27	352	378	CTAATGGCGGACTTCAAACC	59.569	20	CTGAAGAAGGGATGGATTCG	59.623	20	272	172	443	CTAATGGCGGACTTCAAACC	59.569	20	AGAAGGGATGGATTCGGAAG	60.401	20	268	172	439	CTAATGGCGGACTTCAAACC	59.569	20	GGATGGATTCGGAAGTGAAG	59.483	20	263	172	434
MU44947	1	(TCT)12	36	8	43
MU44955	1	(TG)7	14	1289	1302	TTCGTCCGGAGAGACATCTT	59.803	20	TGGTTTGACAACACACCTTCA	60.033	21	195	1175	1369	AATGGGCATACGAGGAAATG	59.784	20	TGGTTTGACAACACACCTTCA	60.033	21	238	1132	1369	ATGGGCATACGAGGAAATGA	60.296	20	TGGTTTGACAACACACCTTCA	60.033	21	237	1133	1369
MU44957	1	(AT)8	16	858	873
MU44958	1	(TTC)9(TC)21*	67	143	209	ACACTCTCTACCCCCTTCCC	59.415	20	CCACGAGTAAGAAGCGATTGA	60.393	21	273	110	382	ACACTCTCTACCCCCTTCCC	59.415	20	CCACGAGTAAGAAGCGATTG	58.528	20	273	110	382	ACACTCTCTACCCCCTTCCC	59.415	20	AGCCCACGAGTAAGAAGCG	60.544	19	276	110	385
MU44959	1	(TC)17	34	53	86	CCTTCGACCCACCTTATCCT	60.319	20	GGGCTGTTTGGTTGTTGTTT	59.875	20	233	25	257	CCTTCGACCCACCTTATCCT	60.319	20	GCATCTCGATCTGGCAATTT	60.185	20	154	25	178	CCTTCGACCCACCTTATCCT	60.319	20	CAAGAATGGTGACCCCAGAT	59.779	20	189	25	213
MU44961	1	(CGC)6	18	1609	1626	TTATTCCCAACGCAACCTTC	59.938	20	GCCTAACTTCGTCAGGCAAC	59.882	20	219	1520	1738	TTATTCCCAACGCAACCTTC	59.938	20	AAGTTCCCGCCTAACTTCGT	60.13	20	227	1520	1746	CGTCATCAGCTCTACCACGA	60.008	20	TGGTCGAACAACTCCTCTCC	60.238	20	256	1401	1656
MU44961	2	(TTTC)9	36	2002	2037	ACAGCAAGAAGAGGATCGGA	59.95	20	CCGGGTTTTTGGATAGGAAT	60.013	20	214	1850	2063	ACAGCAAGAAGAGGATCGGA	59.95	20	CCTTATCCGGGTTTTTGGAT	60.013	20	220	1850	2069	AAGAAGAGGATCGGAGGAGC	59.919	20	CCGGGTTTTTGGATAGGAAT	60.013	20	209	1855	2063
MU44963	1	(CT)13	26	26	51	TCCATCGCCTTTCTTTCTTT	58.903	20	GAGAAAATCAATGCGGGAAA	60.016	20	143	2	144	TCCATCGCCTTTCTTTCTTTT	60.19	21	GAGAAAATCAATGCGGGAAA	60.016	20	143	2	144	TCCATCGCCTTTCTTTCTTT	58.903	20	TCCGCTTCTTCGCTGTAGAT	60.118	20	110	2	111
MU44963	2	(GAA)5ggagctgaagct(GAA)20	87	177	263	TTTCCCGCATTGATTTTCTC	60.016	20	GAGAAACGCTTCCCACAAAC	59.717	20	200	125	324	TTTCCCGCATTGATTTTCTC	60.016	20	TTTTCCAGCATTCTGAAGCC	60.331	20	272	125	396	TTTCCCGCATTGATTTTCTC	60.016	20	AAACCCATCGTGAACCAGAA	60.353	20	184	125	308
MU44972	1	(TC)12	24	16	39
MU44972	2	(TC)8	16	2516	2531	GAAGTACCCAGCGTAGCAGC	60.044	20	CAAGTTAGGCAAACCCCAAA	59.968	20	261	2337	2597	ACTCCCATGCTTTATCGACG	60.096	20	CAAGTTAGGCAAACCCCAAA	59.968	20	182	2416	2597	GTCAAAAGCATCAGCAGCAA	60.142	20	CAAGTTAGGCAAACCCCAAA	59.968	20	152	2446	2597
MU44975	1	(AAGAGA)6	36	15	50
MU44977	1	(CT)6taatcgctccttcgaacattctgcttcttccacaatgg(CTT)10	80	249	328	TGGCCGCTCAAATTTTATTC	60.04	20	TAAATACCCGCCTCGAACAC	59.96	20	256	225	480	TGGCCGCTCAAATTTTATTC	60.04	20	GTAAATACCCGCCTCGAACA	59.96	20	257	225	481	TGGCCGCTCAAATTTTATTC	60.04	20	GATCGCAAGGTTCCATCAAT	59.9	20	129	225	353
MU44979	1	(TCT)6	18	61	78	CCCGATCACCTCCCATTATT	60.901	20	TGGCCAAACAAACAAAAACA	59.985	20	158	13	170	CCCGATCACCTCCCATTATT	60.901	20	GATGGGAAGTGGAAGAAGCA	60.195	20	213	13	225	CCCGATCACCTCCCATTATT	60.901	20	ATCGGCAACAACCTCACTCT	59.727	20	271	13	283
MU44980	1	(CA)9	18	170	187	ACTGGTTCATACTCGGCCAC	59.997	20	ACCTATCCATCGTGAGTGGG	59.803	20	273	21	293	CCACCCAATACCCAATCATC	59.871	20	CGTTTGACCCTTTCTCCTGA	60.224	20	280	146	425	AACCACCCAATACCCAATCA	59.91	20	TCTGACTTGGGCTTCTCCAC	60.386	20	178	144	321
MU44981	1	(CTG)7	21	109	129	CTCTTCGAATTCATCTGCCC	59.773	20	AATTGGCATTCCTCAACCAG	59.933	20	163	54	216	CTCTTCGAATTCATCTGCCC	59.773	20	TGCTCGGTACAATGGTTTCA	60.111	20	280	54	333	CTCTTCGAATTCATCTGCCC	59.773	20	TCTTCAAAATCGACCAAGGC	60.192	20	191	54	244
MU44987	1	(TTC)9	27	54	80	ATTTGCTTTAGACTCGGGGG	60.443	20	TCGTCGAATGGTTGAGACTG	59.831	20	220	15	234	ATTTGCTTTAGACTCGGGGG	60.443	20	CGTCGAATGGTTGAGACTGA	59.831	20	219	15	233	ATTTGCTTTAGACTCGGGGG	60.443	20	AGCTTTCTTTTGGCGGTTTT	60.237	20	139	15	153
MU44992	1	(CT)9	18	73	90	TCCCTCCTCCTTCATCTTCA	59.731	20	CGAAGAAATTCGCACAGTCA	59.988	20	225	34	258	TCCCTCCTCCTTCATCTTCA	59.731	20	TGTCGAAGAAATTCGCACAG	59.988	20	228	34	261	TCCCTCCTCCTTCATCTTCA	59.731	20	ACAGTCAATTTCCTCCACGG	59.966	20	212	34	245
MU44992	2	(AGC)5	15	582	596	TGTTCCGTACGATGACCAAA	59.964	20	CGTCTACCGTTCTTGGTGGT	60.028	20	207	437	643	TGTTCCGTACGATGACCAAA	59.964	20	ATGAAAGTGGTTGGTCGAGG	59.966	20	249	437	685	GGAATGGCTCTCAAACTTCG	59.813	20	CGTCTACCGTTCTTGGTGGT	60.028	20	186	458	643
MU44996	1	(AGAGA)6	30	1380	1409	TGGACGATTTGGAAGAAAGG	60.044	20	CACGCCTCAGTCTACCACAA	59.897	20	191	1248	1438	TGGACGATTTGGAAGAAAGG	60.044	20	ACCACACGCCTCAGTCTACC	60.182	20	195	1248	1442	TTTGGAAGAAAGGGTGTTGC	60.088	20	ACCACACGCCTCAGTCTACC	60.182	20	188	1255	1442
MU44997	1	(CTT)10	30	934	963	GAATCGTGCAGGTAATCGGT	59.962	20	GAAATCTTCCCATCGACGAA	60.014	20	190	893	1082	GCCGATACGGTTGTGAGATT	59.962	20	GAAATCTTCCCATCGACGAA	60.014	20	246	837	1082	GTTTGTTTGCCGATACGGTT	59.867	20	GAAATCTTCCCATCGACGAA	60.014	20	254	829	1082
MU45000	1	(TCT)6	18	105	122	TTGCGAAGCTCTCCGATAAT	59.945	20	CGGACTCCATAGGGGAAAAT	60.145	20	211	60	270	TTGCGAAGCTCTCCGATAAT	59.945	20	GGGAAAATTGGAGGGAAAGA	60.237	20	117	60	176	TGCCCCTTCCTCCTCTCTAT	60.169	20	CGGACTCCATAGGGGAAAAT	60.145	20	263	8	270
MU45001	1	(CTT)5	15	113	127	GGTCTCGAAGGCAAAGAGAA	59.55	20	AGAGCATCGTCTCTGCGAAT	60.127	20	256	15	270	GGTCTCGAAGGCAAAGAGAA	59.55	20	TAGAGCATCGTCTCTGCGAA	59.847	20	257	15	271	GGTCTCGAAGGCAAAGAGAA	59.55	20	CGGAAATGGAACGAGAGAAA	60.184	20	158	15	172
MU45008	1	(AG)6	12	1168	1179	GATTCAACTTGGAGCTGCCT	59.434	20	TCCACATGGAAAGCACTGAA	60.24	20	162	1145	1306	GATTCAACTTGGAGCTGCCT	59.434	20	TTCCACATGGAAAGCACTGA	60.24	20	163	1145	1307	GATTCAACTTGGAGCTGCCT	59.434	20	CCACATGGAAAGCACTGAAA	59.691	20	161	1145	1305
MU45011	1	(TC)6	12	167	178	CCCACCTAAACTTTGGCTCA	60.103	20	CTTCGCAGCTGAAGAAGGTC	60.277	20	275	2	276	CCCACCTAAACTTTGGCTCA	60.103	20	TTCGCAGCTGAAGAAGGTCT	60.277	20	274	2	275	AAGAAATCGAAGCCTCACCC	60.578	20	TTCGCAGCTGAAGAAGGTCT	60.277	20	241	35	275
MU45012	1	(GA)9	18	1510	1527	GCTTCCAAAGACTGCGAAAC	60	20	GACTGACCCAGCAAAAGAGC	59.997	20	225	1351	1575	CGGAAAAGCTCAACCAGAAG	59.986	20	GACTGACCCAGCAAAAGAGC	59.997	20	127	1449	1575	GCTTCCAAAGACTGCGAAAC	60	20	GGAAGACCAATTCCGACTGA	60.05	20	239	1351	1589
MU45013	1	(CT)6	12	88	99	AAAGGGTGGGAGATTCGTCT	59.935	20	GAGGAGTTAATGCAGCCAGC	59.985	20	118	62	179	AAAGGGTGGGAGATTCGTCT	59.935	20	AACAGTAGGGGAACGGGAAT	59.691	20	140	62	201	AAAGGGTGGGAGATTCGTCT	59.935	20	AGTAGGGGAACGGGAATGAG	60.319	20	137	62	198
MU45014	1	(GCA)6gctgccaatggtgag(GAT)5	48	451	498	TATCCTGCCCGGAATTATCA	60.247	20	AGAGGCGTGCTTCTCTTCTG	59.891	20	214	345	558	TATCCTGCCCGGAATTATCA	60.247	20	CGAAGGTCTGCCCTTAGACA	60.388	20	185	345	529	TATCCTGCCCGGAATTATCA	60.247	20	TCTGCCCTTAGACAAGGTCG	60.388	20	179	345	523
MU45017	1	(CT)6	12	78	89	GAGTAAAGCCCAAGCCATCA	60.214	20	TCTACGATCACTGGCAATGG	59.673	20	223	1	223	GAGTAAAGCCCAAGCCATCA	60.214	20	CACCATCGCAACTACAGCAC	60.333	20	187	1	187	AGTAAAGCCCAAGCCATCAA	59.708	20	TCTACGATCACTGGCAATGG	59.673	20	222	2	223
MU45018	1	(CT)48	96	811	906	AAGAAAAGGGAGGTGATGGC	60.443	20	ACACAGTGTTTTGGAACCCA	58.879	20	236	788	1023	AAGAAAAGGGAGGTGATGGC	60.443	20	CACAGTGTTTTGGAACCCATT	59.743	21	235	788	1022	CGCCGATGAGAAGAGCTAGA	60.776	20	ACACAGTGTTTTGGAACCCA	58.879	20	256	768	1023
MU45021	1	(GA)8	16	113	128	TACTCCGCTTTACCGTTTGG	60.124	20	ATGTGATGGCGATGACTGAA	60.08	20	176	49	224	TACTCCGCTTTACCGTTTGG	60.124	20	AATGTGATGGCGATGACTGA	60.08	20	177	49	225	TACTCCGCTTTACCGTTTGG	60.124	20	ATTGGCCTTGATACTGGTGG	59.813	20	242	49	290
MU45021	2	(TGG)7	21	365	385	TCAGTCATCGCCATCACATT	60.08	20	AATCCCCTTGATCACCATGA	60.135	20	254	206	459	CCACCAGTATCAAGGCCAAT	59.813	20	GCCAAATCCTTCGGTAGACA	60.074	20	280	271	550	CCAGTATCAAGGCCAATGGT	59.813	20	GCCAAATCCTTCGGTAGACA	60.074	20	277	274	550
MU45027	1	(GAA)5	15	21	35
MU45029	1	(TTC)11	33	389	421	GGCCGCAACTTTGTATGTTT	60.003	20	CCCATTGAAAACAGAGGGAA	59.903	20	133	349	481	CTTCATCGTCTTCCACCGAT	60.073	20	CCCATTGAAAACAGAGGGAA	59.903	20	272	210	481	TCCACCGATAAATTTGCTCC	59.901	20	CCCATTGAAAACAGAGGGAA	59.903	20	261	221	481
MU45032	1	(ATC)6	18	151	168	CCCTTCTCCCATGGATTTCT	60.264	20	AGTGGTACGTTAGCCATCCG	60.015	20	258	77	334	CCCTTCTCCCATGGATTTCT	60.264	20	TTAGCGCCGTCTCTGGTAGT	60.037	20	275	77	351	ATCCCTTCTCCCATGGATTT	59.588	20	AGTGGTACGTTAGCCATCCG	60.015	20	260	75	334
MU45036	1	(TCT)10	30	478	507	TGATTTCGAATTCGTCTCCC	60.014	20	GACGACAACGACGATGAAGA	59.837	20	255	279	533	AGTTGAAACACCGGAAATCG	59.971	20	GACGACAACGACGATGAAGA	59.837	20	162	372	533	CGAGTTGAAACACCGGAAAT	59.971	20	GACGACAACGACGATGAAGA	59.837	20	164	370	533
MU45040	1	(ATG)5	15	650	664	CAAAGAGGATGTCTTTGCTGG	59.861	21	CCAACAACAGATAAACAAAACCC	59.675	23	233	526	758	CAAAGAGGATGTCTTTGCTGG	59.861	21	CCCAACAACAGATAAACAAAACC	59.675	23	234	526	759	CAAAGAGGATGTCTTTGCTGG	59.861	21	CAACAACAGATAAACAAAACCCA	58.952	23	232	526	757
MU45047	1	(TTC)5	15	637	651	GAGCAACCATTGTGCAAAGA	59.847	20	AACTCAAAATACTAAAAACAAAAATGG	57.63	27	276	528	803	TGCAAAGAGTGTGAAATGCC	59.847	20	AACTCAAAATACTAAAAACAAAAATGG	57.63	27	264	540	803	TGTGAAATGCCCTGTTTTGA	60.088	20	ACTCAAAATACTAAAAACAAAAATGGT	57.219	27	254	549	802
MU45049	1	(TC)16	32	305	336	TGACGGAAACGTTCAACAAG	59.734	20	CTGCAGGTTGCTGTGATTGT	59.905	20	264	242	505	TGACGGAAACGTTCAACAAG	59.734	20	GGTTGCTGTGATTGTTGCTG	60.31	20	259	242	500	TGACGGAAACGTTCAACAAG	59.734	20	CTGAGAACGCTCCGATTGAT	60.362	20	236	242	477
MU45051	1	(GAGT)5(GA)41actagttctctc(CTT)5	129	663	791	GAGAAGGGAAAAGGGGAGAA	59.623	20	ATTTGACAATGGGTTTGGGA	60.029	20	211	639	849	GAGAAGGGAAAAGGGGAGAA	59.623	20	GATTTGACAATGGGTTTGGG	60.029	20	212	639	850	GAGAAGGGAAAAGGGGAGAA	59.623	20	TGACAATGGGTTTGGGATTT	60.029	20	208	639	846
MU45056	1	(GAA)7	21	146	166	AGTAAATTCAGGCTGGTGGC	59.198	20	GTGCCCAGAAGTGAATGGTT	59.973	20	141	104	244	AGTAAATTCAGGCTGGTGGC	59.198	20	GTTGGTGCCCAGAAGTGAAT	59.973	20	145	104	248	AGTAAATTCAGGCTGGTGGC	59.198	20	TAAAGGTTGGTGCCCAGAAG	60.103	20	150	104	253
MU45058	1	(AG)6	12	115	126	ATCTCTTTCGCTTTCCATCG	59.41	20	GGGAAGAAGTGGGGTTTTGT	60.204	20	105	68	172	ATCTCTTTCGCTTTCCATCG	59.41	20	GGAGCGTTGTTGTGATTTGA	59.697	20	196	68	263	ATCTCTTTCGCTTTCCATCG	59.41	20	AGGGAAGAAGTGGGGTTTTG	60.332	20	106	68	173
MU45058	2	(CTT)5	15	267	281	AGGGAACAAAACAAAACCCC	60.068	20	CCCCTCAACGGTTAGAATTG	59.424	20	213	143	355	TCAAATCACAACAACGCTCC	59.697	20	AGATGAAGAACGCAACTGCC	60.406	20	200	244	443	CACAAACCCACACGAGAAGA	59.72	20	CCCCTCAACGGTTAGAATTG	59.424	20	258	98	355
MU45058	3	(TTC)7	21	554	574	AATCACAATTCCACAACCCC	59.508	20	GAAGAACGGAAACAAACCCA	59.948	20	151	495	645	GGCAGTTGCGTTCTTCATCT	60.406	20	ACGGAAACAAACCCAAATCA	60.206	20	217	424	640	AATCACAATTCCACAACCCC	59.508	20	ACGGAAACAAACCCAAATCA	60.206	20	146	495	640
MU45058	4	(TC)11	22	788	809	TGGGTTTGTTTCCGTTCTTC	59.948	20	CGAAGATCCGGCGATATTTA	60.019	20	227	626	852	TGGGTTTGTTTCCGTTCTTC	59.948	20	GCGATATTTACCCCTCACGA	59.923	20	217	626	842	TGGGTTTGTTTCCGTTCTTC	59.948	20	AGATCCGGCGATATTTACCC	60.137	20	224	626	849
MU45059	1	(TA)7	14	501	514	TGAGTGGTGAGGGATTCACA	60.088	20	CCCCCTCTCTCTCCAAGAAC	60.186	20	149	413	561	TGAGTGGTGAGGGATTCACA	60.088	20	GGAGGCAGAGCATTTATTCG	59.807	20	273	413	685	TGAGTGGTGAGGGATTCACA	60.088	20	CAAACGTTGTGGGAACAGAA	59.585	20	247	413	659
MU45062	1	(TCT)13	39	50	88	TTTCACCATAGTTGACCTCTTTACA	59.15	25	GGAGAAATCGAAGTGGTGGA	60.05	20	114	20	133	TTTCACCATAGTTGACCTCTTTACA	59.15	25	CTAGGAGGCCACAGAGGATG	59.82	20	269	20	288	TTTCACCATAGTTGACCTCTTTACA	59.15	25	GAGTGAAAATGGAGGAAGCG	59.813	20	151	20	170
MU45066	1	(CTT)15	45	24	68
MU45067	1	(TC)11tttctctctcgatctgaaaatcgatcatatcatgtcaaccgaagctagaaaagatccgactgaagccgggtcatcgtcgaga(ACG)7	125	16	140
MU45067	2	(CAA)8	24	576	599	GAAATGGAGCCATTCGTGTT	59.939	20	CCCTTCAACTCGTTCCACAT	59.966	20	236	454	689	GCAAGAGGAATTCCGGTACA	60.074	20	CCCTTCAACTCGTTCCACAT	59.966	20	183	507	689	TCGCCTGAAACAAATCCTTT	59.685	20	CCCTTCAACTCGTTCCACAT	59.966	20	258	432	689
MU45073	1	(AT)12	24	326	349	GTCAAGGGATCCGAAGATGA	60.011	20	AGCCGTTTCACAAAGCAAAT	59.752	20	257	304	560	AGGTCAAGGGATCCGAAGAT	59.896	20	AGCCGTTTCACAAAGCAAAT	59.752	20	259	302	560	GTCAAGGGATCCGAAGATGA	60.011	20	TAAAGCCGTTTCACAAAGCA	59.486	20	260	304	563
MU45074	1	(AAG)5	15	700	714	CACCTGCCCCTTGTACTTGT	60.028	20	TGACCTCCTCCTTTGGTTTG	60.081	20	241	509	749	TCAAGCTAAAGCAAGGGGAA	59.953	20	TTGTCCTTGGTCCCTTCATC	59.903	20	213	669	881	TCAAGCTAAAGCAAGGGGAA	59.953	20	CACAAAGTGCATCATGGAGG	60.112	20	124	669	792
MU45079	1	(GA)7	14	67	80	CGGAGGTTAAGTTTGGGTGA	59.964	20	TATACAGCCTTGGGGTTTGC	59.96	20	106	30	135	CGGAGGTTAAGTTTGGGTGA	59.964	20	TGTGCAAGTGAGGTTTGGAG	59.873	20	152	30	181	CGGAGGTTAAGTTTGGGTGA	59.964	20	AGCACAAGCAGCTGGAAGAT	60.164	20	239	30	268
MU45083	1	(AG)7	14	1	14
MU45083	2	(AG)16	32	698	729	GCCATGGGTGAGTACTGGAG	60.533	20	CATCTTGTCTTCTCGGGAGC	59.95	20	181	591	771	GCCATGGGTGAGTACTGGAG	60.533	20	TTAGTGAATGGAGGGTTCCG	59.926	20	249	591	839	GCCATGGGTGAGTACTGGAG	60.533	20	TTACCGGGTACTCTGGCTTG	60.125	20	224	591	814
MU45085	1	(AGAGAA)6agagagagagaaagagtggcgtggaaatgactcgaactattcgctttct(TC)6	97	213	309	AGCCTAACTTCCACTCGCCT	60.403	20	AATTCGAAGGAATTACGGGC	60.28	20	264	119	382	GCGAAGTCACGTGATAGCCT	60.428	20	AATTCGAAGGAATTACGGGC	60.28	20	279	104	382	CAAAGCAGTGTTCTTGCGAC	59.64	20	GGGAGGAGGAAAGGAAGAAA	59.623	20	276	83	358
MU45086	1	(TA)9	18	397	414	GGCAAAGAAAGACAGCGAAC	60	20	CCCAAACAAAGCCAAAAGAA	60.081	20	251	205	455	GGTGTCTATGCTCTGCGTGA	60.016	20	CCCAAACAAAGCCAAAAGAA	60.081	20	280	176	455	AGGCAAAGAAAGACAGCGAA	60.132	20	CCCAAACAAAGCCAAAAGAA	60.081	20	252	204	455
MU45091	1	(TTC)6	18	53	70	CACCAAGCTGAGCCTTCTTC	60.134	20	GCGAACGAAGGTACTGAAGG	59.875	20	121	15	135	CACCAAGCTGAGCCTTCTTC	60.134	20	ATGAAACGGTAACAGACGGG	59.853	20	154	15	168	CACCAAGCTGAGCCTTCTTC	60.134	20	CGTTTTGGACGCTGAAAGTT	60.284	20	206	15	220
MU45092	1	(TC)10	20	73	92	CTCATCGCCTCCACTCTTCT	59.555	20	TCTGCTCTTGGGCTTGATTT	59.955	20	227	38	264	CTCATCGCCTCCACTCTTCT	59.555	20	TTCTGCTCTTGGGCTTGATT	59.955	20	228	38	265	CTCATCGCCTCCACTCTTCT	59.555	20	CTGCTCTTGGGCTTGATTTC	59.955	20	226	38	263
MU45092	2	(AT)27	54	1376	1429	TGCTCCTTAGAAGTGGTGATGA	59.875	22	CGAGCATGGTAGGGAGGTAG	59.711	20	260	1289	1548	TGCTCCTTAGAAGTGGTGATGA	59.875	22	TGATTGTCGAGCATGGTAGG	59.673	20	267	1289	1555	TGCTCCTTAGAAGTGGTGATGA	59.875	22	GATTGTCGAGCATGGTAGGG	60.483	20	266	1289	1554
MU45094	1	(AGA)5	15	36	50	AAGAAGAGGATGGTGGCAAA	59.67	20	TTGAAGAACGGGAAAAATCG	60.046	20	184	12	195	AAAGAAGAGGATGGTGGCAA	59.67	20	TTGAAGAACGGGAAAAATCG	60.046	20	185	11	195	AAGAAGAGGATGGTGGCAAA	59.67	20	GAAGAACGGGAAAAATCGGT	60.299	20	182	12	193
MU45094	2	(TC)9	18	521	538	ACCCCTAAATTCATCCTCCG	60.145	20	ATTGTTGGTCAGAAGGTCCG	59.966	20	261	369	629	CTAAATTCATCCTCCGCTGC	59.807	20	ATTGTTGGTCAGAAGGTCCG	59.966	20	257	373	629	CCTAAATTCATCCTCCGCTG	59.662	20	ATTGTTGGTCAGAAGGTCCG	59.966	20	258	372	629
MU45095	1	(TTC)11	33	598	630	AACGAAGAGGAAGAGGAGGC	59.957	20	GGAAAGCCTCTGAATCTCCC	60.154	20	275	484	758	AACGAAGAGGAAGAGGAGGC	59.957	20	GGCGAATGGTTTCAAGAAGA	60.192	20	245	484	728	TGGAACGAAGAGGAAGAGGA	59.92	20	GGAAAGCCTCTGAATCTCCC	60.154	20	278	481	758
MU45106	1	(AT)9	18	729	746	GGAGAGGCAGATTTGGTAGC	58.889	20	TTTTGATTGATATGGCCGGT	60.153	20	226	616	841	AGGAGAGGCAGATTTGGTAGC	59.862	21	TTTTGATTGATATGGCCGGT	60.153	20	227	615	841	GGAGAGGCAGATTTGGTAGC	58.889	20	ATATGGCCGGTCCCTCTAAT	59.649	20	217	616	832
MU45106	2	(TG)6	12	848	859
MU45108	1	(ATT)12	36	732	767	AGGCGAAGTAGGACGAAAGA	59.077	20	CGAGTCCACCCCTAAATTACC	59.712	21	279	561	839	AGGCGAAGTAGGACGAAAGA	59.077	20	CCGAGTCCACCCCTAAATTAC	59.712	21	280	561	840	CCATAGGCGAAGTAGGACGA	60.227	20	CACCCCTAAATTACCTTGACCA	60.102	22	277	557	833
MU45111	1	(GA)9	18	35	52	TGCAGTAGAGAAAAGTGAGAATTTTG	60.322	26	ACCCAAATCGAACCCTATCC	60.017	20	117	6	122	TGCAGTAGAGAAAAGTGAGAATTTTG	60.322	26	CCAAATCGAACCCTATCCCT	60.145	20	115	6	120	TGCAGTAGAGAAAAGTGAGAATTTTG	60.322	26	CCATCTCTCGTCCCTCTCAC	59.792	20	160	6	165
MU45112	1	(TC)13	26	141	166	GCCACGCATTTCCTCTTCTA	60.352	20	CGAGTCTTTTGTCGGAAAGC	59.993	20	193	91	283	GCCACGCATTTCCTCTTCTA	60.352	20	GCGAGTCTTTTGTCGGAAAG	59.993	20	194	91	284	GCCACGCATTTCCTCTTCTA	60.352	20	AGTTGGGGTTAGGGTATGGG	59.934	20	107	91	197
MU45116	1	(AG)6	12	9	20
MU45117	1	(AT)8	16	447	462	GGACGATGATGGCTTTCTGT	60.081	20	CGAAATTTTGAAAGAAAATGCAA	60.435	23	236	324	559	AGGACGATGATGGCTTTCTG	60.218	20	CGAAATTTTGAAAGAAAATGCAA	60.435	23	237	323	559	GGACGATGATGGCTTTCTGT	60.081	20	TCGAAATTTTGAAAGAAAATGC	58.416	22	237	324	560
MU45118	1	(TCT)6	18	324	341	AGTAAAGAGTGCCGGCAAGA	60.015	20	TTTGAAGATCTCAGGCCACC	60.195	20	184	243	426	AGATTGAAATCGATGAGGCG	60.177	20	TTTGAAGATCTCAGGCCACC	60.195	20	162	265	426	AGATTGAAATCGATGAGGCG	60.177	20	TTTCCAAATTGGGGAAAGTG	59.772	20	262	265	526
MU45122	1	(TC)9	18	59	76	CATAGAGCATTTGCCGGAGT	60.235	20	AGAAACCAACAGAAGGTGCG	60.291	20	250	36	285	CATAGAGCATTTGCCGGAGT	60.235	20	AACCAACAGAAGGTGCGATT	59.598	20	247	36	282	CATAGAGCATTTGCCGGAGT	60.235	20	AAACCAACAGAAGGTGCGAT	59.598	20	248	36	283
MU45128	1	(GAA)8	24	535	558	TCGATCTTCGTTCTTTCGTG	58.999	20	CTCGCATCACATCAAAATGC	60.228	20	269	503	771	TGTCGATCTTCGTTCTTTCG	58.999	20	CTCGCATCACATCAAAATGC	60.228	20	271	501	771	TAAAATCACGCAGCAGCATC	59.983	20	ATCCCCAAGTTTGACCGAC	59.77	19	254	445	698
MU45135	1	(CT)11(CA)7	36	1	36
MU45147	1	(GA)6	12	65	76	CTGTCATTCCATCTCCTCCG	60.612	20	AACGCATACCGACTTTACCG	60.018	20	264	17	280	CTGTCATTCCATCTCCTCCG	60.612	20	ACGCATACCGACTTTACCGA	60.523	20	263	17	279	CTGTCATTCCATCTCCTCCG	60.612	20	TGTGGAAATAACGCATACCG	59.443	20	273	17	289
MU45167	1	(CTT)6	18	79	96	TCCGTCTTTTCTTTTCATTTTGA	60.095	23	AATCCTTCTGGTGGTTGTGC	59.973	20	197	45	241	TCCGTCTTTTCTTTTCATTTTGA	60.095	23	AGCCAACAATCCTTCTGGTG	60.111	20	204	45	248	TCCGTCTTTTCTTTTCATTTTGA	60.095	23	TGGTTGTGCTTTGCAACTTC	59.888	20	186	45	230
MU45168	1	(CTT)12	36	114	149	GGGCTTGTACCTCCAACTCA	60.111	20	AAGGAAAGGGTTTGTTCGCT	60.11	20	106	85	190	TGGGCTTGTACCTCCAACTC	60.111	20	AAGGAAAGGGTTTGTTCGCT	60.11	20	107	84	190	GGGCTTGTACCTCCAACTCA	60.111	20	CAGCTTCAACAGGTGGTTCA	59.873	20	246	85	330
MU45171	1	(TC)6	12	8	19
MU45181	1	(TC)7(CT)8	30	1012	1041	TGCTTCCACTGGGTTCTTCT	59.844	20	CCCACCTTTCTTCTCTCGAA	59.401	20	210	937	1146	CTGCTTCCACTGGGTTCTTC	59.844	20	CCCACCTTTCTTCTCTCGAA	59.401	20	211	936	1146	TCCACTGGGTTCTTCTCAGC	60.386	20	CCCACCTTTCTTCTCTCGAA	59.401	20	206	941	1146
MU45185	1	(TC)6	12	22	33
MU45193	1	(AAAGAG)5	30	10	39
MU45193	2	(TC)7	14	1592	1605
MU45196	1	(TCTT)13	52	949	1000	GTTCATTGTTTGGTGACCCC	60.073	20	TCCAACATCAATTCCACACAA	59.808	21	167	873	1039	GGTTCATTGTTTGGTGACCC	60.073	20	TCCAACATCAATTCCACACAA	59.808	21	168	872	1039	AGCCCAAGGAGGTGATTCTT	60.074	20	TCCAACATCAATTCCACACAA	59.808	21	219	821	1039
MU45205	1	(CTC)5	15	308	322	TCCTCCAATCCTTCCTCCTT	60.008	20	AAACTGCCTCTGCCTCAAAA	59.993	20	247	174	420	TCCTCCAATCCTTCCTCCTT	60.008	20	AAAAACTGCCTCTGCCTCAA	59.993	20	249	174	422	TCCTCCAATCCTTCCTCCTT	60.008	20	AAAACTGCCTCTGCCTCAAA	59.993	20	248	174	421
MU45214	1	(CTC)5cctcc(CT)17	54	66	119	CAGCCTGTCTCTCTCTGCCT	59.883	20	TCGGTGGGAGAGCATAATTC	60.036	20	122	23	144	ACAGCCTGTCTCTCTCTGCC	59.738	20	TCGGTGGGAGAGCATAATTC	60.036	20	123	22	144	CTCTCTCTGCCTTCTCGTCG	60.422	20	TCGGTGGGAGAGCATAATTC	60.036	20	114	31	144
MU45216	1	(TTC)8	24	61	84	AATAACTTTCTTTTCACATTACCCTT	57.199	26	ATTCCGGAAGGTCTCGCTAT	60.06	20	127	33	159	AATAACTTTCTTTTCACATTACCCTT	57.199	26	GGAGAGAGATATGGCGGTGA	60.181	20	107	33	139	AATAACTTTCTTTTCACATTACCCTT	57.199	26	GAGATATGGCGGTGAAGCTC	59.803	20	102	33	134
MU45217	1	(TC)7	14	107	120	CAGATTTCCAAAAATCCCCA	59.733	20	ATTTCCGAAGGCAGGTTTCT	60.074	20	190	83	272	CAGATTTCCAAAAATCCCCA	59.733	20	CAGACTTAACCGGCTTGGAC	59.734	20	215	83	297	CAGATTTCCAAAAATCCCCA	59.733	20	AGACTTAACCGGCTTGGACA	59.734	20	214	83	296
MU45218	1	(CT)11	22	41	62	CATTCATTGTTCAACTTTCTTTCC	59.079	24	GAGATGGGAATTGCAGAGGA	60.158	20	251	10	260	CATTCATTGTTCAACTTTCTTTCC	59.079	24	AAGGGAATTGAGAGATGGGG	60.264	20	155	10	164	TCATTGTTCAACTTTCTTTCCTTTC	60.033	25	GAGATGGGAATTGCAGAGGA	60.158	20	248	13	260
MU45218	2	(TCT)5	15	633	647	TCGATGCTGTGTCGTTTCTC	59.992	20	ACCGCGAGAGATGAGGTAGA	59.973	20	264	536	799	TAAGGCTCTTGGTCGATGCT	59.978	20	ACCGCGAGAGATGAGGTAGA	59.973	20	276	524	799	AACGTTGTTGTTCGTGTGGA	60.049	20	ACCGCGAGAGATGAGGTAGA	59.973	20	212	588	799
MU45223	1	(TCT)8	24	100	123	TTTCCAGAAAAACCATTCGC	60.053	20	TTTAACAGAGCTCCTGCCGT	60.015	20	280	70	349	TTTCCAGAAAAACCATTCGC	60.053	20	CCCACTTTGTCCAACTCCAT	59.82	20	157	70	226	TTCCAGAAAAACCATTCGCT	59.685	20	TTTAACAGAGCTCCTGCCGT	60.015	20	279	71	349
MU45223	2	(GAC)6gaagatttctccgctgaagaaggagatgagggtgatcaagaggatgaccccgaagcaagtggtaatggaagaattgaaggtgttgaggaggatgaagat(GAC)6	135	666	800	AGAAGATGACCCTGAAGCCA	59.803	20	CATCGTCATCATCATCGTCC	59.882	20	266	566	831	GAAGATGACCCTGAAGCCAG	59.803	20	CATCGTCATCATCATCGTCC	59.882	20	265	567	831	AGATGACCCTGAAGCCAGTG	60.261	20	CATCGTCATCATCATCGTCC	59.882	20	263	569	831
MU45224	1	(CT)25	50	778	827	CACTCTCCCCAAATCTCTCG	59.797	20	TCCAGAAGCAGTTGAGGCTT	60.134	20	269	698	966	CACTCTCCCCAAATCTCTCG	59.797	20	TTCCAGAAGCAGTTGAGGCT	60.134	20	270	698	967	CACTCTCCCCAAATCTCTCG	59.797	20	CTTCCAGAAGCAGTTGAGGC	60.134	20	271	698	968
MU45225	1	(GAA)7	21	69	89	GCATTACCCTTCAAACGAGC	59.713	20	AACGTCGGGACACTGAAATC	59.973	20	251	5	255	GCATTACCCTTCAAACGAGC	59.713	20	GAACGTCGGGACACTGAAAT	59.973	20	252	5	256	GGCATTACCCTTCAAACGAG	59.569	20	GAACGTCGGGACACTGAAAT	59.973	20	253	4	256
MU45228	1	(TC)7	14	18	31
MU45230	1	(AG)6	12	70	81	TACCTCCGAAGCTTTCCCTT	60.2	20	TTCCTTGATGATTCTTCGGG	60.006	20	167	33	199	TTACCTCCGAAGCTTTCCCT	60.2	20	TTCCTTGATGATTCTTCGGG	60.006	20	168	32	199	TACCTCCGAAGCTTTCCCTT	60.2	20	GGAGACGCTGAGTTTCCTTG	59.989	20	180	33	212
MU45233	1	(CTT)6	18	75	92	TCTGTCTTTCAGTACTCTGCTTCG	60.239	24	GGAAGCAATCCATTGGAGAA	60.014	20	227	42	268	TCTGTCTTTCAGTACTCTGCTTCG	60.239	24	CAGTTCGTCCGATCCAAAAT	59.933	20	268	42	309	TCTGTCTTTCAGTACTCTGCTTCG	60.239	24	AGCGTTACCAAGTTCTCGGA	59.875	20	149	42	190
MU45241	1	(ACC)5tccgtattctaaaataaagtcaggaacaagaacagacacaccttaacaaaaccaatattcttca(TC)8	95	1	95
MU45242	1	(GAA)8gattaagcagtggaggattgaaatgagaagttgatgatgggaaagcaaaatggaaggattgagaaatttggaatggaactgtggatgatgctgtttcaac(CT)15	154	762	915
MU45244	1	(CTT)18	54	695	748	TGTTTGTCACAGCAAGGAGG	59.873	20	ATCGAGAGTGGAAGCGTCAT	59.834	20	160	653	812	AAGCAACCCAGTATTGGCAG	60.132	20	ATCGAGAGTGGAAGCGTCAT	59.834	20	272	541	812	TGTTTGTCACAGCAAGGAGG	59.873	20	TTGTGGTGGTCGAAGTTGAG	59.72	20	237	653	889
MU45244	2	(AGA)5	15	1655	1669	TCCATCAACTTTGTGAGGGTT	59.439	21	TTCGTGATGTTTGATGGTTCA	59.956	21	178	1588	1765	TCCATCAACTTTGTGAGGGT	57.971	20	TTCGTGATGTTTGATGGTTCA	59.956	21	178	1588	1765	TCCATCAACTTTGTGAGGGTT	59.439	21	TCGTGATGTTTGATGGTTCA	58.457	20	177	1588	1764
MU45245	1	(GAA)6	18	525	542	AATGGCAATACCAAAGCCAG	59.96	20	TTTGGCCTCTCTGTCTCTTTTT	59.521	22	252	394	645	AGCCAATGGCAATACCAAAG	59.96	20	TTTGGCCTCTCTGTCTCTTTTT	59.521	22	256	390	645	ACAAAGCCAATGGCAATACC	59.829	20	TTTGGCCTCTCTGTCTCTTTTT	59.521	22	260	386	645
MU45245	2	(AT)6	12	690	701	AAAAAGAGACAGAGAGGCCAAA	59.521	22	AACCAAATGGGAGAACCCTT	59.668	20	231	624	854	AAAAGAGACAGAGAGGCCAAA	58.187	21	AACCAAATGGGAGAACCCTT	59.668	20	230	625	854	AAAAAGAGACAGAGAGGCCAA	58.187	21	AACCAAATGGGAGAACCCTT	59.668	20	231	624	854
MU45261	1	(AGA)10	30	457	486	TCTTCTTTTGGCATTGACCC	60.051	20	CGTCCGACATGGCTAAAGAT	60.096	20	267	268	534	GATCGGCCTACTCTCCTCCT	59.801	20	GGACGGTTCTTGATGACGAT	59.934	20	251	390	640	GATCGGCCTACTCTCCTCCT	59.801	20	AGCCGTTCTTCCGGATAGTT	60.096	20	229	390	618
MU45262	1	(TCTCC)5	25	216	240	CAGCTGAAGTTGAATGGCAA	59.988	20	TGCTCCAACCCTAGCTGTTT	59.875	20	210	119	328	CTCCTCACAGCAACAAACGA	60.025	20	TGCTCCAACCCTAGCTGTTT	59.875	20	160	169	328	CGATCCACCACCTCTATCGT	59.95	20	TGCTCCAACCCTAGCTGTTT	59.875	20	143	186	328
MU45262	2	(TTC)16	48	406	453	AAACAGCTAGGGTTGGAGCA	59.875	20	GCGATCGATTCAATTCCTTG	60.553	20	260	309	568	AACAGCTAGGGTTGGAGCAA	59.875	20	GCGATCGATTCAATTCCTTG	60.553	20	259	310	568	GGGTTGGAGCAAGATCTGAG	59.803	20	GCGATCGATTCAATTCCTTG	60.553	20	251	318	568
MU45285	1	(GA)9	18	319	336	AGGAGGTTGAAACATGAGCC	59.141	20	TGGCTGAAACTTGAGAAGGG	60.366	20	228	259	486	GGTTGAAACATGAGCCAAAAA	59.967	21	TGGCTGAAACTTGAGAAGGG	60.366	20	224	263	486	GGAGGTTGAAACATGAGCCA	61.046	20	TGGCTGAAACTTGAGAAGGG	60.366	20	227	260	486
MU45289	1	(CTT)7	21	177	197	TTGAGGAACAAATCCTTCAAAA	58.716	22	CGGTAGCGCTTCAATTTCTC	59.982	20	173	126	298	TTGAGGAACAAATCCTTCAAAA	58.716	22	TCGGTAGCGCTTCAATTTCT	59.982	20	174	126	299	TTGAGGAACAAATCCTTCAAAA	58.716	22	CTTCTAGAGGCGATGGAACG	59.971	20	222	126	347
MU45292	1	(AG)8	16	94	109	AGAGAAACAGTGGCCAAGAGA	59.076	21	TGGTGATGGTCCTTTTCTCC	59.903	20	197	64	260	AGAGAAACAGTGGCCAAGAGA	59.076	21	CCTGTGACAGTTCATGGTCG	60.154	20	145	64	208	GAGAGAAACAGTGGCCAAGAG	59.076	21	CCTGTGACAGTTCATGGTCG	60.154	20	146	63	208
MU45294	1	(GAA)11	33	1159	1191	AAGCAACTATGACGGATGGG	59.955	20	TTCCTTGCCAATTACAACCC	59.801	20	248	972	1219	GCAACTATGACGGATGGGAT	59.78	20	TTCCTTGCCAATTACAACCC	59.801	20	246	974	1219	AAGCAACTATGACGGATGGG	59.955	20	TCCTTGCCAATTACAACCCT	59.429	20	247	972	1218
MU45296	1	(TC)7	14	39	52	TTCTCTTCCTTCCCGTTTCC	60.549	20	ATTCGATAGTTCCATTGCCG	59.923	20	273	14	286	TCTGTTTCTCTTCCTTCCCG	59.401	20	ATTCGATAGTTCCATTGCCG	59.923	20	278	9	286	TTCTCTTCCTTCCCGTTTCC	60.549	20	CGAACAGACAAAAGGCTTCC	59.853	20	138	14	151
MU45297	1	(CT)49	98	762	859	CCGAAGAGAAAAAGGCTGAG	59.191	20	GGATCAAAGAAGGAAGGGATG	59.889	21	279	626	904	ACCGAAGAGAAAAAGGCTGA	59.052	20	GGATCAAAGAAGGAAGGGATG	59.889	21	280	625	904	CCGAAGAGAAAAAGGCTGAGT	60.005	21	GGATCAAAGAAGGAAGGGATG	59.889	21	279	626	904
MU45298	1	(AT)7	14	692	705	TAACTGCGTTGGATCGTTGA	60.257	20	TACGTCCTCCATCCTCCATC	59.886	20	236	530	765	CTCTGGAGGGACCTGAACAA	60.229	20	ATCCTCCATCCTCCATCCTC	60.242	20	277	479	755	TAACTGCGTTGGATCGTTGA	60.257	20	ATCCTCCATCCTCCATCCTC	60.242	20	226	530	755
MU45303	1	(CA)7t(AC)7	29	125	153	TCAAAACCCATCTCTCTCGG	60.187	20	CTAGCAGGCTTTGAAGTGCC	60.154	20	245	25	269	CAAAACCCATCTCTCTCGGA	60.187	20	CTAGCAGGCTTTGAAGTGCC	60.154	20	244	26	269	CATCTCTCTCGGACGAAACC	59.803	20	CTAGCAGGCTTTGAAGTGCC	60.154	20	237	33	269
MU45305	1	(CT)11	22	15	36
MU45306	1	(TC)6ccttctttccctctct(TC)6	40	26	65	GTCCGCCTCTCTCCTCTTTC	60.477	20	TGGTCATCCACAGCATGTTT	59.967	20	233	1	233	GTCCGCCTCTCTCCTCTTTC	60.477	20	TGCTCTTTCTTTGTCTCGCA	59.864	20	164	1	164	GTCCGCCTCTCTCCTCTTTC	60.477	20	TCATCCACAGCATGTTTTCC	59.502	20	230	1	230
MU45308	1	(AGA)10	30	144	173	GGTCTCGTCCTCTTGACTCG	59.986	20	TTGTGGGTAGGTCTTGGAGG	59.959	20	213	65	277	GGTCTCGTCCTCTTGACTCG	59.986	20	AGCCGTTCTTCCGGATAGTT	60.096	20	241	65	305	GGTCTCGTCCTCTTGACTCG	59.986	20	CGTCCGACATGGCTAAAGAT	60.096	20	157	65	221
MU45312	1	(CT)14(CA)7	42	54	95	CGCAACACTCCACATCTCTC	59.42	20	AGCGAAGAAGGTGGAACTGA	59.989	20	254	15	268	CGCAACACTCCACATCTCTC	59.42	20	TGTTTTTGCACTAACGCAGG	59.911	20	231	15	245	CCTACGCAACACTCCACATC	59.165	20	AGCGAAGAAGGTGGAACTGA	59.989	20	258	11	268
MU45313	1	(TA)13	26	317	342	AAATGCCCAGTGTCGGTTAG	59.993	20	GATCGGCCTTTGTTGATGTT	59.939	20	236	270	505	AAATGCCCAGTGTCGGTTAG	59.993	20	ATCGGCCTTTGTTGATGTTC	59.939	20	235	270	504	AAATGCCCAGTGTCGGTTAG	59.993	20	AAGATCGGCCTTTGTTGATG	60.074	20	238	270	507
MU45313	2	(AT)9	18	539	556	GGCCGATCTTTAGATATTGGGT	60.517	22	GATCGGCCTTTGTTGATGTT	59.939	20	223	498	720	GGCCGATCTTTAGATATTGGGT	60.517	22	ATCGGCCTTTGTTGATGTTC	59.939	20	222	498	719	GCCGATCTTTAGATATTGGGTT	58.544	22	GATCGGCCTTTGTTGATGTT	59.939	20	222	499	720
MU45317	1	(AT)11	22	313	334	AAATGCCCAGTGTCGGTTAG	59.993	20	GGGGGAATTCAATTGTGATG	59.991	20	215	265	479	ATGCCCAGTGTCGGTTAGAG	60.134	20	GGGGGAATTCAATTGTGATG	59.991	20	213	267	479	GACAGGGTTGTTGAAATGCC	60.362	20	GGGGGAATTCAATTGTGATG	59.991	20	228	252	479
MU45318	1	(GA)6	12	68	79	CCAAACCAACAAAGCCAATC	60.344	20	ATCATCGCCAGGTTAGCATC	60.066	20	111	2	112	CAAACCAACAAAGCCAATCA	59.561	20	ACTGATCGGAAGTCACCACC	59.969	20	280	3	282	CAAACCAACAAAGCCAATCA	59.561	20	ATCATCGCCAGGTTAGCATC	60.066	20	110	3	112
MU45318	2	(AT)11	22	450	471	GCGGGATCGTGATAACAACT	59.962	20	AAGAGCCCAAGAAAAACAACA	58.869	21	253	298	550	GCGGGATCGTGATAACAACT	59.962	20	AAAGAGCCCAAGAAAAACAACA	60.142	22	254	298	551	GCGGGATCGTGATAACAACT	59.962	20	GCCCAAGAAAAACAACATAACC	59.758	22	249	298	546
MU45319	1	(AT)8	16	532	547
MU45320	1	(TC)7cttctccttctc(CTT)5	41	27	67	CACTAAATTTGCATTCCTTCATTT	58.676	24	CATCGTGCAAATCGAGCTTA	59.976	20	223	1	223	CACTAAATTTGCATTCCTTCATTT	58.676	24	TATAATGCCCGCAAGTTTCC	59.928	20	165	1	165	CACTAAATTTGCATTCCTTCATTT	58.676	24	TGGTAGCAGGGAAAAATTGC	60.074	20	104	1	104
MU45322	1	(CTT)6	18	85	102	GGAGAGTTTGATGTCAATGGG	59.396	21	AGAAGACGACTCCCATCCCT	60.073	20	174	30	203	GGAGAGTTTGATGTCAATGGG	59.396	21	GGCAGAGCCGTACTCAGAAG	60.156	20	189	30	218	GGAGAGTTTGATGTCAATGGG	59.396	21	AGGCAGAGCCGTACTCAGAA	60.156	20	190	30	219
MU45322	2	(AT)13	26	342	367	CAACCATGATGGCTATGGAA	59.35	20	GTTCGAAGTCCAAACTCCCA	60.088	20	268	286	553	ATGGGAAGAATAGGGATGGG	59.974	20	AAAAATGCTGATGTTGTTGGC	59.996	21	259	173	431	AGGGATGGGAGTCGTCTTCT	60.073	20	AAAAATGCTGATGTTGTTGGC	59.996	21	248	184	431
MU45323	1	(CCT)8cttct(TTC)12	65	51	115	TGGATTATCGCAACGTCTGT	59.152	20	GAGGATTTCCTTCCGATTCC	59.843	20	189	2	190	GTGGATTATCGCAACGTCTGT	60.015	21	GAGGATTTCCTTCCGATTCC	59.843	20	190	1	190	TGGATTATCGCAACGTCTGT	59.152	20	GCAGAGGATTTCCTTCCGAT	60.546	20	192	2	193
MU45323	2	(ATC)13	39	694	732	GCAGCAGCAACAGCAGATAC	59.777	20	AACAAAGTCCCAAAATGCTGA	59.601	21	272	642	913	GCAGCAACAGCAGATACACC	59.476	20	AACAAAGTCCCAAAATGCTGA	59.601	21	269	645	913	GCAGCAGCAACAGCAGATAC	59.777	20	CAAAGTCCCAAAATGCTGAC	58.201	20	270	642	911
MU45326	1	(CT)9	18	118	135	CACAGCAGCGTTTGTTGAAT	59.911	20	CGAACGTTTTAGCCCAACAT	59.996	20	254	24	277	AGCAGCGTTTGTTGAATCCT	59.882	20	CGAACGTTTTAGCCCAACAT	59.996	20	251	27	277	CAGCGTTTGTTGAATCCTGA	59.84	20	CGAACGTTTTAGCCCAACAT	59.996	20	249	29	277
MU45328	1	(TTC)5	15	595	609
MU45331	1	(TA)8	16	718	733	GAGATCAAACGCAAGGAAGC	59.962	20	GTCGGAAAAGGCGTTGATTA	60.074	20	247	522	768	GGAGATCAAACGCAAGGAAG	59.813	20	GTCGGAAAAGGCGTTGATTA	60.074	20	248	521	768	GAGATCAAACGCAAGGAAGC	59.962	20	TCGGAAAAGGCGTTGATTAT	59.547	20	246	522	767
MU45334	1	(TC)12	24	165	188	GGGCTCTCAAATACCGATCA	60.036	20	AAGAACGCGCTCTCTCTCAG	60.035	20	189	48	236	AAGCCGTTTCTCCCATTTTT	59.945	20	AAGAACGCGCTCTCTCTCAG	60.035	20	111	126	236	GGGCTCTCAAATACCGATCA	60.036	20	ATCCTCCAGTGTTCCATTGC	59.934	20	220	48	267
MU45337	1	(CCT)6	18	160	177	AATGTTGGAGTGCCTTCCTG	60.111	20	CCATGGAGCTGGTGATTCTT	60.073	20	193	90	282	AATGTTGGAGTGCCTTCCTG	60.111	20	CCGGAGAGGTCTTGAAGTTG	59.837	20	251	90	340	AATGTTGGAGTGCCTTCCTG	60.111	20	ATAGCGGTGGAGTAGATGCG	60.257	20	143	90	232
MU45340	1	(CT)15	30	51	80	GCTCCTAAACCCATAGCCCT	59.576	20	CCGGAAAATCCTCTGGAAAT	60.258	20	202	1	202	GCTCCTAAACCCATAGCCCT	59.576	20	TGGAAGAATTAGCGCACAGA	59.566	20	245	1	245	GCTCCTAAACCCATAGCCCT	59.576	20	CGAAAGAAGCAGCAAAACAA	59.226	20	165	1	165
MU45342	1	(AAG)5cgttaggggaaaggctttttggaagtgaaacaggggaagttgtagagatgattcaagc(AGA)5cgac(GAA)5	107	525	631	ACCTTCTTCAGAAGCCGTCA	59.989	20	TTCATCACTCATCACTCCACAA	59.139	22	224	435	658	AGCCGTCATCGACTCACTCT	60.017	20	TTCATCACTCATCACTCCACAA	59.139	22	212	447	658	CCGTCATCGACTCACTCTGA	59.98	20	TTCATCACTCATCACTCCACAA	59.139	22	210	449	658
MU45343	1	(GCG)5	15	354	368	GTTGGTGGCTTGTTGGTTTT	59.875	20	AATAATGGACCCCATGCAAA	60.016	20	264	330	593	GTTGGTGGCTTGTTGGTTTT	59.875	20	CTCGACCTCCCAATTAACCA	59.926	20	116	330	445	AAGCTCCTCGTGATCAATGG	60.218	20	CTGTGATCCACGTCACCAAC	60.005	20	264	148	411
MU45344	1	(CTT)8	24	31	54	CCCTTGTCTCCTTTCAAATCTC	59.213	22	CAAAGAGCTGACATGGCAAA	59.988	20	205	1	205	CCCTTGTCTCCTTTCAAATCTC	59.213	22	TAAGGTGCACATGAAGCCTG	59.864	20	254	1	254	CCCTTGTCTCCTTTCAAATCTC	59.213	22	GAGGGTGGATGAAGCAAAGA	60.195	20	219	1	219
MU45346	1	(GAG)8	24	704	727	TCTCCATTCTTTGGCATGGT	60.461	20	CTAAGCAATGCAGGAGAGGG	59.971	20	213	680	892	TCTCCATTCTTTGGCATGGT	60.461	20	CAATGCAGGAGAGGGATGAT	60.034	20	208	680	887	TCAGATGGAAAAGCAGGTCA	59.369	20	CTAAGCAATGCAGGAGAGGG	59.971	20	273	620	892
MU45349	1	(CTT)6	18	48	65	TCCACTCCCAACTCTGTTCC	60.088	20	CCTCCTCCACTGTTTCTTCG	59.837	20	131	6	136	TCCACTCCCAACTCTGTTCC	60.088	20	GCGGCGATAAGTTCAATTTC	59.688	20	178	6	183	TCCACTCCCAACTCTGTTCC	60.088	20	TCATCTCCTCTTCCGACGAC	60.349	20	274	6	279
MU45349	2	(AG)11	22	598	619	CCGCCGTCAAAACTAGAAAA	60.236	20	TTTTTCTTTAACCCACCAAAAA	57.79	22	254	421	674	CCGCCGTCAAAACTAGAAAA	60.236	20	ATTTTTCTTTAACCCACCAAAAA	58.121	23	255	421	675	GATGTTCTTCACGATAACGCC	59.588	21	TTTTTCTTTAACCCACCAAAAA	57.79	22	273	402	674
MU45354	1	(AGC)5	15	401	415	CGAGGTAGCAGAGATGGGAG	59.966	20	AGAGAACGAAAACGCTTGGA	59.993	20	195	323	517	CGAGGTAGCAGAGATGGGAG	59.966	20	GAGAACGAAAACGCTTGGAG	59.993	20	194	323	516	CGAGGTAGCAGAGATGGGAG	59.966	20	ACGCAACACAACAGAGAACG	59.946	20	207	323	529
MU45364	1	(GA)6tcgcgaccgagcgccgccgagagcgg(GA)17ag(GA)26	126	33	158	GAAGAGCGAGGGAGAGAGC	59.374	19	GGATTCTGGCGTGAGAGAAG	59.95	20	263	10	272	GGAAGAGCGAGGGAGAGAG	59.217	19	GGATTCTGGCGTGAGAGAAG	59.95	20	264	9	272	GAAGAGCGAGGGAGAGAGC	59.374	19	GAGAAGGCGAGGGAGAAGAG	60.607	20	231	10	240
MU45366	1	(TCT)15tccgctcaattctctac(CT)8	78	135	212	AACGGATCGGATGAAGTCAG	60.073	20	TCTTCCATGCTTTTCTCGCT	60.096	20	234	37	270	AACGGATCGGATGAAGTCAG	60.073	20	TTCTTCTCCATTGTTGTGCG	59.84	20	205	37	241	AACGGATCGGATGAAGTCAG	60.073	20	TCTCCATTGTTGTGCGAGAC	59.837	20	201	37	237
MU45367	1	(CAG)5	15	595	609	TTCCCCCAATTCTTAAACCC	59.992	20	CCCAATCAGATGACAGCCTT	60.073	20	277	485	761	GTGATGGACTTCCGACACCT	59.969	20	CCCAATCAGATGACAGCCTT	60.073	20	217	545	761	TTCCCCCAATTCTTAAACCC	59.992	20	GTGATTCGGCAACTCCAACT	60.119	20	200	485	684
MU45369	1	(TTC)5	15	130	144	CCATCCACTCTCTCGCAAGT	60.408	20	AAGCAGCCGAGCCAATAGTA	60.003	20	245	67	311	CCATCCACTCTCTCGCAAGT	60.408	20	TCCATGGCGAAAGTGATACA	60.073	20	124	67	190	CCATCCACTCTCTCGCAAGT	60.408	20	GGCTCGTATTTGGACAGGAA	60.074	20	193	67	259
MU45372	1	(CTT)13	39	50	88	CAAATCCTTCAAAATTCTCTCCA	59.596	23	CGGTAGCGCTTCAATTTCTC	59.982	20	183	7	189	CAAATCCTTCAAAATTCTCTCCA	59.596	23	TCGGTAGCGCTTCAATTTCT	59.982	20	184	7	190	CAAATCCTTCAAAATTCTCTCCA	59.596	23	CTTCTAGAGGCGATGGAACG	59.971	20	232	7	238
MU45381	1	(CCTC)6	24	11	34
MU45382	1	(TA)9	18	848	865	TTCACGAGTCGTTCAAGACG	60.025	20	AAAGCCTCCGATTCTCATCA	59.773	20	141	759	899	CGTTCACGAGTCGTTCAAGA	60.025	20	AAAGCCTCCGATTCTCATCA	59.773	20	143	757	899	GGTGACTTGTGCGAAGAACA	59.88	20	AAAGCCTCCGATTCTCATCA	59.773	20	230	670	899
MU45386	1	(AG)8gcaagggcattattcctatttttcctttctctccaactcac(CTT)7	78	22	99
MU45389	1	(TTTC)8	32	675	706	GAGCCTTCTTGTTCATTCGG	59.813	20	GCATTGATCATACAACACAAAAATC	59.682	25	112	650	761	GAGCCTTCTTGTTCATTCGG	59.813	20	GCATTGATCATACAACACAAAAA	57.641	23	112	650	761	GAGCCTTCTTGTTCATTCGG	59.813	20	AGCATTGATCATACAACACAAAAA	58.614	24	113	650	762
MU45392	1	(GCT)5	15	202	216	TCTTCCTCAAATGTCGGCTT	59.813	20	GGAATTTGGTTGGGATGTTG	60.029	20	111	174	284	TCTTCCTCAAATGTCGGCTT	59.813	20	TTGGTTGGGATGTTGAGTGA	59.935	20	106	174	279	TCTTCCTCAAATGTCGGCTT	59.813	20	TGGTTGGGATGTTGAGTGAA	59.935	20	105	174	278
MU45394	1	(AGA)6	18	546	563	TCTGGGTTGCTCCTGGTTAC	60.111	20	TCAGCTGGGAGAGCACTTTT	60.134	20	227	392	618	TCTGGGTTGCTCCTGGTTAC	60.111	20	CAGCTGGGAGAGCACTTTTC	60.134	20	226	392	617	TCCTCTGAGACGGGTGAATC	60.199	20	TATGCCTTCAACTCCGGAAC	60.074	20	258	436	693
MU45397	1	(AAC)5	15	68	82	TTTTTCTGGGTGAAGATTGGA	59.532	21	GATTTGGGGGTTTAGGTTGG	60.403	20	119	20	138	TTTTTCTGGGTGAAGATTGGA	59.532	21	GGATTTGGGGGTTTAGGTTG	60.403	20	120	20	139	TTTTCTGGGTGAAGATTGGAA	59.532	21	GATTTGGGGGTTTAGGTTGG	60.403	20	118	21	138
MU45398	1	(AAG)6	18	46	63	AGGGTTGTTCCGCTTTACCT	59.998	20	CGGAGCCTAAGAATTTGCTG	59.975	20	101	14	114	AGGGTTGTTCCGCTTTACCT	59.998	20	AGAAATTGGAAACGGAGCCT	60.074	20	113	14	126	AGGGTTGTTCCGCTTTACCT	59.998	20	TTGAATGAACAAGTGCCCAA	60.088	20	257	14	270
MU45402	1	(TA)9	18	495	512	GGCAAAGAAAGACAGCGAAC	60	20	CCCAAACAAAGCCAAAAGAA	60.081	20	251	303	553	AGGCAAAGAAAGACAGCGAA	60.132	20	CCCAAACAAAGCCAAAAGAA	60.081	20	252	302	553	AAGCACGAGGCAAAGAAAGA	60.132	20	CCCAAACAAAGCCAAAAGAA	60.081	20	259	295	553
MU45403	1	(TC)6	12	34	45	GCTGCTCTTCTTCCTCTTCAA	58.947	21	AGGGAGAGGATGGATTTGCT	60.037	20	248	1	248	GCTGCTCTTCTTCCTCTTCAA	58.947	21	AACAGGTGGAGGGAGAGGAT	59.929	20	257	1	257	GCTGCTCTTCTTCCTCTTCAA	58.947	21	CCAAGAGCCAACACAGTGAA	59.873	20	154	1	154
MU45412	1	(CT)56	112	637	748	CGCTGCAACTTCCTAGGTCT	59.639	20	TTGACTGAGGCGAGGAAACT	59.989	20	280	559	838	CGCTGCAACTTCCTAGGTCT	59.639	20	GAGGAAACTCGAGCTAGGGC	60.484	20	269	559	827	CGCTGCAACTTCCTAGGTCT	59.639	20	TGACTGAGGCGAGGAAACTC	60.533	20	279	559	837
MU45415	1	(CT)16	32	21	52
MU45421	1	(ATT)5	15	1090	1104
MU45423	1	(TC)13	26	48	73	CACACTTCACTTCACATCCACA	59.641	22	GAAGAAGCCCATTTGGCATA	60.038	20	230	3	232	CACACTTCACTTCACATCCACA	59.641	22	GGCATCTTCACAGAACCCAT	59.934	20	101	3	103	CACACTTCACTTCACATCCACA	59.641	22	GAATTTTTGGGAAGAAGCCC	59.888	20	240	3	242
MU45424	1	(GAA)11	33	115	147	TGAAACCTGAGATGGAAGCA	59.369	20	TGCTGAGACTGGAGAGCAGA	60.005	20	220	33	252	TGAAACCTGAGATGGAAGCA	59.369	20	TCGGGTGTCTATCAGGGAAC	59.927	20	180	33	212	TGAAACCTGAGATGGAAGCA	59.369	20	TCAGGGAACTTAATCCGTGG	59.926	20	169	33	201
MU45425	1	(AAG)14	42	1544	1585
MU45426	1	(CTT)11cgtcatcttcttcacttcactccaaagcctttcttcttcc(TCT)5tt(AG)11	112	1	112
MU45426	2	(AT)11	22	1250	1271	ACTTCCGCACCAATTGTGAT	60.384	20	GCACAATTTAAAAACCCCCA	59.677	20	124	1220	1343	CTTCCGCACCAATTGTGATA	59.542	20	GCACAATTTAAAAACCCCCA	59.677	20	123	1221	1343	ACAGGGAATCAAGGGGAGAT	59.755	20	ACCCAGAAGAACCCAAACAA	59.425	20	242	1060	1301
MU45435	1	(ACA)8	24	204	227	GGACATGGAGATCGAGGAAA	60.011	20	TCGTCGATGAAAGGGAAGAC	60.195	20	216	73	288	GGACATGGAGATCGAGGAAA	60.011	20	CAGTGTGGGGTAAGGGAATG	60.224	20	194	73	266	TCCCGAGATCACTTCCTCAC	60.199	20	GCTGTTGCACTTGAACGGTA	59.911	20	253	158	410
MU45436	1	(TC)13	26	21	46
MU45438	1	(TC)10	20	24	43
MU45440	1	(CTT)6	18	48	65	TTCCTTCTTGTTTCCCTTGC	59.288	20	GCGGTAGAACTGAACGGAAG	59.875	20	136	13	148	TGTTTCCCTTGCTCTCACG	59.968	19	GCGGTAGAACTGAACGGAAG	59.875	20	128	21	148	CCTTCTTGTTTCCCTTGCTC	58.909	20	GCGGTAGAACTGAACGGAAG	59.875	20	134	15	148
MU45441	1	(CT)18	36	70	105	TTGACAATCCCTTTCATTGG	58.395	20	GAGCGAGGAAGTTTGTGGAG	59.989	20	177	15	191	TTGACAATCCCTTTCATTGG	58.395	20	TGGAGGGTGCAGCTAGTTCT	60.012	20	162	15	176	TTGACAATCCCTTTCATTGG	58.395	20	ATGAAGGTGGGAAGCATCAG	60.073	20	273	15	287
MU45441	2	(GT)7	14	1090	1103
MU45446	1	(GAT)6	18	427	444	GGGTGCTATTGCAAACCTGT	60	20	ACATAGGGCTCCTCCGTTTT	59.962	20	126	352	477	ATGCAGATTGTCCTTCTGGG	60.073	20	ACATAGGGCTCCTCCGTTTT	59.962	20	143	335	477	CTGGGTGCTATTGCAAACCT	60.132	20	ACATAGGGCTCCTCCGTTTT	59.962	20	128	350	477
MU45448	1	(TCC)6(TCT)10(TCA)9tcgtatgaatcattgaaacctttgaagaagaagaaatgtctatcatttcattttcatcagcttcggcctcaaccaaacatccaattttcactaacaatc(CTT)5	189	33	221	ACCTCCACCTCCTTCCTCAT	59.929	20	TTGTGGTGGGATTTCAGAGG	60.892	20	279	7	285	CTCCACCTCCTTCCTCATCTT	59.685	21	TGGTGGGATTTCAGAGGAAG	60.042	20	274	9	282	TCCACCTCCTTCCTCATCTT	58.664	20	TGGTGGGATTTCAGAGGAAG	60.042	20	273	10	282
MU45449	1	(CA)7	14	20	33
MU45449	2	(CAA)5	15	135	149	TCCCTGCTTGTTCTTGTTCA	59.415	20	GAGATGTTGGGGTCTTGCTC	59.661	20	132	78	209	TCCCTGCTTGTTCTTGTTCA	59.415	20	GATGTTGGGGTCTTGCTCAG	60.656	20	130	78	207	TCCCTGCTTGTTCTTGTTCA	59.415	20	AGATGTTGGGGTCTTGCTCA	60.656	20	131	78	208
MU45450	1	(CCT)7(TCT)5	36	42	77	CGGCAGAGGAATTTATGGAA	60.031	20	AGAGGTAAAAGCGGAGGAGC	59.983	20	147	1	147	CGGCAGAGGAATTTATGGAA	60.031	20	GGCAAATCGAAAGGATCGTA	60.038	20	226	1	226	CGGCAGAGGAATTTATGGAA	60.031	20	AGGATCGTAGTCGAAGGGGT	59.957	20	215	1	215
MU45453	1	(GA)6	12	46	57	CAAGGCTAGGTGAAGGGACA	60.246	20	CGAAGATACCCACAATCGCT	60.096	20	209	11	219	TCACAAGGCTAGGTGAAGGG	60.246	20	CGAAGATACCCACAATCGCT	60.096	20	212	8	219	CACAAGGCTAGGTGAAGGGA	60.246	20	CGAAGATACCCACAATCGCT	60.096	20	211	9	219
MU45455	1	(CTTTT)5	25	1347	1371	ACAAGGGTGATGCAAACCTC	59.973	20	CCAGAACACAGCTCACTCCA	60.022	20	258	1146	1403	AAGGGTGATGCAAACCTCAG	60.111	20	CCAGAACACAGCTCACTCCA	60.022	20	256	1148	1403	ACAAGGGTGATGCAAACCTC	59.973	20	ACAGCTCACTCCACAATCCC	60.12	20	251	1146	1396
MU45458	1	(AAAG)6	24	60	83
MU45459	1	(AT)7	14	483	496	CTCTCGTTGCACCAAACTCA	60.025	20	AACTACTTGGCGACACTTGAAA	58.951	22	224	299	522	AAGGAAAGGAGGAGCTGAGG	59.95	20	AACTACTTGGCGACACTTGAAA	58.951	22	133	390	522	CTGAGGATCTGAGGAGCTGG	60.088	20	AACTACTTGGCGACACTTGAAA	58.951	22	119	404	522
MU45460	1	(GAA)8	24	543	566	GTCCGTGAATTTCGCTGATT	60.081	20	CTTCATTTCGTTCCTCGCAT	60.214	20	274	318	591	CCAATTTGAAGAAACCCGAA	59.91	20	CTTCATTTCGTTCCTCGCAT	60.214	20	110	482	591	GCGTTTTGACGAAGGAAAAC	59.73	20	TGGCTTCTTTTTGCATTGTG	59.849	20	269	507	775
MU45465	1	(CT)8	16	64	79	TCAAAATCCACAACCCCATT	60.029	20	ATCCTATCAATCTTGCCGGA	59.486	20	154	41	194	TCAAAATCCACAACCCCATT	60.029	20	CCGGAATGATTGTGTTCCAT	60.582	20	139	41	179	ACTCAAAATCCACAACCCCA	60.21	20	ATCCTATCAATCTTGCCGGA	59.486	20	156	39	194
MU45465	2	(CT)10	20	500	519	CCGGAGGTCAGGTAGTCGTA	60.126	20	CAGGACAAGCTTGGTTAGGG	59.728	20	192	466	657	CCGGAGGTCAGGTAGTCGTA	60.126	20	AAAACCTAAACGGATTCGCC	60.312	20	118	466	583	TTTTTCGGAAGTGAGCGAAT	59.823	20	CAGGACAAGCTTGGTTAGGG	59.728	20	280	378	657
MU45467	1	(AG)6	12	2	13
MU45469	1	(AT)8	16	84	99	CAAGAACACACATCAACATTTCC	59.392	23	CATGTCCCATCTGAAACCCT	59.779	20	182	29	210	CACATCAACATTTCCTTTTTCAA	59.02	23	CATGTCCCATCTGAAACCCT	59.779	20	174	37	210	CACATCAACATTTCCTTTTTCAAG	59.913	24	CATGTCCCATCTGAAACCCT	59.779	20	174	37	210
MU45470	1	(AT)6	12	1423	1434	TGAGCTTTTGTTTGCTTCCC	60.365	20	TGCGAGGAAATTTTCAGCTT	59.96	20	211	1371	1581	CTTTTGTTTGCTTCCCCCTT	60.455	20	TGCGAGGAAATTTTCAGCTT	59.96	20	207	1375	1581	TTGCTTCCCCCTTCATGTAT	59.387	20	TGCGAGGAAATTTTCAGCTT	59.96	20	200	1382	1581
MU45476	1	(AT)10	20	58	77	CGTGTTGGATACCGGGAA	60.321	18	CAGAAGCATTAGCCCGAAAG	59.975	20	207	21	227	CGTGTTGGATACCGGGAA	60.321	18	TCGGAAGGTATTCTGGTTCG	60.066	20	181	21	201	CGTGTTGGATACCGGGAA	60.321	18	ATTCTGGTTCGTCTCCAACG	60.111	20	172	21	192
MU45479	1	(TCT)9	27	74	100	GGGATGTTTATGTTTGAGCCA	59.815	21	AAGTTTCACCCCACATTCCA	60.21	20	245	11	255	GGGATGTTTATGTTTGAGCCA	59.815	21	AGTTTCACCCCACATTCCAA	60.21	20	244	11	254	GGGATGTTTATGTTTGAGCCA	59.815	21	CCCATCCTTCCTGGATTGTA	59.744	20	201	11	211
MU45480	1	(TTA)6	18	962	979	TGGACTCCAAGATTCATTGCT	59.685	21	CAAACTAAAAAGCATACCAAACCTT	59.145	25	128	888	1015	TGGACTCCAAGATTCATTGC	58.645	20	CAAACTAAAAAGCATACCAAACCTT	59.145	25	128	888	1015	CCTGTGGACTCCAAGATTCA	58.641	20	CAAACTAAAAAGCATACCAAACCTT	59.145	25	132	884	1015
MU45486	1	(CT)21	42	613	654	GTCACCGTCCCTAATCCTCA	59.927	20	CTGGAAAGGCGAATAATGGA	60.031	20	235	532	766	GCAGGTCGATCTTGGAAAAC	59.676	20	CTGGAAAGGCGAATAATGGA	60.031	20	197	570	766	GATCTTGGAAAACCTCGTGC	59.676	20	CTGGAAAGGCGAATAATGGA	60.031	20	190	577	766
MU45488	1	(AGA)10	30	374	403	AACACACGAAGACGCAAGTG	59.946	20	TCCAAAGCATCCAACAACTG	59.691	20	235	302	536	AAGCAGAGCAAGAGCGAATC	59.866	20	GAGCTCCATCCAAGCTCACT	59.56	20	274	199	472	ATGAACACACGAAGACGCAA	60.31	20	TCCAAAGCATCCAACAACTG	59.691	20	238	299	536
MU45495	1	(ATC)6(TTC)5ctcttcttcttcatcatcatattcatcaa(CAT)5(CTT)9(TTC)5	119	13	131
MU45497	1	(CTG)5	15	384	398	CTTCTTCCTCCCCTTCAACC	60.045	20	TGTAAAAACACCTCCCCTGC	59.971	20	252	317	568	ATTTGACGATCTCACCGAGG	60.073	20	TGTAAAAACACCTCCCCTGC	59.971	20	220	349	568	CTTCTTCCTCCCCTTCAACC	60.045	20	TAAAAACACCTCCCCTGCTG	60.103	20	250	317	566
MU45506	1	(AG)13	26	781	806	AAAATGGTGTAATCGCCGAC	59.829	20	TGAGATGGGAAGAAAAACGG	60.044	20	234	651	884	TCGAGTCCCATGAAAATGGT	60.317	20	TGAGATGGGAAGAAAAACGG	60.044	20	246	639	884	GATGAGCTCCTCGTTCTCGT	59.56	20	TGAGATGGGAAGAAAAACGG	60.044	20	271	614	884
MU45511	1	(TCT)7	21	324	344	AGTAAAGAGTGCCGGCAAGA	60.015	20	TTTGAAGATCTCAGGCCACC	60.195	20	187	243	429	AGTAAAGAGTGCCGGCAAGA	60.015	20	TTTCCAAATTGGGGAAAGTG	59.772	20	277	243	519	AGATTGAAATCGATGAGGCG	60.177	20	TTTGAAGATCTCAGGCCACC	60.195	20	165	265	429
MU45515	1	(CTT)21	63	33	95	TCTGACCTTTCTCTTATTCCATCC	59.971	24	GCCTCTGAACGACATGATGA	59.794	20	159	7	165	TCTGACCTTTCTCTTATTCCATCC	59.971	24	AGGCCTCTGAACGACATGAT	59.685	20	161	7	167	TCTGACCTTTCTCTTATTCCATCC	59.971	24	TGTTCATTCACACCCATTGC	60.376	20	203	7	209
MU45519	1	(TCT)6gctccttcaaggtcgtctctttaacctaacgcggcaaaagctagggttaaatccacaaactctagttagaaacttagaatcagaaat(TC)15	135	1688	1822	AAATTCCTCGTTCACAACGG	59.971	20	AAACCAAAAGCGAAAGCAAA	59.868	20	245	1606	1850	AAGGCCCAGTCCTCAAAAAT	59.94	20	AAACCAAAAGCGAAAGCAAA	59.868	20	272	1579	1850	AAATTCCTCGTTCACAACGG	59.971	20	GAACGAAGCACGAGAAATCC	59.82	20	280	1606	1885
MU45519	2	(TAG)5	15	2033	2047	TTTGCTTTCGCTTTTGGTTT	59.868	20	CGGACGTCTTCAATGCTGTA	59.864	20	268	1831	2098	GGATTTCTCGTGCTTCGTTC	59.82	20	CGGACGTCTTCAATGCTGTA	59.864	20	233	1866	2098	TTTGCTTTCGCTTTTGGTTT	59.868	20	GGGAGCTTCGTAGAAAAGGG	60.2	20	242	1831	2072
MU45523	1	(TC)7	14	44	57	TTCTTCTTTCGTCTTCTTCTTCG	59.313	23	AGCAGAAAAAGGGGGTTGTT	59.976	20	193	12	204	TTCTTCTTTCGTCTTCTTCTTCG	59.313	23	AAGCAGAAAAAGGGGGTTGT	59.976	20	194	12	205	TTCTTCTTTCGTCTTCTTCTTCG	59.313	23	AGGGGGTTGTTTAAAGCGAT	59.835	20	184	12	195
MU45524	1	(AT)10	20	318	337	AAATGCCCAGTGTCGGTTAG	59.993	20	GATCGGCCTTTGTTGATGTT	59.939	20	232	270	501	AAATGCCCAGTGTCGGTTAG	59.993	20	ATCGGCCTTTGTTGATGTTC	59.939	20	231	270	500	AAATGCCCAGTGTCGGTTAG	59.993	20	AAGATCGGCCTTTGTTGATG	60.074	20	234	270	503
MU45525	1	(AGA)8	24	104	127	TCCAACGAAATCCCACTGTT	60.353	20	TTGTGGGTAGGTCTTGGAGG	59.959	20	154	78	231	TTCCAACGAAATCCCACTGT	60.353	20	TTGTGGGTAGGTCTTGGAGG	59.959	20	155	77	231	TCCAACGAAATCCCACTGTT	60.353	20	GGACGGTTCTTGATGACGAT	59.934	20	204	78	281
MU45526	1	(TC)58actctctgtttgtttgttttgggcaaatc(AGA)5	160	354	513	GGAGTTGCGACGACTAGGAG	60.012	20	GTTGTTCGTTCGTCTCCCAT	59.973	20	218	329	546	GGAGTTGCGACGACTAGGAG	60.012	20	GACACCAAGAGGATGGAGGA	60.048	20	267	329	595	GGAGTTGCGACGACTAGGAG	60.012	20	CACCAAGAGGATGGAGGAGA	60.191	20	265	329	593
MU45527	1	(CT)13(CA)7	40	41	80	CCCAACACTCCACATCTCTCT	59.164	21	AGCGAAGAAGGTGGAACTGA	59.989	20	252	2	253	CCCAACACTCCACATCTCTC	58.052	20	AGCGAAGAAGGTGGAACTGA	59.989	20	252	2	253	ACCCAACACTCCACATCTCTC	59.015	21	AGCGAAGAAGGTGGAACTGA	59.989	20	253	1	253
MU45531	1	(TTC)9	27	206	232	AAAATGTGTGCCGGAAAAAG	59.975	20	CAGACGGTTTGGGGGTACTA	59.846	20	244	66	309	GTGTGAGGGCAATTTCGTCT	60.119	20	CAGACGGTTTGGGGGTACTA	59.846	20	138	172	309	GAAAAAGTTGGACTACGGCG	59.747	20	CAGACGGTTTGGGGGTACTA	59.846	20	231	79	309
MU45534	1	(AT)12	24	316	339	AGCCGTTTCACAAAGCAAAT	59.752	20	AGGTCAAGGGATCCGAAGAT	59.896	20	259	105	363	TAAAGCCGTTTCACAAAGCA	59.486	20	AGGTCAAGGGATCCGAAGAT	59.896	20	262	102	363	TCCCTATTGCACGAAACTGA	59.272	20	GCCACCACCTCCACACTACT	60.033	20	161	239	399
MU45536	1	(AGA)8	24	32	55	TCCAACGAAATCCCACTGTT	60.353	20	TTGTGGGTAGGTCTTGGAGG	59.959	20	154	6	159	TTCCAACGAAATCCCACTGT	60.353	20	TTGTGGGTAGGTCTTGGAGG	59.959	20	155	5	159	TCCAACGAAATCCCACTGTT	60.353	20	AGCCGTTCTTCCGGATAGTT	60.096	20	182	6	187
MU45537	1	(AT)10	20	313	332	AAATGCCCAGTGTCGGTTAG	59.993	20	GAGAGTCACGTGTTTACGCA	57.469	20	119	265	383	AAATGCCCAGTGTCGGTTAG	59.993	20	TGAGAGTCACGTGTTTACGC	57.469	20	120	265	384	ATGCCCAGTGTCGGTTAGAG	60.134	20	GAGAGTCACGTGTTTACGCA	57.469	20	117	267	383
MU45542	1	(CTT)22	66	30	95	CACTTCTGACCTTTCTCTTATTCCA	60.165	25	GCCTCTGAACGACATGATGA	59.794	20	163	3	165	CACTTCTGACCTTTCTCTTATTCCA	60.165	25	AGGCCTCTGAACGACATGAT	59.685	20	165	3	167	CACTTCTGACCTTTCTCTTATTCCA	60.165	25	TGTTCATTCACACCCATTGC	60.376	20	207	3	209
MU45543	1	(TTC)5	15	199	213	AAAATGTGTGCCGGAAAAAG	59.975	20	ACTCGGCCTCTACCTAAGGG	59.729	20	190	59	248	GAAAAAGTTGGACTACGGCG	59.747	20	ACTCGGCCTCTACCTAAGGG	59.729	20	177	72	248	GCTTTGAAAGATCAAGGGCA	60.331	20	ACTCGGCCTCTACCTAAGGG	59.729	20	130	119	248
MU45555	1	(CCT)5	15	46	60	ACGAGATTCCTCACACGCTC	60.418	20	TCCATTCCCAGTTACCGAAG	59.926	20	127	4	130	ACGAGATTCCTCACACGCTC	60.418	20	CGTAGAGATCGGTGTCGTGA	59.855	20	202	4	205	ACGAGATTCCTCACACGCTC	60.418	20	GGTCGTTCCATTCCCAGTTA	59.79	20	133	4	136
MU45555	2	(GAA)6	18	490	507	AAGCCATGGCATTACCAAAG	59.96	20	TACCCAACCATCCCAAAAGA	60.162	20	278	356	633	AATTTCCCCTGACCTCCTTG	60.298	20	TACCCAACCATCCCAAAAGA	60.162	20	236	398	633	AAGCCATGGCATTACCAAAG	59.96	20	ACCCAACCATCCCAAAAGAT	60.422	20	277	356	632
MU45555	3	(AT)18	36	648	683	TCTTTTGGGATGGTTGGGTA	60.162	20	GAAAATTGGCCATCGAAAGA	60.016	20	209	614	822	TCTTTTGGGATGGTTGGGTA	60.162	20	CATAATGCTGCATGGACTGG	60.096	20	105	614	718	TCTTTTGGGATGGTTGGGTA	60.162	20	CCATAATGCTGCATGGACTG	60.096	20	106	614	719
MU45557	1	(TA)9	18	387	404	GGCAAAGAAAGACAGCGAAC	60	20	CCCAAACAAAGCCAAAAGAA	60.081	20	239	207	445	GGTGTCTATGCTCTGCGTGA	60.016	20	CCCAAACAAAGCCAAAAGAA	60.081	20	268	178	445	AGGCAAAGAAAGACAGCGAA	60.132	20	CCCAAACAAAGCCAAAAGAA	60.081	20	240	206	445
MU45559	1	(AT)12	24	2057	2080	GTCAAGGGATCCGAAGATGA	60.011	20	TCCCTATTGCACGAAACTGA	59.272	20	123	2035	2157	GCCACCACCTCCACACTACT	60.033	20	TCCCTATTGCACGAAACTGA	59.272	20	161	1997	2157	AGGTCAAGGGATCCGAAGAT	59.896	20	TCCCTATTGCACGAAACTGA	59.272	20	125	2033	2157
MU45563	1	(AT)12	24	605	628	GTCAAGGGATCCGAAGATGA	60.011	20	TCCCTATTGCACGAAACTGA	59.272	20	123	583	705	GCCACCACCTCCACACTACT	60.033	20	TCCCTATTGCACGAAACTGA	59.272	20	161	545	705	AGGTCAAGGGATCCGAAGAT	59.896	20	TCCCTATTGCACGAAACTGA	59.272	20	125	581	705
MU45569	1	(CT)15(CA)7	44	927	970	GAGAGATGGAGGGGTTGTCA	60.048	20	CTGTTTCCTTCATTTTCTTTTTCT	57.348	24	162	858	1019	AGGACGATGTGATCAGGGAG	60.072	20	CTGTTTCCTTCATTTTCTTTTTCT	57.348	24	242	778	1019	GATCCCCTTTTGCTCTCCTC	60.154	20	CTGTTTCCTTCATTTTCTTTTTCT	57.348	24	117	903	1019
MU45575	1	(CAT)5	15	996	1010	CTGCTTTGCAAGCTGAGATG	59.888	20	ATACACCGTCTTGCGTCAGG	61.116	20	176	903	1078	CTGCCGAAGAAGACGAACTC	60.134	20	ATACACCGTCTTGCGTCAGG	61.116	20	197	882	1078	CTGCTTTGCAAGCTGAGATG	59.888	20	CGTCTTGCGTCAGGGAATA	59.808	19	170	903	1072
MU45579	1	(TTC)7	21	1665	1685	AAAATGTGTGCCGGAAAAAG	59.975	20	AATCCGCCCTTACAGAAGGT	59.962	20	190	1525	1714	AAAATGTGTGCCGGAAAAAG	59.975	20	CGCCCTTACAGAAGGTGAAG	59.869	20	186	1525	1710	GCTTTGAAAAATCAAGGGCA	60.188	20	AATCCGCCCTTACAGAAGGT	59.962	20	130	1585	1714
MU45582	1	(CAC)5	15	188	202	TTCCAATTCCACAAAAAGGC	59.916	20	ATCTCCGGTGAATGCGTAAG	60.096	20	270	26	295	TTCCAATTCCACAAAAAGGC	59.916	20	GGTGGGAGGAGATGAAAACA	59.903	20	249	26	274	GCCGCCTCTTCTTCTTCTTT	60.096	20	ATCTCCGGTGAATGCGTAAG	60.096	20	239	57	295
MU45585	1	(ACC)9	27	825	851	CAGTCGTCAACTGGTCATGG	60.154	20	GAGACACGACCAAACCCATC	60.372	20	279	684	962	CAGTCGTCAACTGGTCATGG	60.154	20	GACCAAACCCATCCGATAAA	59.622	20	272	684	955	CTTCATTTCCAACTCCCACG	60.486	20	CGACGACCACAAAGATGATG	60.112	20	256	775	1030
MU45585	2	(ATC)8	24	994	1017	TCTCATTTGTGACCGTTGGA	60.088	20	ACCTGGCCCTGATTTCTTTT	59.94	20	136	959	1094	TCTCATTTGTGACCGTTGGA	60.088	20	AACCTGGCCCTGATTTCTTT	59.94	20	137	959	1095	TCTCATTTGTGACCGTTGGA	60.088	20	TACAACCTGGCCCTGATTTC	59.933	20	140	959	1098
MU45590	1	(TCT)5	15	21	35
MU45594	1	(TTC)25	75	72	146	CACCTCACCAAAACCTCCAT	59.82	20	ACAAATACTCCTCCCCACCC	60.052	20	149	45	193	CACCTCACCAAAACCTCCAT	59.82	20	TCAACGCCGATAGTAGCCTT	59.867	20	255	45	299	CACCTCACCAAAACCTCCAT	59.82	20	ATTTCCACCACTTGGGTCTG	59.82	20	279	45	323
MU45597	1	(ATG)14	42	209	250	TCGGTTTTCGTTTTCATGGT	60.344	20	CGGAATTTCGTCCTCAAAGA	60.184	20	274	140	413	TCGGTTTTCGTTTTCATGGT	60.344	20	GGGAAAATTTTGGAAGTGGG	60.514	20	247	140	386	TTCGGTTTTCGTTTTCATGG	60.836	20	CGGAATTTCGTCCTCAAAGA	60.184	20	275	139	413
MU45597	2	(CTC)5	15	551	565	TCCGGTTGTTCTTCGTTTTC	60.088	20	CAAACTCTCAGTGGCCGTCT	60.444	20	188	410	597	TTCCGGTTGTTCTTCGTTTT	59.587	20	CAAACTCTCAGTGGCCGTCT	60.444	20	189	409	597	CGAAATTCCGGTTGTTCTTC	59.546	20	CAAACTCTCAGTGGCCGTCT	60.444	20	194	404	597
MU45599	1	(TCT)8	24	102	125	ATCCAAAGAAGGGGGAAAAA	59.75	20	ACATGAAGGGTGCCATGAAG	60.924	20	213	33	245	AGAAGGGGGAAAAAGTCCCT	60.289	20	ACATGAAGGGTGCCATGAAG	60.924	20	207	39	245	ATCCAAAGAAGGGGGAAAAA	59.75	20	GGGTGCCATGAAGCAGAATA	61.003	20	206	33	238
MU45602	1	(AT)12	24	650	673
MU45603	1	(CCTT)8	32	52	83	GCCCAACTCAAACCAAGAAA	60.088	20	GGGGAGAGGTAACAGAAGGC	60.074	20	162	2	163	GCCCAACTCAAACCAAGAAA	60.088	20	GTTCAGTGAGGTTGGGGAGA	60.088	20	175	2	176	GCCCAACTCAAACCAAGAAA	60.088	20	AGCAGAGCGTTCAGTGAGGT	60.205	20	183	2	184
MU45605	1	(AT)12	24	848	871	GTCAAGGGATCCGAAGATGA	60.011	20	GAGGATTAAAGCCGTTTCCC	59.909	20	266	826	1091	AGGTCAAGGGATCCGAAGAT	59.896	20	GAGGATTAAAGCCGTTTCCC	59.909	20	268	824	1091	GTCAAGGGATCCGAAGATGA	60.011	20	CCGTTTCCCAAAGCAAATAC	59.451	20	255	826	1080
MU45609	1	(AT)12	24	514	537	GTCAAGGGATCCGAAGATGA	60.011	20	AGCCGTTTCACAAAGCAAAT	59.752	20	257	492	748	AGGTCAAGGGATCCGAAGAT	59.896	20	AGCCGTTTCACAAAGCAAAT	59.752	20	259	490	748	GTCAAGGGATCCGAAGATGA	60.011	20	TAAAGCCGTTTCACAAAGCA	59.486	20	260	492	751
MU45611	1	(CTT)15	45	107	151	CTCCGATTCTTGCCTACCAC	59.694	20	GGATGTGAGAAAGGGGATGA	59.862	20	126	63	188	TCCGATTCTTGCCTACCACT	59.694	20	GGATGTGAGAAAGGGGATGA	59.862	20	125	64	188	CTCCGATTCTTGCCTACCAC	59.694	20	GCCTCTGAACGACATGATGA	59.794	20	159	63	221
MU45612	1	(TCT)15	45	120	164	TTCTCAAGAGGCCGTTCTGT	59.989	20	TCATGTTTAAGCACCGGACA	60.111	20	210	39	248	TTCTCAAGAGGCCGTTCTGT	59.989	20	GAAATTTTCGGTGTGACCGT	59.836	20	229	39	267	TTTCATTCTCAAGAGGCCGT	59.813	20	TCATGTTTAAGCACCGGACA	60.111	20	215	34	248
MU45613	1	(AT)12	24	387	410	GTCAAGGGATCCGAAGATGA	60.011	20	AGCCGTTTCACAAAGCAAAT	59.752	20	257	365	621	AGGTCAAGGGATCCGAAGAT	59.896	20	AGCCGTTTCACAAAGCAAAT	59.752	20	259	363	621	GTCAAGGGATCCGAAGATGA	60.011	20	TAAAGCCGTTTCACAAAGCA	59.486	20	260	365	624
MU45614	1	(CT)14	28	38	65	ACGTTCTTCTGCCTCTTCCA	59.989	20	CGATTAATTGAGCTAGCGGC	59.971	20	143	10	152	ACGTTCTTCTGCCTCTTCCA	59.989	20	CCGATTAATTGAGCTAGCGG	59.832	20	144	10	153	ACGTTCTTCTGCCTCTTCCA	59.989	20	GAACGAAGCACGAGAAATCC	59.82	20	120	10	129
MU45614	2	(TAG)5	15	277	291	TTTGCTTTCGCTTTTGGTTT	59.868	20	CGGACGTCTTCAATGCTGTA	59.864	20	268	75	342	GGATTTCTCGTGCTTCGTTC	59.82	20	CGGACGTCTTCAATGCTGTA	59.864	20	233	110	342	TTTGCTTTCGCTTTTGGTTT	59.868	20	GGGAGCTTCGTAGAAAAGGG	60.2	20	242	75	316
MU45616	1	(AG)10aaacaaaatttgatttgggttagaaagagacttgt(TC)42	139	866	1004	GACCGGCAGTGGACATAGTT	59.997	20	GGGGTTGTCAGTGAATTTGG	60.21	20	218	821	1038	CGGCAGTGGACATAGTTGTG	60.175	20	GGAAAGGGTTGAGTGGATCA	59.903	20	279	824	1102	CGGCAGTGGACATAGTTGTG	60.175	20	GGGGTTGTCAGTGAATTTGG	60.21	20	215	824	1038
MU45616	2	(GAC)5	15	2152	2166	GAATCTCCCATCGGACTTGA	60.011	20	TTTGTCGTTTCTGCACCTCA	60.427	20	280	1986	2265	ATCTCCCATCGGACTTGATG	59.886	20	TTTGTCGTTTCTGCACCTCA	60.427	20	278	1988	2265	GAGGCCACAATACCAGCAGT	60.142	20	TTGTCGTTTCTGCACCTCAA	60.427	20	176	2089	2264
MU45618	1	(TC)47	94	1203	1296	CCGAAACGAAACCAAATCAG	60.472	20	CATCAGCCATGCGTTTCTTA	59.833	20	252	1170	1421	TCCACATCCACATCCTCAGA	60.046	20	GAACTGGAAAATCGAATGGG	59.363	20	223	1118	1340	ACAGTCCGAAACGAAACCAA	60.529	20	CATCAGCCATGCGTTTCTTA	59.833	20	257	1165	1421
MU45626	1	(AT)14	28	494	521	TGGGTTGACAATGTTGATGC	60.376	20	CGTTCACCTGTTTTGAAGTCC	59.624	21	242	357	598	TTTACATCATGCAACACGCC	60.532	20	CGTTCACCTGTTTTGAAGTCC	59.624	21	222	377	598	ATCATGCAACACGCCATATC	59.385	20	CGTTCACCTGTTTTGAAGTCC	59.624	21	217	382	598
MU45630	1	(TC)6	12	73	84	TCCAGAGAAGGAGAGAGGGA	59.049	20	AACCGAAGCGTATGTTGAGG	60.132	20	175	5	179	TCCAGAGAAGGAGAGAGGGA	59.049	20	TGAATAAGAGGAAGCCGTGG	60.206	20	105	5	109	GTCCAGAGAAGGAGAGAGGGA	59.937	21	AACCGAAGCGTATGTTGAGG	60.132	20	176	4	179
MU45632	1	(TC)7(TA)9	32	53	84	CCAAATCTCTCCCCCACAT	59.722	19	GGTTGAGCGGAACTCATGTT	60.119	20	169	32	200	CCAAATCTCTCCCCCACAT	59.722	19	TGGGTTGAGAGAAGTCTCCG	60.377	20	276	32	307	CTCCAAATCTCTCCCCCAC	59.445	19	GGTTGAGCGGAACTCATGTT	60.119	20	171	30	200
MU45635	1	(GAA)10	30	113	142	CGTTCGACAAGAAGGAGGAG	59.982	20	TCCGAGTTTGGAGATTTTGG	60.044	20	138	90	227	CGTTCGACAAGAAGGAGGAG	59.982	20	TTCCCAATTACAGACCCAGC	59.933	20	207	90	296	CGTTCGACAAGAAGGAGGAG	59.982	20	GCACCAGACTGTGACTGGAA	59.872	20	249	90	338
MU45636	1	(TTC)5	15	818	832	TTTCCGTTGATTCGATCTCC	60.014	20	TCGAGACTGGCACTCACAAC	60.03	20	164	756	919	TTTCCGTTGATTCGATCTCC	60.014	20	AGCCTCCACCAGAGACAAAA	59.844	20	229	756	984	TTTCCGTTGATTCGATCTCC	60.014	20	ACTGGCACTCACAACCTTCC	60.159	20	159	756	914
MU45642	1	(TG)7	14	1151	1164	CGTTATCTCCACCGTTTGGT	59.853	20	CTGCCGAGAATCAATCCAAT	60.036	20	206	1056	1261	GTTTGTTGCTTTGTGGCCTT	60.154	20	CTGCCGAGAATCAATCCAAT	60.036	20	137	1125	1261	CATTCCGTTATCTCCACCGT	59.813	20	CTGCCGAGAATCAATCCAAT	60.036	20	211	1051	1261
MU45644	1	(AC)8	16	25	40	ATCCAAACCCCAACCATTCT	60.422	20	ACAAGAGGTGGAAGCCATTG	60.111	20	154	2	155	ATCCAAACCCCAACCATTCT	60.422	20	GAAACAAGAGGTGGAAGCCA	60.232	20	157	2	158	AATCCAAACCCCAACCATTC	60.787	20	ACAAGAGGTGGAAGCCATTG	60.111	20	155	1	155
MU45644	2	(GA)17	34	965	998	TGGAGGGTGCAGCTAGTTCT	60.012	20	TCACCCAACCCTTGAACAAT	60.21	20	229	895	1123	TGGAGGGTGCAGCTAGTTCT	60.012	20	ATTCACCCAACCCTTGAACA	60.21	20	231	895	1125	TGGAGGGTGCAGCTAGTTCT	60.012	20	CATTCACCCAACCCTTGAAC	60.21	20	232	895	1126
MU45645	1	(GAA)8	24	34	57	CTTCTCACCTCAAACCCCAA	60.081	20	ACGGCTGGAGAAGACAATGA	60.801	20	242	4	245	CTTCTCACCTCAAACCCCAA	60.081	20	CGGCTGGAGAAGACAATGAG	60.934	20	241	4	244	TCACCTCAAACCCCAATTTC	59.767	20	ACGGCTGGAGAAGACAATGA	60.801	20	238	8	245
MU45650	1	(TG)6	12	797	808
MU45652	1	(TCT)7ctcctaaaaccctag(TC)11	58	31	88	CGTTTCTTTTTCAAATTCCTTCC	60.313	23	CTGATCCGGACGATGAAGAT	60.034	20	240	6	245	CGTTTCTTTTTCAAATTCCTTCC	60.313	23	CAATGACTCCGATTTCGGTT	59.933	20	182	6	187	CGTTTCTTTTTCAAATTCCTTCC	60.313	23	AAGAAGCCGATCCCTCAGTT	60.212	20	267	6	272
MU45653	1	(GA)18	36	96	131	CAGCCATGGCAAATTAAACA	59.562	20	TTTTCGTTGTTGCTGTCGTC	59.888	20	148	15	162	GCAGCCATGGCAAATTAAAC	60.465	20	TTTTCGTTGTTGCTGTCGTC	59.888	20	149	14	162	CACACAACCCTCGAAACAAA	59.585	20	TTTTTGGCAGCTCTACCACC	60.249	20	262	71	332
MU45654	1	(AG)11	22	936	957	ACAACAATGCTTGGGCCTAC	60	20	AGCAGCACAAAAGCACTTCA	59.788	20	169	876	1044	ATTGTTACCGGAAAGGGTCC	60.053	20	AGCAGCACAAAAGCACTTCA	59.788	20	227	818	1044	AATTTGGCTGATCACCTTGC	60.081	20	AGCAGCACAAAAGCACTTCA	59.788	20	200	845	1044
MU45656	1	(TTC)15	45	142	186	GAGCAGGGTGTTTGGACAAT	59.973	20	TTAACATTCTGGCCCTCACC	59.933	20	192	46	237	GAGCAGGGTGTTTGGACAAT	59.973	20	GCGCTGAGTTTATTACCGGA	60.23	20	171	46	216	GGAATTTGAACCGGATTTGA	59.739	20	TTAACATTCTGGCCCTCACC	59.933	20	237	1	237
MU45660	1	(TGT)6cttgtaatctcttcctaagcaccggcgacgcaactggaagaatctccctcgagaaaccagcagtagaagaacaagaacaagaaaaca(AAG)12	141	2259	2399	AGTAATTCCAGCACCAACCG	59.993	20	CACCCCTTTTACCTTTTCCC	59.677	20	230	2236	2465	AGTAATTCCAGCACCAACCG	59.993	20	CACCTCCGTTTTTCATCACC	60.353	20	246	2236	2481	AGTAATTCCAGCACCAACCG	59.993	20	CCACCTCCGTTTTTCATCAC	60.353	20	247	2236	2482
MU45662	1	(TA)6	12	117	128	GGCGTTGCTCTGTTTCTCTC	60.142	20	GGAGGAATTTGAGAGAGGGG	60.008	20	154	8	161	GGCGTTGCTCTGTTTCTCTC	60.142	20	GAGGAATTTGAGAGAGGGGG	60.008	20	153	8	160	GGCGTTGCTCTGTTTCTCTC	60.142	20	GGGAGGAATTTGAGAGAGGG	60.008	20	155	8	162
MU45662	2	(AC)7	14	827	840	CTCCAATGTCGTCAGCAGAA	59.984	20	TCCCTCACAACCCATTTACC	59.647	20	193	691	883	TCGTCAGCAGAAATCAATGC	59.955	20	TCCCTCACAACCCATTTACC	59.647	20	185	699	883	CTCCAATGTCGTCAGCAGAA	59.984	20	CCTCACAACCCATTTACCCA	60.605	20	191	691	881
MU45678	1	(AT)16	32	1096	1127	GAAAATCGAGCCAACGAGAC	59.82	20	AAACCCATACCCACCCAAAT	60.166	20	201	1044	1244	GAAAATCGAGCCAACGAGAC	59.82	20	TTCCCCGTTAAACAAACCTG	59.833	20	127	1044	1170	AAATCGAGCCAACGAGACAG	60.397	20	AAACCCATACCCACCCAAAT	60.166	20	199	1046	1244
MU45681	1	(TA)9	18	757	774	GCCTCGATGTAGCCCATAAA	60.06	20	TGGAGGAAGAGAAAGCAACC	59.405	20	258	550	807	CCCAAAACCCATCCCTAAAT	59.882	20	TGGAGGAAGAGAAAGCAACC	59.405	20	218	590	807	ATGCCCAATCATGGTGTTCT	60.203	20	TGGAGGAAGAGAAAGCAACC	59.405	20	197	611	807
MU45685	1	(AT)24agtgcttagtaactcaagcaaaccattacaaaggctttatattc(AT)6gtgagtctatgatcatatattatccaatatattatatgtgattaatacatatatattataccttatcctatatatag(AT)6	193	736	928
MU45685	2	(TCT)8	24	1390	1413	TGCAATGCAAATGGAGGATA	60.035	20	TCACGAGCCATCTTAGCCTT	59.978	20	276	1217	1492	TGCAATGCAAATGGAGGATA	60.035	20	CGAGCCATCTTAGCCTTCTG	60.11	20	273	1217	1489	TGCAATGCAAATGGAGGATA	60.035	20	CTTCTGACCATTGCCTCCTC	59.803	20	259	1217	1475
MU45687	1	(CTT)8	24	272	295	CACCTCCGCCAATACAAAAA	60.856	20	CTGAATCCACTGTCTTCGCA	59.984	20	210	135	344	CACCTCCGCCAATACAAAAA	60.856	20	TTCGCATCAATCCTACCTCC	60.036	20	196	135	330	CACCTCCGCCAATACAAAAA	60.856	20	CGCATCAATCCTACCTCCAT	59.917	20	194	135	328
MU45689	1	(AAG)18	54	777	830	AGGGGAAATGGGGTATTGAG	60.011	20	CACACAACAGGCAACAGCTT	59.946	20	244	696	939	TGAGGGGAGAACTTGGAATG	60.042	20	CACACAACAGGCAACAGCTT	59.946	20	274	666	939	TGGGGTATTGAGGGTGAGAG	59.92	20	CACACAACAGGCAACAGCTT	59.946	20	236	704	939
MU45692	1	(CAG)7	21	726	746	GGTTGAACCCGAGTAGTCCA	59.966	20	GGAGTTGTTGCCTGAACCAT	59.973	20	259	613	871	GGTTGAACCCGAGTAGTCCA	59.966	20	GTTGCCTGAACCATGTTCCT	59.973	20	253	613	865	CGATTTGAGCGACTCCTCTC	60.096	20	GTTGCCTGAACCATGTTCCT	59.973	20	225	641	865
MU45698	1	(TC)7	14	72	85	AGGACTCGCATACCTTGAGAA	58.947	21	TGCAAACTTAGGGAGGAACG	60.241	20	122	1	122	GGACTCGCATACCTTGAGAAG	58.947	21	TGCAAACTTAGGGAGGAACG	60.241	20	121	2	122	AGGACTCGCATACCTTGAGAA	58.947	21	CTTCTGCGTGGTTCTGGAAT	60.255	20	144	1	144
MU45700	1	(CAATC)6	30	210	239	TTAGGGAAGGCAATCAATCG	60.031	20	TTAATCTTGCGGTGGAAAGG	60.067	20	209	151	359	TTAGGGAAGGCAATCAATCG	60.031	20	CCTTAATCTTGCGGTGGAAA	60.067	20	211	151	361	TTAGGGAAGGCAATCAATCG	60.031	20	TTTCCTTAATCTTGCGGTGG	60.067	20	214	151	364
MU45700	2	(GAA)11	33	662	694	GCACCTCTGTTTGTCCGATT	60.119	20	CGGTGCTCCTCTTTCAACTC	59.989	20	276	506	781	TGGAGGAATATAGATGGCCG	59.878	20	CGGTGCTCCTCTTTCAACTC	59.989	20	209	573	781	ACAATGGAAAAACGGAGCAG	60.11	20	AAATGCGTACACCATAGCCC	59.851	20	237	604	840
MU45703	1	(TCG)7agagattcctcgtcgtcttcgaggtcttcgtcggggaaaacggcgtcgttgcgaggatccatggaggagagagaaaaagggagaagagaaaaagaa(AG)51ggaacaccctccctctgcttaccgagcattgtacaaaatctactctttgtggcgttcat(CGC)6	296	1318	1613
MU45706	1	(TCT)16	48	51	98	GGGCTTGAAGAAAATCCCTC	60.017	20	GATGTGGAAGAGGCAAAAGC	59.82	20	227	23	249	GGGCTTGAAGAAAATCCCTC	60.017	20	GCCATTGAAGGTAGAGTCGG	59.694	20	107	23	129	GGGCTTGAAGAAAATCCCTC	60.017	20	CCGCCATTGAAGGTAGAGTC	59.694	20	109	23	131
MU45708	1	(TCT)15tcatcttcttcttca(TCT)5ccttcttcttca(TCT)7	108	51	158	TTCTTCATTCCTTTTTCCCC	58.084	20	GTAAAGGGGTCCACAGTCCA	59.82	20	262	28	289	TTCTTCATTCCTTTTTCCCC	58.084	20	TGTAAAGGGGTCCACAGTCC	59.82	20	263	28	290	TTCTTCATTCCTTTTTCCCC	58.084	20	TAAAGGGGTCCACAGTCCAC	59.82	20	261	28	288
MU45710	1	(TCT)11	33	640	672	GGCTGCTTTGATGGATTTGT	60.081	20	CGGAGGAGAGCAATCAGAAG	60.088	20	217	501	717	GGCTGCTTTGATGGATTTGT	60.081	20	ATCGGAGGAGAGCAATCAGA	59.91	20	219	501	719	GGCTGCTTTGATGGATTTGT	60.081	20	TAAATGGGTCATCGGAGGAG	59.887	20	229	501	729
MU45711	1	(TC)6	12	97	108	GAAGAAGCGGATAGGAAGGG	60.166	20	AGAAGGATGGGAGGAGGAAA	60.008	20	250	1	250	GAAGAAGCGGATAGGAAGGG	60.166	20	AAGAAGGATGGGAGGAGGAA	60.008	20	251	1	251	GATAGGAAGGGTCGGGTTGT	60.19	20	AGAAGGATGGGAGGAGGAAA	60.008	20	241	10	250
MU45714	1	(TC)13	26	66	91	CTTTCGCCTCATTGCTTTTC	59.96	20	ATGCAATAAATCCAGCAGCC	60.067	20	186	1	186	TTCAGTTTCTTTCTCCCCGA	59.784	20	ATGCAATAAATCCAGCAGCC	60.067	20	144	43	186	TCAGTTTCTTTCTCCCCGAA	59.784	20	ATGCAATAAATCCAGCAGCC	60.067	20	143	44	186
MU45715	1	(CT)20	40	214	253	CACACATTGTTGTGGAGAGGA	59.581	21	TGGGCCATTTTCTTTTTACA	58.135	20	253	79	331	CACACATTGTTGTGGAGAGGA	59.581	21	TGGGCCATTTTCTTTTTACATT	59.728	22	253	79	331	GGGGGAAATAGAGAACCAAA	57.967	20	TGGGCCATTTTCTTTTTACA	58.135	20	279	53	331
MU45715	2	(CT)12	24	1245	1268	CACTTTGTCTCTGATCTTTCCG	58.98	22	TGTGGGAGAAGAGAGGGCTA	59.943	20	197	1201	1397	CACTTTGTCTCTGATCTTTCCG	58.98	22	GGTGGTTGTGGGAGAAGAGA	60.088	20	203	1201	1403	CACTTTGTCTCTGATCTTTCCG	58.98	22	TGGTTGTGGGAGAAGAGAGG	60.229	20	201	1201	1401
MU45715	3	(TTC)16	48	1770	1817	GGTGACCAAGCCTCAATCAT	59.934	20	CGGGAAAGTGAAGGAAGGAT	60.434	20	222	1633	1854	GGTGACCAAGCCTCAATCAT	59.934	20	GACGAGGACGGAGAAGAAGA	59.53	20	245	1633	1877	TGATTACTGCAGGGTGACCA	60.112	20	CGGGAAAGTGAAGGAAGGAT	60.434	20	234	1621	1854
MU45718	1	(CGA)5	15	526	540	TCTTCACAGGAGGTGACGAA	59.388	20	CCTCCATTTTGGACCATCAC	60.173	20	223	498	720	TCTTCACAGGAGGTGACGAA	59.388	20	ACCTCCATTTTGGACCATCA	60.173	20	224	498	721	TCTTCACAGGAGGTGACGAA	59.388	20	TGACCTCCATTTTGGACCAT	60.173	20	226	498	723
MU45720	1	(CAATT)5	25	31	55	AAAGAAGAGGCAGCATCAGC	59.723	20	ATTTGGGATCTACGGAAGGG	60.145	20	179	9	187	AAAGAAGAGGCAGCATCAGC	59.723	20	GAGTTGGGAGGTGACAAAGC	59.703	20	233	9	241	AAAGAAGAGGCAGCATCAGC	59.723	20	GGGATCTACGGAAGGGAAGA	60.401	20	175	9	183
MU45722	1	(AT)8	16	106	121	ATTTCGCTGTTTCACGATCC	60.081	20	AACTGAGCGATTGTGCACTG	60.056	20	213	80	292	ATTTCGCTGTTTCACGATCC	60.081	20	ACATCTACGGTGAGCGCTTT	59.904	20	278	80	357	TCAAATTTCGCTGTTTCACG	59.849	20	AACTGAGCGATTGTGCACTG	60.056	20	217	76	292
MU45728	1	(CT)22	44	24	67	CTTTCCTCTTTCATGCCCAA	60.184	20	CTGTGGATTGAAGCACAGGA	59.831	20	272	1	272	CTTTCCTCTTTCATGCCCAA	60.184	20	TGGTTTTGGGGTTTGATCTC	59.767	20	238	1	238	CTTTCCTCTTTCATGCCCAA	60.184	20	TGTGGATTGAAGCACAGGAA	60.24	20	271	1	271
MU45728	2	(TA)6	12	1080	1091
MU45730	1	(TC)15	30	36	65	GCTCCTTTACCTCTTACCCTTAAT	57.677	24	AGGGATCCGAGACACAAAAC	58.992	20	168	1	168	GCTCCTTTACCTCTTACCCTTAAT	57.677	24	GGGATCCGAGACACAAAACT	58.992	20	167	1	167	GCTCCTTTACCTCTTACCCTTAAT	57.677	24	AGGGATCCGAGACACAAAACT	59.987	21	168	1	168
MU45732	1	(GGA)5	15	1069	1083	GACGCTGATAGATTCGGAGC	59.946	20	AACGCTCCATCCTTTTCTGA	59.813	20	255	988	1242	GCAGATGCTGAAATCGAACA	59.955	20	TTCTTCTTCGGCGATGATTT	59.784	20	264	853	1116	GACGCTGATAGATTCGGAGC	59.946	20	TTCTTCTTCGGCGATGATTT	59.784	20	129	988	1116
MU45736	1	(TCT)5ttcg(TCT)8tca(TC)7	60	32	91	GGCCTTCTTCTTCTTTCTTCTTC	59.187	23	AGCAGAAAAAGGGGGTTGTT	59.976	20	241	4	244	GGCCTTCTTCTTCTTTCTTCTTC	59.187	23	AGGGGGTTGTTTAAAGCGAT	59.835	20	232	4	235	GGCCTTCTTCTTCTTTCTTCTTCT	60.027	24	AGCAGAAAAAGGGGGTTGTT	59.976	20	241	4	244
MU45737	1	(CCCAAT)5	30	68	97	TCTAATGGAAACCCTCTCCG	59.122	20	TCGCAATTGTAGATCCGAAA	59.257	20	273	28	300	TAATGGAAACCCTCTCCGCT	60.949	20	TCGCAATTGTAGATCCGAAA	59.257	20	271	30	300	CTAATGGAAACCCTCTCCGC	60.949	20	TCGCAATTGTAGATCCGAAA	59.257	20	272	29	300
MU45738	1	(CT)6	12	129	140	AGTTCATGCTGAGCCCAGTT	59.874	20	AAGCGGGAAAGAAGAGAAGG	59.955	20	165	46	210	AGTTCATGCTGAGCCCAGTT	59.874	20	TAAGTGTCATGCAAAAGCGG	59.872	20	179	46	224	AGTTCATGCTGAGCCCAGTT	59.874	20	GGAGGCCATTCTAGGGAATC	59.866	20	233	46	278
MU45740	1	(CTTCCT)5(TC)12	54	1	54
MU45743	1	(CTT)10	30	104	133	CCATTTCTTTTCTCTTTTCCCC	60.276	22	AACAATGGCCACATCTCACA	59.967	20	230	78	307	CCCATTTCTTTTCTCTTTTCCC	60.276	22	AACAATGGCCACATCTCACA	59.967	20	231	77	307	CCATTTCTTTTCTCTTTTCCCC	60.276	22	ATGGCCACATCTCACAGTCA	60.121	20	226	78	303
MU45743	2	(CTT)5	15	422	436	TGTGAGATGTGGCCATTGTT	59.967	20	GGTGGGTGAATAGGAGGGAT	60.015	20	228	288	515	GAATGCTGGGGATTCGAGTA	60.036	20	GGTGGGTGAATAGGAGGGAT	60.015	20	123	393	515	GGCCATTGTTCAAATCTGCT	60.081	20	GGTGGGTGAATAGGAGGGAT	60.015	20	218	298	515
MU45744	1	(TC)9	18	17	34
MU45748	1	(ATG)5	15	913	927	GGAGCTAGATCGCCTGAATG	59.939	20	CCTCAACGATGATGCAAAAA	59.664	20	276	801	1076	GGAGCTAGATCGCCTGAATG	59.939	20	CAAAGCAAAGTTGTTGCGAG	59.65	20	241	801	1041	GAGCTAGATCGCCTGAATGC	60.088	20	CCTCAACGATGATGCAAAAA	59.664	20	275	802	1076
MU45749	1	(AG)6	12	30	41	GGGCTTCGAAAATTCTATATATCC	58.557	24	ACGAGGGAGAGGGTCTTCAT	60.073	20	246	2	247	GGGCTTCGAAAATTCTATATATCC	58.557	24	AACATGTGGACGAGGGAGAG	60.112	20	255	2	256	AGGGCTTCGAAAATTCTATATATCC	59.357	25	ACGAGGGAGAGGGTCTTCAT	60.073	20	247	1	247
MU45749	2	(GAA)8	24	622	645	TTGATGCGTCCTAAAAAGGG	60.067	20	TTTTTCACAAAAGGGGGAGA	59.518	20	273	496	768	TTGATGCGTCCTAAAAAGGG	60.067	20	AAAAGGGGGAGAGGAGGTTC	60.787	20	265	496	760	TTGATGCGTCCTAAAAAGGG	60.067	20	TTTTCACAAAAGGGGGAGAG	59.143	20	272	496	767
MU45751	1	(TTGGT)6	30	1093	1122	CATGGTTGTTGTCAAATGGG	59.667	20	AAAATCTCCGGCACTGAGC	60.355	19	230	922	1151	GTGATTTGCGGAAGACATCA	59.654	20	AAAATCTCCGGCACTGAGC	60.355	19	112	1040	1151	CATGGTTGTTGTCAAATGGG	59.667	20	TTTTTCTTCATCCGGAAGGT	58.62	20	257	922	1178
MU45755	1	(GAC)6	18	409	426	GCGATCATGAGCTTTCCTTC	59.923	20	TCCTCTCCACCGTCATATCC	59.886	20	223	272	494	CCAAGCGGTTGACTTCAAAT	60.11	20	TCCTCTCCACCGTCATATCC	59.886	20	129	366	494	GCGATCATGAGCTTTCCTTC	59.923	20	GCTCGTCATCAGAACCACAA	59.837	20	192	272	463
MU45762	1	(TTC)6	18	129	146	TTGCACACAACAAACAAGCA	59.919	20	ACAGGTTTCTGCAAGCGAAT	59.882	20	113	96	208	TCAAGCAAATTGGGAAAACC	59.916	20	ACAGGTTTCTGCAAGCGAAT	59.882	20	137	72	208	GCTCAAGCAAATTGGGAAAA	60.188	20	ACAGGTTTCTGCAAGCGAAT	59.882	20	139	70	208
MU45763	1	(AGC)5	15	418	432	CGAGGTAGCAGAGATGGGAG	59.966	20	AGAGAACGAAAACGCTTGGA	59.993	20	195	340	534	CGAGGTAGCAGAGATGGGAG	59.966	20	GAGAACGAAAACGCTTGGAG	59.993	20	194	340	533	CGAGGTAGCAGAGATGGGAG	59.966	20	ACGCAACACAACAGAGAACG	59.946	20	207	340	546
MU45764	1	(CTT)6	18	70	87	CCCCCTTTCTTCTTCTCTCTTT	59.377	22	GTGAGTCGTTTAATGCCGGT	60	20	128	5	132	CCCCCTTTCTTCTTCTCTCTTT	59.377	22	GCCGGTGGTGGAGATATAGA	59.917	20	114	5	118	CCCCCTTTCTTCTTCTCTCTTT	59.377	22	AGAAGACTTGAGAGCGGCAG	59.891	20	174	5	178
MU45768	1	(CAT)9	27	72	98	CTTCGCTTCCAATCCCATT	60.021	19	AATCGCTGTTGTAGCAGCCT	60.044	20	191	12	202	CTTCGCTTCCAATCCCATT	60.021	19	CCGACGATCTTCTTGCTCTC	60.096	20	277	12	288	CTTCGCTTCCAATCCCATT	60.021	19	ACACCGACGATCTTCTTGCT	59.874	20	280	12	291
MU45768	2	(TGC)5	15	577	591	GAGTCCCAAGGGCATGAGTA	60.073	20	CACATTGCTTCCGGTAACCT	59.993	20	252	377	628	GAGTCCCAAGGGCATGAGTA	60.073	20	TCATTAGTTCATCCTCCGCC	60.036	20	280	377	656	ATAACAACCCCCTTCCATCC	59.881	20	CACATTGCTTCCGGTAACCT	59.993	20	162	467	628
MU45771	1	(TCT)16	48	120	167	TTCTCAAGAGGCCGTTCTGT	59.989	20	AGGGGAAAACACAACACCAA	60.246	20	230	39	268	TTCTCAAGAGGCCGTTCTGT	59.989	20	AAGGGGAAAACACAACACCA	60.246	20	231	39	269	TTCATTCTCAAGAGGCCGTT	59.813	20	AAGGGGAAAACACAACACCA	60.246	20	235	35	269
MU45773	1	(CTT)7	21	102	122	AAACCTCTCTCCCATGGCTT	60.074	20	AAACCCAGCTCCGGAGTAAT	59.962	20	193	34	226	AAAACCTCTCTCCCATGGCT	60.074	20	AAACCCAGCTCCGGAGTAAT	59.962	20	194	33	226	AAACCTCTCTCCCATGGCTT	60.074	20	GAGCCCAACTTGGTTGAAAA	60.088	20	125	34	158
MU45776	1	(AAG)5	15	658	672	AATGGAGATGGGTTCGTCTG	59.927	20	ACCGATCCCACGACTTACTG	59.989	20	243	503	745	AATGGAGATGGGTTCGTCTG	59.927	20	TGAATTTGACGAATGACCGA	60.049	20	258	503	760	GAGATGGGTTCGTCTGCTTC	59.81	20	ACCGATCCCACGACTTACTG	59.989	20	239	507	745
MU45779	1	(TCT)6	18	49	66	TCATCATCATCAAACACCAAACT	59.35	23	GATTTTGGTCCCTTGGGTTT	60.032	20	224	8	231	TCATCATCAAACACCAAACTCTC	59.091	23	GATTTTGGTCCCTTGGGTTT	60.032	20	221	11	231	CATCATCAAACACCAAACTCTCTC	60.04	24	GATTTTGGTCCCTTGGGTTT	60.032	20	220	12	231
MU45779	2	(TGT)5	15	253	267	AAACCCAAGGGACCAAAATC	60.032	20	GCAAACCCAAAAAGCAAAAA	60.089	20	166	212	377	CAACAACATCGTTGTCTCCG	60.152	20	GCAAACCCAAAAAGCAAAAA	60.089	20	218	160	377	AAACCCAAGGGACCAAAATC	60.032	20	AGCAAACCCAAAAAGCAAAA	59.736	20	167	212	378
MU45781	1	(CTT)6	18	209	226	TCCTCCATGGCTTTGTTTTC	60.051	20	GCTGAACCACCTGAGATTCC	59.661	20	194	97	290	TCCATGGCTTTGTTTTCTCC	60.051	20	GCTGAACCACCTGAGATTCC	59.661	20	191	100	290	CAGAAGCTCTCTCCCTCCCT	60.088	20	GCTGAACCACCTGAGATTCC	59.661	20	231	60	290
MU45785	1	(TC)16	32	118	149	TAATTTCCTGCCTCCCTCCT	60.032	20	GCCATGGGTGAGTACTGGAG	60.533	20	238	20	257	TTCTTTCTCTTCTCCGTCCG	59.545	20	CCAAGCTCCTTGGTTGTGAT	60.111	20	266	88	353	CTTTCTCTTCTCCGTCCGGT	60.756	20	CCAAGCTCCTTGGTTGTGAT	60.111	20	264	90	353
MU45790	1	(AT)8	16	499	514	GAGTTGGGATTGGCTTCAAA	60.051	20	TCACAACACTACCTCAAAAACACA	59.619	24	280	402	681	GAGTTGGGATTGGCTTCAAA	60.051	20	TTGACATATCACACCATTTTCTCA	59.384	24	212	402	613	GAGTTGGGATTGGCTTCAAA	60.051	20	TGACATATCACACCATTTTCTCA	58.013	23	211	402	612
MU45800	1	(TC)8	16	44	59	TCCCCCAAACTAAACTCTAAATCA	60.22	24	TCCGTCTTGCAGATATTCCC	60.036	20	228	2	229	TCCCCCAAACTAAACTCTAAATCA	60.22	24	AAAGGAAAATCGCAGCTGAA	59.96	20	101	2	102	TCCCCCAAACTAAACTCTAAATCA	60.22	24	ATCCCAGTGCCAAAAATGAG	59.933	20	126	2	127
MU45802	1	(CTT)10	30	35	64	AGTCAAGCGAGGAGAATCCC	60.735	20	GCGTGAGATTTTGACGATGA	59.805	20	145	6	150	AGTCAAGCGAGGAGAATCCC	60.735	20	GGAATTGGAAAATGAGAGCG	59.645	20	162	6	167	AGTCAAGCGAGGAGAATCCC	60.735	20	CGAGAAGAGAAGGAGAGGGG	60.459	20	236	6	241
MU45803	1	(CAA)7	21	151	171	TCCTCGGCAATAATTTCGTT	59.547	20	TGGGGACGAGAGTTTCAAAG	60.224	20	207	99	305	TCCTCGGCAATAATTTCGTT	59.547	20	CAAATCTCGGCTTTACCGAC	59.708	20	162	99	260	TCCTCGGCAATAATTTCGTT	59.547	20	GGGACGAGAGTTTCAAAGCA	60.375	20	205	99	303
MU45805	1	(CTCCTG)13	78	545	622	CGCTGCTACTCCAGTGTCAA	60.199	20	CCAGGTTAGAAGCTGCTTGG	60.008	20	263	456	718	CGCTGCTACTCCAGTGTCAA	60.199	20	CCAGCAACCAGGTTAGAAGC	59.875	20	270	456	725	CGCTGCTACTCCAGTGTCAA	60.199	20	CAGGTTAGAAGCTGCTTGGC	60.154	20	262	456	717
MU45806	1	(TCC)5	15	127	141	CGTCGCTATCCCTTCCTTC	59.782	19	ACCGTGAAATTGTTGGGAAC	59.694	20	240	96	335	GCTATCCCTTCCTTCACCG	59.638	19	AAATTGTTGGGAACGAATGC	59.807	20	230	100	329	GTCGCTATCCCTTCCTTCAC	58.743	20	ACCGTGAAATTGTTGGGAAC	59.694	20	239	97	335
MU45807	1	(AGA)8	24	52	75	GAAAACAAGGGCAGACGATT	59.174	20	CGGAGAGAACAGAGGAGGTG	59.978	20	141	1	141	AAAACAAGGGCAGACGATTC	59.174	20	CGGAGAGAACAGAGGAGGTG	59.978	20	140	2	141	GAAAACAAGGGCAGACGATT	59.174	20	ATGAAGCCTCGGAGAGAACA	59.95	20	150	1	150
MU45813	1	(TC)6	12	108	119	TCGCCACCATCTCTCTCTCT	60.096	20	CCTGAGCATCCAATGACAAC	59.09	20	278	84	361	TCGCCACCATCTCTCTCTCT	60.096	20	CCTGAGCATCCAATGACAACT	60.126	21	278	84	361	CTTCGCCACCATCTCTCTCT	59.555	20	CCTGAGCATCCAATGACAAC	59.09	20	280	82	361
MU45814	1	(TTTC)11	44	1459	1502	TGGGAAAAAGGGTATGGAAA	59.246	20	TCCAACCCACCTCTTTCAAC	59.943	20	251	1344	1594	TTGGGAAAAAGGGTATGGAA	59.246	20	TCCAACCCACCTCTTTCAAC	59.943	20	252	1343	1594	TGGGAAAAAGGGTATGGAAA	59.246	20	TTCAACTCAGCTGGCTCCTT	60.134	20	237	1344	1580
MU45818	1	(CT)9	18	62	79	TAATGGAAGGCCCTTAACCC	60.143	20	GAAGCAGCCACTACAGGGAC	59.874	20	223	35	257	TAATGGAAGGCCCTTAACCC	60.143	20	GCAGCCACTACAGGGACATT	60.142	20	220	35	254	TAATGGAAGGCCCTTAACCC	60.143	20	AGCCACTACAGGGACATTGC	60.142	20	218	35	252
MU45827	1	(GTT)5	15	878	892	TTGGGGTTCATAGTGCAACA	59.964	20	GCAACACCACACTCCAAAAA	59.591	20	218	746	963	CACAATGTGACAGGCAAAGG	60.152	20	GCTACAATGACAAGCCCCTC	59.7	20	274	764	1037	CACAATGTGACAGGCAAAGG	60.152	20	GCAACACCACACTCCAAAAA	59.591	20	200	764	963
MU45834	1	(TTC)11	33	13	45
MU45836	1	(GT)7	14	1250	1263	CCGGAATGTGTCATTATCCC	60.014	20	CACAAAGTTCACAAACGAAATAAA	58.341	24	220	1105	1324	TCAGTCCTACCTCCGGAATG	60.065	20	CACAAAGTTCACAAACGAAATAAA	58.341	24	232	1093	1324	TCCTACCTCCGGAATGTGTC	59.927	20	CACAAAGTTCACAAACGAAATAAA	58.341	24	228	1097	1324
MU45837	1	(AGA)28	84	606	689	ACAAGCCATCGACGAGAGAT	59.834	20	TGGCTACACAAACCCAACAA	60.004	20	172	567	738	CCCGTTGAATTACAAGCCAT	59.823	20	TGGCTACACAAACCCAACAA	60.004	20	183	556	738	AGCCATCGACGAGAGATGAT	59.792	20	TGGCTACACAAACCCAACAA	60.004	20	169	570	738
MU45852	1	(CT)13	26	1174	1199	AGCACCACCTCTGGTGAGAT	59.713	20	GCGAGACAGAGAGGAGAGGA	59.817	20	232	999	1230	CACCACCTCTGGTGAGATGA	59.659	20	GCGAGACAGAGAGGAGAGGA	59.817	20	230	1001	1230	AGCACCACCTCTGGTGAGAT	59.713	20	ACCTTCCATTTGCGAGACAG	60.255	20	243	999	1241
MU45855	1	(TC)16	32	46	77	GGGGATCCATTTTCATTTTT	57.701	20	TTGCTGATTTTTGCATTCCA	60.193	20	140	1	140	TTTCCTTCACCCATTTATTTCC	59.207	22	TTGCTGATTTTTGCATTCCA	60.193	20	121	20	140	GGGGATCCATTTTCATTTTT	57.701	20	TGCTGATTTTTGCATTCCAT	59.115	20	139	1	139
MU45857	1	(TTC)9	27	785	811	ACGACCACCAGGATGCTTAC	59.997	20	AAGAAGTGCGGTTGGAGAGA	59.989	20	260	618	877	ACGACCACCAGGATGCTTAC	59.997	20	AGAAGAAGTGCGGTTGGAGA	59.989	20	262	618	879	ACGACCACCAGGATGCTTAC	59.997	20	GAAGAAGTGCGGTTGGAGAG	59.989	20	261	618	878
MU45858	1	(CTT)5	15	49	63	AAGCTAAAGCAAAATTCCTTCTCA	59.931	24	GACGGTATAGGGGCCAATTT	60.041	20	193	1	193	GCTAAAGCAAAATTCCTTCTCA	57.848	22	GACGGTATAGGGGCCAATTT	60.041	20	191	3	193	AAGCTAAAGCAAAATTCCTTCTCA	59.931	24	TATTGATGGGCATTGTGGTG	60.197	20	143	1	143
MU45861	1	(TC)9	18	66	83	TCTCTCTCTCCCTTTCTCTCTG	57.066	22	AAGCATCCATTGGAGTTTGG	59.933	20	209	42	250	AAATCTCTCTCTCCCTTTCTCTCTG	60.032	25	AAGCATCCATTGGAGTTTGG	59.933	20	212	39	250	TCTCTCTCTCCCTTTCTCTCTG	57.066	22	GAAGAGCAATGAAGGAACCG	59.813	20	141	42	182
MU45862	1	(GAA)5	15	298	312	GAAGCTCCAAGAACAGTGCC	59.997	20	CCAGTGGTCAAAAACACTTCC	59.482	21	245	156	400	GGAAGCTCCAAGAACAGTGC	59.997	20	CCAGTGGTCAAAAACACTTCC	59.482	21	246	155	400	AAGAACAGTGCCGGATCAAC	60.119	20	CCAGTGGTCAAAAACACTTCC	59.482	21	237	164	400
MU45862	2	(CAATGG)5	30	623	652	GGATGGAGAAGGAATAGGGC	59.866	20	GGATGGTTTGATTTCAAGCATTA	60.194	23	203	524	726	CTCAGGTGGATGGAGAAGGA	60.191	20	GGATGGTTTGATTTCAAGCATTA	60.194	23	210	517	726	GAGCCGAGATCCTCAATGTC	59.768	20	GGATGGTTTGATTTCAAGCATTA	60.194	23	273	454	726
MU45863	1	(TCT)5	15	570	584
MU45866	1	(AG)10	20	380	399	CAGGAGAAAAACCAGAAGCG	59.986	20	AATCTTGAATGTTGCCGCTC	60.221	20	260	210	469	GAGGAACAAAGTGCCCAAAA	60.088	20	ATCTTGAATGTTGCCGCTCT	59.843	20	152	317	468	GAGGAACAAAGTGCCCAAAA	60.088	20	AATCTTGAATGTTGCCGCTC	60.221	20	153	317	469
MU45866	2	(TA)7	14	751	764	GTTGGGGATTTTCTTTTGGG	60.514	20	TATAAGAGGGGGAAGATCCG	58.084	20	107	704	810	GTTGGGGATTTTCTTTTGGG	60.514	20	TAAGAGGGGGAAGATCCGGT	62.037	20	105	704	808	GTTGGGGATTTTCTTTTGGG	60.514	20	GCATATAAGAGGGGGAAGATCC	60.135	22	110	704	813
MU45872	1	(AT)22	44	888	931	GTGGGAAATGCAACCGTAAC	60.235	20	GGATCGCGTGAATTGAGATA	58.673	20	276	801	1076	GTGGGAAATGCAACCGTAAC	60.235	20	TGGATCGCGTGAATTGAGAT	61.563	20	277	801	1077	GTGGGAAATGCAACCGTAAC	60.235	20	GTTGGATCGCGTGAATTGAG	61.588	20	279	801	1079
MU45878	1	(TC)15	30	42	71	TCTTTCTCAAATCGCAAAACG	60.362	21	TCGGAGCTCTTCAAGGTGAT	59.95	20	127	19	145	TCTTTCTCAAATCGCAAAACG	60.362	21	ATCGTTTGTGACTCCAAGGC	60.119	20	178	19	196	CTTTCTCAAATCGCAAAACG	58.556	20	TCGGAGCTCTTCAAGGTGAT	59.95	20	126	20	145
MU45890	1	(CT)6tcttca(TC)8	34	63	96	CCAGTTTTTCCTCTTCACGG	59.705	20	TGGAGAGTTGGAGAAATGGG	60.042	20	101	35	135	AGCTGAGAAGGTGGAGATGG	59.405	20	TGGAGAGTTGGAGAAATGGG	60.042	20	127	9	135	GCTGAGAAGGTGGAGATGGT	59.258	20	TGGAGAGTTGGAGAAATGGG	60.042	20	126	10	135
MU45890	2	(ACC)7	21	251	271	CCCATTTCTCCAACTCTCCA	60.042	20	CCCATGGCCTTTTTCTAACA	59.931	20	209	116	324	CCCATTTCTCCAACTCTCCA	60.042	20	GAATCGAAGGTGCCTAACCA	60.074	20	276	116	391	CCCATTTCTCCAACTCTCCA	60.042	20	TCGAAGGTGCCTAACCAGAC	60.255	20	273	116	388
MU45891	1	(AAG)14	42	546	587	ACGGTGTGTGGAAGCCTTAG	60.171	20	AGGAGCCATTTTTGGAGTTG	59.17	20	279	436	714	ACGGTGTGTGGAAGCCTTAG	60.171	20	GGAGCCATTTTTGGAGTTGT	59.031	20	278	436	713	ACGGTGTGTGGAAGCCTTAG	60.171	20	AGGAGCCATTTTTGGAGTTGT	59.99	21	279	436	714
MU45891	2	(CT)11	22	817	838	CAACTCCAAAAATGGCTCCT	59.17	20	GGGAGGAAGTGAATGGGAGT	60.314	20	221	695	915	ACAACTCCAAAAATGGCTCC	59.031	20	GGGAGGAAGTGAATGGGAGT	60.314	20	222	694	915	ACAACTCCAAAAATGGCTCCT	59.99	21	GGGAGGAAGTGAATGGGAGT	60.314	20	222	694	915
MU45892	1	(TTC)6	18	84	101	ATTTCCCAACAACCACGCTA	60.365	20	GGGAAAGAGAGAGGGGTTTG	60.045	20	212	4	215	ATTTCCCAACAACCACGCTA	60.365	20	GAAATGGGGGAGTGAGTGAA	59.903	20	128	4	131	ATTTCCCAACAACCACGCTA	60.365	20	AAGAGAAATGGAAATGGGGG	60.124	20	138	4	141
MU45892	2	(TCT)10	30	245	274	CAAACCCCTCTCTCTTTCCC	60.045	20	GAAACAGAAGGAGCCACAGC	59.997	20	141	196	336	CAAACCCCTCTCTCTTTCCC	60.045	20	ATTCCTTGGAGACGTTGGTG	59.966	20	161	196	356	TTCACTCACTCCCCCATTTC	59.903	20	GAAACAGAAGGAGCCACAGC	59.997	20	225	112	336
MU45893	1	(CTG)8	24	323	346	TCACTCACTCATCACTCGCC	59.988	20	GAGAGGAACCATGGAGACGA	60.199	20	137	275	411	TCACTCACTCATCACTCGCC	59.988	20	GAGGAACCATGGAGACGAGA	60.199	20	135	275	409	GAGGAAGGGTTTGGCTTTTC	60.053	20	TCGAAATTCCCATTAGCAGC	60.175	20	260	112	371
MU45898	1	(TTC)5	15	546	560	GGAAGGTAAGTTGTAAACCCGA	59.411	22	GTCTTCAAACTCTTGGCGGT	59.333	20	246	345	590	CGAGGACGAAATTTTCTAAAGG	59.286	22	GTCTTCAAACTCTTGGCGGT	59.333	20	267	324	590	GGGAAGGTAAGTTGTAAACCCG	60.936	22	GTCTTCAAACTCTTGGCGGT	59.333	20	247	344	590
MU45899	1	(GA)9	18	1	18
MU45900	1	(GATC)6	24	532	555	GCTTCTTCGGTGTTTCTTGC	60	20	GAGATGTTAATCGGACGGCT	59.154	20	164	416	579	CTGGATTTCCGACATTCGAT	59.894	20	GAGATGTTAATCGGACGGCT	59.154	20	235	345	579	GGCTTCTTCGGTGTTTCTTG	59.853	20	GAGATGTTAATCGGACGGCT	59.154	20	165	415	579
MU45902	1	(CT)7	14	275	288	TTCACAACATCAGGCTCAGG	59.831	20	CATTGGAGCTCTCATGGCTT	60.362	20	243	138	380	CATCAGGCTCAGGTTCTTCC	59.803	20	CATTGGAGCTCTCATGGCTT	60.362	20	236	145	380	GAAAGCTCTTCCCCCACATT	60.443	20	CATTGGAGCTCTCATGGCTT	60.362	20	267	114	380
MU45905	1	(AAG)6	18	37	54	AAGTGCAGCAGAAGATGGCT	60.164	20	ATATACGGCATTGGAGCAGC	60.088	20	229	2	230	AAGTGCAGCAGAAGATGGCT	60.164	20	GCATTGGAGCAGCATATGAA	59.799	20	222	2	223	AAGTGCAGCAGAAGATGGCT	60.164	20	ACCCATATACGGCATTGGAG	59.668	20	233	2	234
MU45906	1	(CT)9	18	81	98	GCCATTGCCGGTTTCTATAAT	60.181	21	GGGCAGTGGACAGAGAGAAG	59.986	20	125	12	136	GCCATTGCCGGTTTCTATAAT	60.181	21	GATCTGCTCGTCCAGGCTAC	59.981	20	260	12	271	CTCTCTTTCACGCGCATCTC	61.228	20	ACAATGCCCTAACCTGTTGC	60	20	268	56	323
MU45908	1	(CTTT)6tccccctctcttctttccttttctcaactgtctttctccatttcttcgatcaatttctttcc(CTT)9	113	1	113
MU45909	1	(CTT)12	36	14	49
MU45910	1	(GAT)5	15	416	430	TCGACAGTGATGACGACGAT	60.279	20	CGAACACCCTTGAAAGAAGC	59.853	20	231	366	596	CGACAGTGATGACGACGATT	59.707	20	CGAACACCCTTGAAAGAAGC	59.853	20	230	367	596	TAGGATCGAGGTCAGAGGGA	59.755	20	GGAATTTCCAATTTCACGGA	59.739	20	272	271	542
MU45912	1	(GA)9	18	4	21
MU45912	2	(GA)8	16	588	603	AGCTCCAAGCTACTGACCCA	60.012	20	TGGCTGAAACTTGAGAAGGG	60.366	20	225	529	753	AGCTCCAAGCTACTGACCCA	60.012	20	GCTGAAACTTGAGAAGGGGA	59.405	20	223	529	751	AGCTCCAAGCTACTGACCCA	60.012	20	CATGAACAGCCATACCCGAT	60.744	20	258	529	786
MU45913	1	(AGC)5	15	380	394	CGAGGTAGCAGAGATGGGAG	59.966	20	AGAGAACGAAAACGCTTGGA	59.993	20	195	302	496	CGAGGTAGCAGAGATGGGAG	59.966	20	GAGAACGAAAACGCTTGGAG	59.993	20	194	302	495	CGAGGTAGCAGAGATGGGAG	59.966	20	ACGCAACACAACAGAGAACG	59.946	20	207	302	508
MU45915	1	(TC)17	34	35	68	CACTACCCATTACCTCATTCCAA	60.116	23	AGTGGAGGAATTCATGGCTG	60.073	20	139	9	147	CACTACCCATTACCTCATTCCAA	60.116	23	TCCCAAGCATCTTGGAGAAT	59.629	20	177	9	185	CACTACCCATTACCTCATTCCA	58.834	22	TCCCAAGCATCTTGGAGAAT	59.629	20	177	9	185
MU45916	1	(TC)10	20	43	62	TCGTCATTTCTCTTTCTAACCCA	60.116	23	GACCGGCAGTGGACATAGTT	59.997	20	103	6	108	TCGTCATTTCTCTTTCTAACCCA	60.116	23	CGGCAGTGGACATAGTTGTG	60.175	20	100	6	105	CGTCATTTCTCTTTCTAACCCAA	59.654	23	GACCGGCAGTGGACATAGTT	59.997	20	102	7	108
MU45919	1	(AAG)12	36	123	158	TTCAGACTCCATTTCAGAGCC	59.42	21	GGACCTTTCTTCAACCCCAT	60.169	20	233	20	252	TTCAGACTCCATTTCAGAGCC	59.42	21	AACCCCATTTTCTCACAGCA	60.495	20	221	20	240	TTCAGACTCCATTTCAGAGCC	59.42	21	CAACCCCATTTTCTCACAGC	60.495	20	222	20	241
MU45922	1	(CCG)5	15	193	207	CCACAAAAAGATTCACCGCT	60.11	20	AACCCATCGTCGTTCTTGTC	59.973	20	178	107	284	CCACAAAAAGATTCACCGCT	60.11	20	GAACCCATCGTCGTTCTTGT	59.973	20	179	107	285	AACCCTCATCTCAAATCCCC	60.133	20	GAACCCATCGTCGTTCTTGT	59.973	20	143	143	285
MU45922	2	(GAAA)5	20	767	786	GATGGTGATGGAATGGTGAA	59.144	20	TCCCAGAAAAAGAAGAAACCAA	60.082	22	191	631	821	GATGGTGATGGAATGGTGAA	59.144	20	TTCCCAGAAAAAGAAGAAACCA	60.082	22	192	631	822	GATGGTGATGGAATGGTGAA	59.144	20	TCCCAGAAAAAGAAGAAACCA	58.796	21	191	631	821
MU45928	1	(CTT)9	27	67	93	ACCCAAAATTTCCAACTCCA	59.264	20	ATCCCTGCGTTGTTATGAGG	59.955	20	173	5	177	ACCCAAAATTTCCAACTCCA	59.264	20	GCTCAATACATCCCTGCGTT	60.103	20	182	5	186	ACCCAAAATTTCCAACTCCA	59.264	20	GCAGAGGCTCAATACATCCC	59.658	20	188	5	192
MU45932	1	(AGA)11	33	886	918	GAGCGTTTTGTGGGTTTGAT	59.978	20	CCTCTCACCGATCTCTCGAC	59.945	20	208	798	1005	GAGCGTTTTGTGGGTTTGAT	59.978	20	GACCTCTCACCGATCTCTCG	59.945	20	210	798	1007	AAATCAGGGAGCGTTTTGTG	60.11	20	CCTCTCACCGATCTCTCGAC	59.945	20	216	790	1005
MU45933	1	(CT)17	34	797	830	CTATCTCTCTCCCTCGGGCT	59.935	20	AGGAGGAGAGGAAATGAGGG	59.63	20	244	772	1015	CTATCTCTCTCCCTCGGGCT	59.935	20	TTTTGTTGAAGCAGTTGCCA	60.415	20	160	772	931	CTATCTCTCTCCCTCGGGCT	59.935	20	GGAGGAGAGGAAATGAGGGT	59.492	20	243	772	1014
MU45934	1	(CTT)6	18	63	80	TCCTTCTCAATTTCCCTTCTCTC	60.189	23	AGGTTTGGAAGGCAATGATG	59.933	20	242	22	263	TCCTTCTCAATTTCCCTTCTCTC	60.189	23	TATCCTCCATTGCTTCCCAC	59.894	20	267	22	288	TCCTTCTCAATTTCCCTTCTCTC	60.189	23	GTATCCTCCATTGCTTCCCA	59.894	20	268	22	289
MU45935	1	(TGC)5	15	28	42	ACAGCCCATCCACCTATGG	60.753	19	CCCTTTGGCTTTACTGTCGT	59.238	20	223	2	224	ACAGCCCATCCACCTATGG	60.753	19	GGGATCGAGAAGGATGAAGA	59.167	20	128	2	129	ACAGCCCATCCACCTATGG	60.753	19	CCCCCTTTGGCTTTACTGTC	60.846	20	225	2	226
MU45941	1	(AG)10	20	91	110	GCGAGCGAGAAAGAAAGAGA	59.978	20	TGAATGGGTGTTATTGCTCG	59.542	20	141	6	146	GAAGAGAAGGAAAAGGGGGA	59.623	20	TGAATGGGTGTTATTGCTCG	59.542	20	109	38	146	GCGAGCGAGAAAGAAAGAGA	59.978	20	CGCAAATCGCTAGAGATGAA	59.161	20	157	6	162
MU45942	1	(GA)6	12	42	53	CTATCTCCTCCGAGCAGCC	60.065	19	AACGCATACCGACTTTACCG	60.018	20	244	2	245	CTATCTCCTCCGAGCAGCC	60.065	19	TATCGAAGAGAATCCGGTGG	60.029	20	205	2	206	CTATCTCCTCCGAGCAGCC	60.065	19	GCTTTCGGTGTTTGCAGATT	60.257	20	148	2	149
MU45945	1	(TTC)14	42	142	183	GAGCAGGGTGTTTGGACAAT	59.973	20	TTAACATTCTGGCCCTCACC	59.933	20	189	46	234	GAGCAGGGTGTTTGGACAAT	59.973	20	GCGCTGAGTTTATTACCGGA	60.23	20	168	46	213	GGAATTTGAACCGGATTTGA	59.739	20	TTAACATTCTGGCCCTCACC	59.933	20	234	1	234
MU45946	1	(TC)15gctctcaatctctgtttgtttgtttggtgcaaatc(AGA)5	80	35	114	CACTACCCATTACCTCATTCCAA	60.116	23	GCCAGGGATGTAACCAAAGA	59.933	20	260	9	268	CACTACCCATTACCTCATTCCAA	60.116	23	TTTGTTGTTCGTTCGTCTGC	59.888	20	142	9	150	CACTACCCATTACCTCATTCCAA	60.116	23	GTTCGTTCGTCTGCCATTTT	60.118	20	136	9	144
MU45948	1	(TA)8	16	57	72	CCAAATCTCTCCCCCACATA	59.744	20	AGGTTGAGCGGAACTCATGT	59.727	20	158	32	189	CCAAATCTCTCCCCCACATA	59.744	20	CAGGGTTGGGTTGAGAGAAG	59.691	20	270	32	301	CCAAATCTCTCCCCCACATA	59.744	20	TGGGTTGAGAGAAGTCTCCG	60.377	20	264	32	295
MU43168	1	(AG)10aatagagagtgctggaatcacatggccttgttttcctgtcacctctccctttcttcttcttccttcccattactgcaatccc(CTT)15	147	20	166
MU43169	1	(TC)10tac(CTT)5	38	112	149	GCACCAATCACTGCTTCTCA	59.992	20	ATTCCGCTGGAAATCAATCA	60.414	20	260	71	330	GCACCAATCACTGCTTCTCA	59.992	20	GTGCAGAAGACGAGGGAAGT	59.455	20	190	71	260	GCACCAATCACTGCTTCTCA	59.992	20	TGAAGTCAAATTGAAGCGGA	59.395	20	149	71	219
MU45953	1	(TGAG)6	24	77	100	GACCCCCTTCTTCATAACCC	59.629	20	TCCACTTGTGTCCGATCTCA	60.246	20	230	2	231	GACCCCCTTCTTCATAACCC	59.629	20	AAGACAAAAGCCTCCGACCT	60.247	20	275	2	276	GACCCCCTTCTTCATAACCC	59.629	20	AGACAAAAGCCTCCGACCTT	60.247	20	274	2	275
MU45955	1	(GA)58	116	86	201	AGGAGGGTGAGGAAAAGGAA	60.045	20	AGAAAATGGGGGTGGAAGAC	60.169	20	277	20	296	GAGGGTGAGGAAAAGGAAGG	60.045	20	AGAAAATGGGGGTGGAAGAC	60.169	20	275	22	296	GGAGGGTGAGGAAAAGGAAG	60.045	20	AGAAAATGGGGGTGGAAGAC	60.169	20	276	21	296
MU45965	1	(TAT)15	45	907	951	AAGCGTTGGAGTCTTATGCC	59.34	20	GGACATGATGGAACTGCTGA	59.637	20	197	802	998	TCACCAACCTCAACTTCCAA	59.109	20	GTAAGCAAGCTGGACGTGGT	60.321	20	265	872	1136	AAGCGTTGGAGTCTTATGCC	59.34	20	CCGGTTCAGTAGAGTGGTGG	60.557	20	272	802	1073
MU45970	1	(TTC)8	24	150	173	ATTTCACGATCATGGCGTCT	60.492	20	CCATTAAAACCCCTTTTCCC	59.524	20	112	98	209	AGTGCGATCATTCAACGCTA	59.449	20	CCATTAAAACCCCTTTTCCC	59.524	20	189	21	209	AAGTGCGATCATTCAACGCT	60.807	20	CCATTAAAACCCCTTTTCCC	59.524	20	190	20	209
MU45973	1	(AG)8	16	1684	1699	CCCCGATCAGTGGAACTAAA	59.926	20	TCCCTCTGTCGTCCATTTTC	60.05	20	210	1526	1735	TCAGCGGAGAAGAGACCTGT	60.135	20	TCCCTCTGTCGTCCATTTTC	60.05	20	274	1462	1735	TCAGCGGAGAAGAGACCTGT	60.135	20	GTCGTCCATTTTCACCCACT	59.827	20	267	1462	1728
MU45975	1	(TC)9	18	121	138	TTCCCATTTCTTCCAACTCG	60.044	20	GATCTGCAGCCACCTTCTTC	59.957	20	275	41	315	TTCCCATTTCTTCCAACTCG	60.044	20	CTCTTCCCATCCCAAAATGA	59.864	20	240	41	280	TTCCCATTTCTTCCAACTCG	60.044	20	TTGGGACCCATACGAGGATA	60.148	20	195	41	235
MU45981	1	(GAT)5	15	309	323	CCATGACTGCTCACACCAAG	60.309	20	AGGCTTCATTCCAAGCTTCA	59.955	20	230	226	455	CATGACTGCTCACACCAAGG	60.309	20	AGGCTTCATTCCAAGCTTCA	59.955	20	229	227	455	CCATGACTGCTCACACCAAG	60.309	20	CTGCTTTGCTTGGACCTACC	59.875	20	181	226	406
MU45987	1	(GAAAA)5	25	85	109	CGGGAATTCGATTTAATGGC	61.472	20	GTTGTTTGTTTGGAATGGGG	60.066	20	121	48	168	CGGGAATTCGATTTAATGGC	61.472	20	GTTTGTTTGGAATGGGGAGA	59.767	20	118	48	165	CGGGAATTCGATTTAATGGC	61.472	20	TGCACCTCCAGATGTACCAG	59.701	20	239	48	286
MU45990	1	(TTC)8	24	218	241	AAAATGTGTGCCGGAAAAAG	59.975	20	ATCCGCCATTACAGAAGCTG	60.235	20	192	78	269	AAAATGTGTGCCGGAAAAAG	59.975	20	GAATCCGCCATTACAGAAGC	59.674	20	194	78	271	GAAAAAGTTGGACTACGGCG	59.747	20	ATCCGCCATTACAGAAGCTG	60.235	20	179	91	269
MU45997	1	(GGT)5	15	229	243	TCGGCCTACAAATCCGTAAC	59.96	20	TGAGCAATAGTGGCACCAAG	59.864	20	275	4	278	TCGGCCTACAAATCCGTAAC	59.96	20	TTGAGCAATAGTGGCACCAA	60.257	20	276	4	279	CAGTTAATTCCGCTCCTCCA	60.206	20	CAAGCATCAGAACCACCAGA	59.831	20	232	194	425
MU46001	1	(CAT)5	15	32	46	CCCCAAGATACACCTCTCCA	59.92	20	GCATGCAATGGGAAGAAACT	60.081	20	174	2	175	CCCCAAGATACACCTCTCCA	59.92	20	AGACAAGCCATTGAAGCTGG	60.397	20	195	2	196	CCCCAAGATACACCTCTCCA	59.92	20	CCTTCTCCGATGTCATCACC	60.475	20	254	2	255
MU46002	1	(TTC)5	15	182	196	TACTGCTGGATTCATCGCAC	59.83	20	GAAGAGCGAGATGTCGGAAG	60.096	20	215	68	282	ACGAATCGTCCGAAGAAGAA	59.813	20	GAAGAGCGAGATGTCGGAAG	60.096	20	154	129	282	TCGCACGATCTTCCTCTTCT	60.096	20	GACTTCGGATTCAGAGGCAC	59.81	20	173	82	254
MU46003	1	(TC)17	34	164	197	GGAGAGTGAGAAGCGGAGAG	59.279	20	GAGCAAGCTCCAGAAACACC	59.997	20	278	61	338	GGAGAGTGAGAAGCGGAGAG	59.279	20	GGAGCAAGCTCCAGAAACAC	59.997	20	279	61	339	GGAGAGTGAGAAGCGGAGAG	59.279	20	CAAGCTCCAGAAACACCCAT	60.111	20	275	61	335
MU46004	1	(TC)8	16	104	119	GCGTCTATCCGTCGAAACTT	59.34	20	GAATCGAGATCCTGAGTGGC	59.768	20	260	23	282	GCGTCTATCCGTCGAAACTT	59.34	20	ATCCTGAGTGGCTGGTTCAG	60.261	20	252	23	274	GCGTCTATCCGTCGAAACTT	59.34	20	CTGAGTGGCTGGTTCAGGAT	60.261	20	249	23	271
MU46008	1	(CAT)6	18	221	238	ACAGATGCCCACAACACAAA	60.008	20	TTCGACACCAGCTTGAAGAA	59.566	20	241	123	363	AAACACAGATGCCCACAACA	60.008	20	TTCGACACCAGCTTGAAGAA	59.566	20	245	119	363	CAAACACAGATGCCCACAAC	60.008	20	TTCGACACCAGCTTGAAGAA	59.566	20	246	118	363
MU46008	2	(TC)9	18	1950	1967	GGTTTTGGATCTTCCGATCA	59.871	20	GGGGAAGAAGAAAACCCAAA	60.271	20	185	1812	1996	CCTGCAGAGTTCTGAAACCC	59.844	20	GGGGAAGAAGAAAACCCAAA	60.271	20	122	1875	1996	CCCTGCAGAGTTCTGAAACC	59.844	20	GGGGAAGAAGAAAACCCAAA	60.271	20	123	1874	1996
MU46010	1	(AGA)10	30	256	285	GGTCGTCTCTTCCACAGCTC	59.993	20	TCCTCTTCTCGTTTCCTCCA	59.92	20	259	131	389	TTCTCCAACCACCATCACAA	59.935	20	TCCTCTTCTCGTTTCCTCCA	59.92	20	228	162	389	CACAGCTCTCTTTCTCGCCT	59.891	20	TCCTCTTCTCGTTTCCTCCA	59.92	20	247	143	389
MU46012	1	(TTC)11	33	135	167	GAGCAGGGTGTTTGGACAAT	59.973	20	TTAACATTCTGGCCCTCACC	59.933	20	180	39	218	GAGCAGGGTGTTTGGACAAT	59.973	20	GCGCTGAGTTTATTACCGGA	60.23	20	159	39	197	GCAGGGTGTTTGGACAATTC	60.362	20	TTAACATTCTGGCCCTCACC	59.933	20	178	41	218
MU46021	1	(TAA)5	15	1898	1912	GACCGTTTGCATTTATTGGC	60.331	20	TGAATTTCATTCATCAACCACTG	59.853	23	280	1725	2004	TGCATTTATTGGCTGTCCCT	60.469	20	TGAATTTCATTCATCAACCACTG	59.853	23	273	1732	2004	ACCGTTTGCATTTATTGGCT	59.479	20	TGAATTTCATTCATCAACCACTG	59.853	23	279	1726	2004
MU46022	1	(TC)21tgtttgtttgttttgtgcaaatc(AGA)5	80	38	117	ACGACCTTCATCACTACCCA	58	20	GCCAGGGATGTAACCAAAGA	59.933	20	271	1	271	ACGACCTTCATCACTACCCA	58	20	TTTGTTGTTCGTTCGTCTGC	59.888	20	153	1	153	ACGACCTTCATCACTACCCA	58	20	GTTCGTTCGTCTGCCATTTT	60.118	20	147	1	147
MU46024	1	(AT)7aaatgaa(TG)6	33	335	367	ATTTCATCATCATCCGCCAT	60.126	20	ATCCCAAATCTCACACCCAA	60.173	20	270	153	422	ATTTCATCATCATCCGCCAT	60.126	20	AATCCCAAATCTCACACCCA	60.173	20	271	153	423	ATTTCATCATCATCCGCCAT	60.126	20	CCCAAATCTCACACCCAAAC	60.21	20	268	153	420
MU46027	1	(CT)14(CA)7	42	42	83	CACCCAACACTCCACATCTC	58.94	20	AGCGAAGAAGGTGGAACTGA	59.989	20	256	1	256	CACCCAACACTCCACATCTCT	60.018	21	GCCATTGAGATCTCCACCAT	59.893	20	184	1	184	CACCCAACACTCCACATCTC	58.94	20	GCCATTGAGATCTCCACCAT	59.893	20	184	1	184
MU46028	1	(CTT)22	66	32	97	CACTTCTGTCCTTTCTCTTATTCCA	60.165	25	GCCTCTGAACGACATGATGA	59.794	20	163	5	167	CACTTCTGTCCTTTCTCTTATTCCA	60.165	25	AGGCCTCTGAACGACATGAT	59.685	20	165	5	169	CACTTCTGTCCTTTCTCTTATTCCA	60.165	25	TGTTCATTCACACCCATTGC	60.376	20	207	5	211
MU46031	1	(AT)9aa(TG)10	40	447	486	ATTTCATCATCATCCGCCAT	60.126	20	ATCCCAAATCTCACACCCAA	60.173	20	277	265	541	ATTTCATCATCATCCGCCAT	60.126	20	AATCCCAAATCTCACACCCA	60.173	20	278	265	542	ATTTCATCATCATCCGCCAT	60.126	20	CCCAAATCTCACACCCAAAC	60.21	20	275	265	539
MU46032	1	(TA)6	12	88	99	CCATTTGCGCTAAAGACTGC	60.905	20	CCCATTGAGAAGGTATCCGA	59.887	20	240	46	285	CCCCACTCCCAAAGAAGAA	60.027	19	CCCATTGAGAAGGTATCCGA	59.887	20	272	14	285	GTAGAGCTCCCCACTCCCA	60.207	19	CCCATTGAGAAGGTATCCGA	59.887	20	280	6	285
MU46033	1	(TTTA)5	20	112	131	TTGACACCAAAAGGGGAAAG	59.942	20	TTGGGTATTGCTTGTTGTGG	59.439	20	190	9	198	CTTGACACCAAAAGGGGAAA	59.942	20	TTGGGTATTGCTTGTTGTGG	59.439	20	191	8	198	CTTGACACCAAAAGGGGAAA	59.942	20	GGGCTGTTTCTGGGTCTTCT	60.628	20	169	8	176
MU46040	1	(TCA)10	30	90	119	ATGTTGAAGGGGCTGAGAGA	59.803	20	ATTTTGGTTGTTGGCGTAGC	60.003	20	227	61	287	GATGTTGAAGGGGCTGAGAG	59.803	20	ATTTTGGTTGTTGGCGTAGC	60.003	20	228	60	287	TGTTGAAGGGGCTGAGAGAT	59.803	20	ATTTTGGTTGTTGGCGTAGC	60.003	20	226	62	287
MU46040	2	(TTA)5	15	456	470	GCTACGCCAACAACCAAAAT	60.003	20	AAGTTTTATTGATGGAACTGAAAAA	57.538	25	253	268	520	ATCGAAGTCAAAGCTACGCC	59.481	20	AAGTTTTATTGATGGAACTGAAAAA	57.538	25	265	256	520	AAAGCTACGCCAACAACCAA	60.669	20	AAGTTTTATTGATGGAACTGAAAAA	57.538	25	256	265	520
MU46041	1	(ACA)5	15	63	77	AAATCCAAAGGCCAACACAG	59.971	20	GGTGAGATCCAATTGAGCGT	60.081	20	181	17	197	AAATCCAAAGGCCAACACAG	59.971	20	ATCACTTGACCGTACTCCGC	60.142	20	123	17	139	AAATCCAAAGGCCAACACAG	59.971	20	CAAGCACTGCGTTACTCTCG	59.805	20	274	17	290
MU46041	2	(GGA)7	21	363	383	CGAGAGTAACGCAGTGCTTG	59.805	20	AACTTGGCTCCCGATATCCT	59.925	20	202	271	472	CGATTGTTGAGGGAGAGGAG	59.797	20	AACTTGGCTCCCGATATCCT	59.925	20	136	337	472	AGTAACGCAGTGCTTGGGAT	59.763	20	AACTTGGCTCCCGATATCCT	59.925	20	198	275	472
MU46044	1	(AT)12	24	177	200	CCCCATCAGTAAAGATGATGAA	58.903	22	TCTTTGTTTCTTCAATGGGGT	58.54	21	248	124	371	CCCCATCAGTAAAGATGATGAAC	59.717	23	TCTTTGTTTCTTCAATGGGGT	58.54	21	248	124	371	CCCCATCAGTAAAGATGATGAA	58.903	22	ATCTTTGTTTCTTCAATGGGGT	58.87	22	249	124	372
MU46046	1	(AG)11	22	1	22
MU46064	1	(CTT)6	18	20	37
MU46075	1	(TC)8	16	5	20
MU46081	1	(TC)12	24	330	353	ATACCGAAAACGTCGCAATC	59.967	20	GCTCCATGGTGTTCCAATCT	59.934	20	159	272	430	GAACAGCCTCCATACCGAAA	60.074	20	GCTCCATGGTGTTCCAATCT	59.934	20	170	261	430	ATACCGAAAACGTCGCAATC	59.967	20	TTTGCATACCATAATGGGCA	59.78	20	274	272	545
MU46086	1	(AC)10	20	1431	1450	AAGAAGCTTTGGCTCTCTCG	58.958	20	TGGAACCTTCAACGTTAGAGAA	58.88	22	263	1246	1508	AAGAAGCTTTGGCTCTCTCG	58.958	20	GTGGAACCTTCAACGTTAGAGAA	59.682	23	264	1246	1509	AGAAGCTTTGGCTCTCTCGC	61.306	20	TGGAACCTTCAACGTTAGAGAA	58.88	22	262	1247	1508
MU46102	1	(CAT)12	36	328	363	TCCGCTAAACTCGCCTTAAA	59.979	20	CTCCCACAATACACCATCCC	60.05	20	269	294	562	TCCGCTAAACTCGCCTTAAA	59.979	20	CCACAATACACCATCCCACA	60.088	20	266	294	559	TCCGCTAAACTCGCCTTAAA	59.979	20	TCATACATCGGCTTGACTGC	59.83	20	205	294	498
MU46102	2	(CAG)5	15	468	482	TCCGCTAAACTCGCCTTAAA	59.979	20	CTCCCACAATACACCATCCC	60.05	20	269	294	562	TCCGCTAAACTCGCCTTAAA	59.979	20	CCACAATACACCATCCCACA	60.088	20	266	294	559	TAAATCTGAAACCGGAAGCG	60.202	20	CTCCCACAATACACCATCCC	60.05	20	187	376	562
MU46105	1	(TCT)6	18	299	316	ATTCGACCTCACAGTTTCCG	60.111	20	TGTACTGTTTCCGGTCCCTC	59.966	20	230	167	396	CGACCTCACAGTTTCCGAAT	60.111	20	TGTACTGTTTCCGGTCCCTC	59.966	20	227	170	396	AATGGATCGAGTTTTGGTGG	59.79	20	TGTACTGTTTCCGGTCCCTC	59.966	20	273	124	396
MU46106	1	(CTTC)8	32	7	38
MU46107	1	(CT)6	12	32	43
MU46107	2	(ACC)5	15	285	299	TACACCGAGAGGAATCCCAG	60.065	20	TTCTTCGAGGGTTTGGATTG	60.044	20	252	116	367	CGAGAGGAATCCCAGTGAAA	60.187	20	TTCTTCGAGGGTTTGGATTG	60.044	20	247	121	367	TGGCTACACCGAGAGGAATC	60.218	20	TTCTTCGAGGGTTTGGATTG	60.044	20	256	112	367
MU46108	1	(CTT)12	36	87	122	TTTTGGGGACTTGGAATTGA	60.28	20	ACCTCTCTGCAAGCTGGAAA	60.134	20	260	6	265	TTTGGGGACTTGGAATTGAA	60.28	20	ACCTCTCTGCAAGCTGGAAA	60.134	20	259	7	265	TTTTGGGGACTTGGAATTGA	60.28	20	ACAAAGGGACCTCTCTGCAA	59.844	20	268	6	273
MU46108	2	(TC)9	18	366	383	CCAACCATTTTCATCCACCT	59.647	20	ATCCAAAGCCCCAAAAAGAT	59.777	20	259	301	559	TTTCCAGCTTGCAGAGAGGT	60.134	20	AGGGATAGTGGGCCAAAGAG	60.455	20	267	246	512	TTTCCAGCTTGCAGAGAGGT	60.134	20	TAGGGATAGTGGGCCAAAGA	59.523	20	268	246	513
MU46109	1	(TC)15	30	176	205	TCCCTTCCTCCATTTCTCCT	60.008	20	TAGCTAAACCCGATGCCTTG	60.223	20	241	52	292	CCTTCCTCCATTTCTCCTCC	60.008	20	TAGCTAAACCCGATGCCTTG	60.223	20	239	54	292	CCCTTCCTCCATTTCTCCTC	60.008	20	TAGCTAAACCCGATGCCTTG	60.223	20	240	53	292
MU46110	1	(CTG)5	15	1386	1400	AGCTGTGGCATCCATGTGTA	60.144	20	CCTTTCTCGTCTCTGTTCCG	59.982	20	195	1267	1461	TAGCTGTGGCATCCATGTGT	60.144	20	CCTTTCTCGTCTCTGTTCCG	59.982	20	196	1266	1461	TTCTCGAAATTGGCTGATCC	60.155	20	CCTTTCTCGTCTCTGTTCCG	59.982	20	260	1202	1461
MU46111	1	(TTC)11	33	180	212	GCATCGCCGCTATCATCTAT	60.19	20	GAATCTTGGAAGAGAGGGGG	60.008	20	249	139	387	GCATCGCCGCTATCATCTAT	60.19	20	TGAAAACTCAAATCCCTCGG	60.044	20	279	139	417	GCATCGCCGCTATCATCTAT	60.19	20	AAGTGGGATTAGAGGTGGGG	60.183	20	116	139	254
MU46112	1	(CT)10	20	14	33
MU46115	1	(TCT)7	21	84	104	AAGCTACGCAGACCAGAGGA	60.156	20	GAGAAAACAAGGGGAGAGGG	60.045	20	126	14	139	AAGCTACGCAGACCAGAGGA	60.156	20	CGTACAAAGAATAGGCCCCA	59.953	20	277	14	290	AAGCTACGCAGACCAGAGGA	60.156	20	TGCGTACAAAGAATAGGCCC	60.096	20	279	14	292
MU46117	1	(TCT)7	21	230	250	TTCTTCCCAACATTTTCATGG	59.787	21	CTGATGCAAGAGAAGGAGGG	59.943	20	277	36	312	TTCTTCCCAACATTTTCATGG	59.787	21	GCTGATGCAAGAGAAGGAGG	60.096	20	278	36	313	CTTCCCAACATTTTCATGGAG	59.415	21	CTGATGCAAGAGAAGGAGGG	59.943	20	275	38	312
MU46120	1	(AT)6	12	1622	1633
MU46130	1	(TTC)8	24	172	195	CCACTCCCTTTTGAACCTCA	60.081	20	TGGGGATCTTGAAGAGAAGC	59.361	20	280	145	424	CCCTTTTGAACCTCACCCTC	60.852	20	CCATGGGGATCTTGAAGAGA	60.003	20	278	150	427	CCACTCCCTTTTGAACCTCA	60.081	20	CCTTTGGGTGATAACAAAGCA	59.982	21	223	145	367
MU46139	1	(TTC)9	27	52	78	TCTTTCTACTCCATTTCCAATGC	59.622	23	GCCATAGCCAGCAACTTCTC	59.985	20	133	26	158	TCTTTCTACTCCATTTCCAATGC	59.622	23	GAGCCATAGCCAGCAACTTC	59.985	20	135	26	160	TCTTTCTACTCCATTTCCAATGC	59.622	23	CGAGGGAAAACCTAGCATCA	60.206	20	225	26	250
MU46149	1	(AAT)5	15	273	287	AACTGCAAGAAATGCAGTAGCA	60.082	22	TGTCAAACAATACAACAGCAAAGA	59.728	24	176	173	348	CTGCAAGAAATGCAGTAGCA	57.821	20	TGTCAAACAATACAACAGCAAAGA	59.728	24	174	175	348	ACTGCAAGAAATGCAGTAGCA	58.741	21	TGTCAAACAATACAACAGCAAAGA	59.728	24	175	174	348
MU46156	1	(TTTC)7	28	1328	1355	GGAGATTTGTTTTGGCTGGA	60.051	20	GACGACAGATGAGGACAGCA	59.988	20	236	1244	1479	GTTTTGGCTGGAACTTCAGG	59.711	20	GACGACAGATGAGGACAGCA	59.988	20	228	1252	1479	TTGGCTGGAACTTCAGGTTT	59.711	20	GACGACAGATGAGGACAGCA	59.988	20	225	1255	1479
MU46156	2	(TTG)5	15	1584	1598	TGCTGTCCTCATCTGTCGTC	59.988	20	TGAAATCACAATTATCACATCAAA	57.148	24	189	1460	1648	TCGTCTCCAAGGGGTGTTTA	60.486	20	TGAAATCACAATTATCACATCAAA	57.148	24	174	1475	1648	TGCTGTCCTCATCTGTCGTC	59.988	20	TGAAATCACAATTATCACATCAAAT	57.532	25	189	1460	1648
MU46158	1	(TC)11ttcttttttttttaagtaaaacccacaaaatccccagcttgttcttcttctattatctaa(AC)6at(AC)6aaaaaaaaaaaaacaaaaaaaaaacaaaacaaaagatatatcaattatgcaga(ATC)5	176	67	242	GGCTTGCAGGGTATTCAAAC	59.574	20	CAAAACCAAGTTCATGTGCG	60.149	20	271	1	271	GCTTGCAGGGTATTCAAACAA	60.124	21	CAAAACCAAGTTCATGTGCG	60.149	20	270	2	271	GGCTTGCAGGGTATTCAAAC	59.574	20	AAAACCAAGTTCATGTGCGG	60.924	20	270	1	270
MU46160	1	(TA)8	16	515	530	GCTTCAAGTGCTGTCATGGA	59.992	20	AGCAAATACGACCCGCATAC	59.988	20	182	449	630	TTCAAGTGCTGTCATGGAGG	59.831	20	AGCAAATACGACCCGCATAC	59.988	20	180	451	630	GGATGGATTCCGATGATTGT	59.568	20	AGCAAATACGACCCGCATAC	59.988	20	243	388	630
MU46165	1	(CCG)5	15	122	136	ATGGAGGTCGATTCCATTCC	61.059	20	ACAGCTTCTTCCGTCGACAT	59.874	20	272	67	338	AGGTCGATTCCATTCCCAAC	61.087	20	ACAGCTTCTTCCGTCGACAT	59.874	20	268	71	338	ATGGAGGTCGATTCCATTCC	61.059	20	AATCCGGTAAAGTTGGAGGG	60.18	20	107	67	173
MU46170	1	(CT)11	22	835	856	CAAAGAAGGCTTGTTGCTCC	59.993	20	GAAATGAAGAAGCAAATGACAAA	58.422	23	101	787	887	AGAAGGCAAAACCATTGTGG	59.971	20	GAAATGAAGAAGCAAATGACAAA	58.422	23	142	746	887	CAAAGAAGGCTTGTTGCTCC	59.993	20	AGAAATGAAGAAGCAAATGACAAA	59.332	24	102	787	888
MU46174	1	(TCC)5	15	177	191	TTCCTTTTTCATTACCCCACC	60.041	21	TTTCCTTGTCCTGCCATTTC	60.051	20	165	131	295	CCAAATTTCACCTTCTCCCTC	59.926	21	TTTCCTTGTCCTGCCATTTC	60.051	20	275	21	295	CCAAATTTCACCTTCTCCCTC	59.926	21	GGAGGCGATGGAAAATAACA	59.901	20	247	21	267
MU46176	1	(TC)12	24	96	119	CTCCACTTTTCTCAGGCCAC	59.844	20	TGCTCACACACAACCAACTTT	59.249	21	224	23	246	CTCCACTTTTCTCAGGCCAC	59.844	20	AAGTTGCTCACACACAACCAA	59.249	21	228	23	250	TCCACTTTTCTCAGGCCACT	59.844	20	TGCTCACACACAACCAACTTT	59.249	21	223	24	246
MU46178	1	(TCT)5	15	911	925	GGAACAACAGGAAATTTGGG	59.264	20	TGAGGCAACAAACCACCATA	59.964	20	138	853	990	TGCCTCAAACTCCATTGAAA	59.247	20	TGAGGCAACAAACCACCATA	59.964	20	225	766	990	TTGCCTCAAACTCCATTGAA	59.247	20	TGAGGCAACAAACCACCATA	59.964	20	226	765	990
MU46187	1	(TA)7	14	649	662	GAGAAGGATACGGAGAGGGG	60.03	20	GAAGAACATTTTTATTCGAACTTCA	58.043	25	239	459	697	GGAGAAGGATACGGAGAGGG	60.03	20	GAAGAACATTTTTATTCGAACTTCA	58.043	25	240	458	697	GAGAAGGATACGGAGAGGGG	60.03	20	GAAGAACATTTTTATTCGAACTTCAT	58.349	26	239	459	697
MU46190	1	(TC)8	16	34	49	TGAGATTCCTTTCCTTTTCCC	59.519	21	GGTTGTTGTTGTTGCCTCCT	60.012	20	186	8	193	GAGATTCCTTTCCTTTTCCCA	59.519	21	GGTTGTTGTTGTTGCCTCCT	60.012	20	185	9	193	TGAGATTCCTTTCCTTTTCCC	59.519	21	TGTGGTTGTTGTTGTTGCCT	60.049	20	189	8	196
MU46195	1	(TC)6	12	64	75	TCCTCTCTCGACCTCGTAGC	59.703	20	GGATCAACCCAATTTCCCTT	59.996	20	116	6	121	GCTCCTCTCTCGACCTCGTA	59.703	20	GGATCAACCCAATTTCCCTT	59.996	20	118	4	121	TCCTCTCTCGACCTCGTAGC	59.703	20	ACCACAGAGACGTACCGACC	60.033	20	262	6	267
MU46200	1	(CT)8	16	68	83	CCTCCGATTCCCTCAATTTC	60.767	20	TGATCTCCCGAAAGAAGCTG	60.474	20	276	3	278	TCCTCCGATTCCCTCAATTT	60.767	20	TGATCTCCCGAAAGAAGCTG	60.474	20	277	2	278	TCCGATTCCCTCAATTTCTC	59.055	20	TGATCTCCCGAAAGAAGCTG	60.474	20	274	5	278
MU46202	1	(TTC)6	18	58	75	TCGCTCCTTTTCAATTCTCC	59.387	20	AAGGAAAGGTAATGGTGGGG	60.046	20	172	8	179	TCGCTCCTTTTCAATTCTCC	59.387	20	GGTTTGAGAATACTGGGGCA	59.933	20	107	8	114	TCGCTCCTTTTCAATTCTCC	59.387	20	TGGTTTGAGAATACTGGGGC	59.933	20	108	8	115
MU46206	1	(CT)10	20	40	59	TCCCTTCTTCATCTTCTTCCC	59.637	21	CCTTGAGGGGAATTCCTTGT	60.298	20	203	13	215	CCCTTCTTCATCTTCTTCCC	57.77	20	CCTTGAGGGGAATTCCTTGT	60.298	20	202	14	215	CTTCTTCATCTTCTTCCCCC	57.77	20	CCTTGAGGGGAATTCCTTGT	60.298	20	200	16	215
MU46207	1	(TC)6	12	144	155	ATCGATGCCAAACCCTTTC	59.886	19	CCAAGGATTCGCCAGATTTA	60.031	20	250	61	310	GATCGATGCCAAACCCTTT	59.886	19	CCAAGGATTCGCCAGATTTA	60.031	20	251	60	310	GATGCCAAACCCTTTCATTT	58.882	20	CCAAGGATTCGCCAGATTTA	60.031	20	247	64	310
MU46210	1	(TCTT)7	28	1555	1582	GGTGAATGAAGCAACTGCAA	59.847	20	CCCCCTCTCTAAAGTCCCAA	60.426	20	230	1390	1619	GAGTTCCTGAAGGCGTGGTA	60.255	20	CCCCCTCTCTAAAGTCCCAA	60.426	20	264	1356	1619	AGTTCCTGAAGGCGTGGTAA	59.734	20	CCCCCTCTCTAAAGTCCCAA	60.426	20	263	1357	1619
MU46215	1	(CT)7	14	682	695	TCAGGGTCCCAGTTATTTGC	59.933	20	TGAAAAGTTGGGGAGAAAAGG	60.441	21	210	558	767	TCAGGGTCCCAGTTATTTGC	59.933	20	CAACTGAAAAGTTGGGGAGAA	59.201	21	214	558	771	TCAGGGTCCCAGTTATTTGC	59.933	20	ACAACTGAAAAGTTGGGGAGAA	60.012	22	215	558	772
MU46220	1	(ACT)5	15	89	103	GCTGTAGGAGGAGAAAGCTGC	60.665	21	TTATTGTCTGGCTATCCGGC	60.06	20	257	1	257	GCTGTAGGAGGAGAAAGCTGC	60.665	21	GAGGAATAATGGGTTGGCCT	60.152	20	161	1	161	GCTGTAGGAGGAGAAAGCTGC	60.665	21	GGTTGGCCTTCAACAACAAT	59.836	20	150	1	150
MU46222	1	(CTT)7	21	231	251	TTTCTTTTTCCCTGCTTCCA	59.795	20	TTATCCCAGTCTCCAAACGC	60.074	20	268	79	346	CTTTTTCCCTGCTTCCATTG	59.679	20	TTATCCCAGTCTCCAAACGC	60.074	20	265	82	346	CTGCTTCCATTGCCCTAATC	59.668	20	TTATCCCAGTCTCCAAACGC	60.074	20	257	90	346
MU46227	1	(TC)11	22	98	119	TTTCATCTCCATCGTCATCG	59.604	20	AGGGAAATGGAAGAAAGGGA	59.875	20	132	13	144	TTTCATCTCCATCGTCATCG	59.604	20	GGGAAATGGAAGAAAGGGAG	59.875	20	131	13	143	TCGTCATCGTCATCCTCATC	59.591	20	GGGAAATGGAAGAAAGGGAG	59.875	20	120	24	143
MU46230	1	(TCTT)6	24	26	49
MU46233	1	(GGA)6	18	641	658	GCAATGGTGGTCAATCCTCT	59.934	20	TTGGCTGCCTCTACGAAACT	60.015	20	250	498	747	AGCAATGGTGGTCAATCCTC	59.934	20	TTGGCTGCCTCTACGAAACT	60.015	20	251	497	747	GCAATGGTGGTCAATCCTCT	59.934	20	TGGCTGCCTCTACGAAACTT	60.015	20	249	498	746
MU46241	1	(TTC)6	18	534	551	GACGTCGGAGGAGGATGTTA	60.073	20	TCCAAATGATGTAAAAAGCAGAGA	60.128	24	200	383	582	CCCTGCTTTCCTTAGCTCCT	59.976	20	TTCCAAATGATGTAAAAAGCAGA	58.796	23	117	467	583	TGATTCTACGTCGGGTGTGA	60.112	20	TCCAAATGATGTAAAAAGCAGAGA	60.128	24	218	365	582
MU46245	1	(TC)8	16	38	53	TCTCAACACTTTCCCTTCCC	59.112	20	TGGTGCTGGTACTGGTGGTA	60.025	20	210	12	221	TCTCAACACTTTCCCTTCCC	59.112	20	TGAATTGTGGGTGAAGACCA	59.935	20	234	12	245	TCTCAACACTTTCCCTTCCC	59.112	20	CAGATTCGGATCGTGTGATG	60.072	20	276	12	287
MU46250	1	(AAG)6(AAC)5	33	121	153	ACTTCTTACCCATCCCCCAT	59.513	20	CGACGATTTCTGTGCAGTGT	59.905	20	213	66	278	ACTTCTTACCCATCCCCCAT	59.513	20	CTCGATTCTTTCGCTCTGCT	59.859	20	234	66	299	ACTTCTTACCCATCCCCCAT	59.513	20	AGATTCAGGCCTTTCGATGA	59.773	20	128	66	193
MU46265	1	(TGC)5	15	1228	1242	TCCTGAGCAGCAATCACAAC	59.992	20	ATGCACGTAAGGGAAACCTG	59.993	20	268	1111	1378	GTCCTGAGCAGCAATCACAA	59.992	20	ATGCACGTAAGGGAAACCTG	59.993	20	269	1110	1378	TCCTGAGCAGCAATCACAAC	59.992	20	GGATGGAGAATGGCTTGTGT	59.934	20	195	1111	1305
MU46269	1	(CT)6	12	34	45	AAAGAAAACTTCTCCTTTCTCTCTC	57.288	25	TTTGGCCATGGAAGAAGTGT	60.495	20	250	6	255	AAAGAAAACTTCTCCTTTCTCTCTC	57.288	25	TTGGCCATGGAAGAAGTGTT	60.495	20	249	6	254	AAAGAAAACTTCTCCTTTCTCTCTCT	58.167	26	TTTGGCCATGGAAGAAGTGT	60.495	20	250	6	255
MU46273	1	(AG)6	12	928	939	TTGGCGATCTTTATTTGGGA	60.395	20	GCCCCTAAAAGCTAATGTGC	58.857	20	227	743	969	CTTGGCGATCTTTATTTGGG	59.542	20	GCCCCTAAAAGCTAATGTGC	58.857	20	228	742	969	GAAGAGCCCGAAGAATCTGA	59.508	20	GCCCCTAAAAGCTAATGTGC	58.857	20	271	699	969
MU46277	1	(TC)17(AC)11	56	572	627	TTTGCGCTAGTAATTGCTCC	58.213	20	TTTGGGTTAGAAATCTGCGG	60.067	20	257	504	760	TTTGCGCTAGTAATTGCTCCT	59.179	21	TTTGGGTTAGAAATCTGCGG	60.067	20	257	504	760	TGCTCCTATGGTTGACCTTTTT	60.001	22	TTTGGGTTAGAAATCTGCGG	60.067	20	243	518	760
MU46278	1	(TC)11taaccaaacaaacttcaacatacccccttttctccttcttcttcttcctccgtttttccatcttcaatccctttctgggtcctttccatttccttctt(TC)10	140	40	179	CCTTTCTTCATATTCTTCTCAATCTC	58.155	26	CATGACCGCAACTTCACCTA	59.716	20	263	9	271	CCTTTCTTCATATTCTTCTCAATCTCT	58.989	27	CATGACCGCAACTTCACCTA	59.716	20	263	9	271	ACCTTTCTTCATATTCTTCTCAATCTC	58.876	27	CATGACCGCAACTTCACCTA	59.716	20	264	8	271
MU46283	1	(AT)7	14	1309	1322	GATTTGAAGCCATGAAAGCC	59.651	20	TTGAGAACAAGACTCCTTAATCCTT	58.928	25	268	1121	1388	GTCCAATGGCAACAGCATAA	59.548	20	TTGAGAACAAGACTCCTTAATCCTT	58.928	25	235	1154	1388	CGAAGGAGCCAAGATTTGAA	60.323	20	TGAGAACAAGACTCCTTAATCCTT	57.687	24	279	1109	1387
MU46289	1	(TTC)6	18	115	132	TTCTGCAACCTCAAAATCCC	60.051	20	GTGAAGGTGGAGATGGTCGT	59.969	20	172	30	201	TTCCGTCATGACCCTTTTTC	59.91	20	GTGAAGGTGGAGATGGTCGT	59.969	20	118	84	201	CCATTTTTCGTTTCCGTCAT	59.801	20	GTGAAGGTGGAGATGGTCGT	59.969	20	129	73	201
MU46291	1	(AG)10	20	22	41
MU46291	2	(TCC)5	15	302	316	AAAATCAAAGCGCGATGTCT	59.851	20	GAATTGGGGTTTCTTGGGTT	60.032	20	203	231	433	AAAATCAAAGCGCGATGTCT	59.851	20	CCACTTGGTGGAGATCGAAT	59.927	20	219	231	449	AAAATCAAAGCGCGATGTCT	59.851	20	GACACCCACTTGGTGGAGAT	59.817	20	224	231	454
MU46294	1	(ATC)5gtca(CAT)8	43	926	968
MU46296	1	(TC)6	12	143	154	TTTTTCCCTTTTTCTCCGAA	58.781	20	CCAACCACATTCATATCCCC	59.871	20	267	25	291	TTTTTCCCTTTTTCTCCGAA	58.781	20	CCCCCTCTCCTTTCTCTTTG	60.175	20	229	25	253	TTGGGTGGTATGGTTATGGAG	59.555	21	CCCAACTCCCAAAAACTCAA	59.942	20	235	96	330
MU46296	2	(AC)10	20	1036	1055	AATTGTCGACGTGCCTTACC	60	20	GGCAATCGAAATATCCAAGC	59.512	20	263	817	1079	GCTACCGTGGTTGGTCTCAT	59.997	20	GGCAATCGAAATATCCAAGC	59.512	20	229	851	1079	CGACGTGCCTTACCATACCT	60.015	20	GGCAATCGAAATATCCAAGC	59.512	20	257	823	1079
MU46299	1	(TTC)8tc(CTT)6	44	68	111	AATGGCGGCTTCAACTTAGA	59.845	20	CTGAATCAGCCAACGAGTCA	59.984	20	169	41	209	TCTAATGGCGGCTTCAACTT	59.845	20	CTGAATCAGCCAACGAGTCA	59.984	20	172	38	209	AATGGCGGCTTCAACTTAGA	59.845	20	CCTTAGTGCATGGCTTCACA	59.864	20	232	41	272
MU46300	1	(TG)8	16	228	243	TGTTTCGCTTTTTGTTCACG	59.888	20	AGCCACAGTGACATCCAACA	60.162	20	219	148	366	TTCGCTTTTTGTTCACGTTG	59.888	20	AGCCACAGTGACATCCAACA	60.162	20	216	151	366	TGTTTCGCTTTTTGTTCACG	59.888	20	ATCGCTGTCTCGGATTCAGT	59.834	20	148	148	295
MU46301	1	(AAC)6	18	462	479	TTAACTGGTGTGGTGGCAAA	60.004	20	CACTTGAACCGTGCTTCTGA	60.025	20	270	333	602	TCGGGACCTATAACTCGTCG	60.088	20	CACTTGAACCGTGCTTCTGA	60.025	20	180	423	602	TAACTCGTCGTGCACACTCC	59.905	20	CACTTGAACCGTGCTTCTGA	60.025	20	170	433	602
MU46304	1	(ACA)6	18	593	610	TTGAAATGCCCAAGATGTGA	60.049	20	GAAGGGCCATGAAGAAGATG	59.629	20	266	399	664	TTGAAATGCCCAAGATGTGA	60.049	20	ATGAAGAAGGGCCATGAAGA	59.629	20	271	399	669	TTGAAATGCCCAAGATGTGA	60.049	20	AGATGAAGAAGGGCCATGAA	59.629	20	273	399	671
MU46304	2	(TCA)7	21	794	814	CATGGCCCTTCTTCATCTTC	59.629	20	AACCATGGCTAAATGATCGG	59.784	20	261	654	914	TCATGGCCCTTCTTCATCTT	59.629	20	AACCATGGCTAAATGATCGG	59.784	20	262	653	914	TTCATGGCCCTTCTTCATCT	59.629	20	AACCATGGCTAAATGATCGG	59.784	20	263	652	914
MU46304	3	(GCT)7	21	945	965	AACAAACTCGTCCCATCGAC	59.973	20	TCCCATCAAGTGAAAGTCCA	59.059	20	204	814	1017	TCATTTAGCCATGGTTGGTG	59.395	20	CTCCTTGATCTTGCCATTCC	59.629	20	236	899	1134	TCATTTAGCCATGGTTGGTG	59.395	20	CCTCCTTGATCTTGCCATTC	59.629	20	237	899	1135
MU46308	1	(TC)6	12	325	336	ATTTGATGAATAGCGCCAGG	60.06	20	TAGAAAGAAAAGACGGGCGA	59.953	20	180	235	414	CGCTGATACTGCTCCCTACC	59.859	20	TAGAAAGAAAAGACGGGCGA	59.953	20	143	272	414	ATTTGATGAATAGCGCCAGG	60.06	20	GGAAGGATTCGATGAAGCAA	60.155	20	247	235	481
MU46318	1	(CTT)9cc(CAT)7	50	381	430	CCCTCGTCTCTCCTTCCTCT	59.945	20	TCTCCGCCTCTGGTTCTTTA	59.948	20	162	312	473	CCCTCGTCTCTCCTTCCTCT	59.945	20	ATCGTAATGAAATGGAGCCG	59.923	20	215	312	526	CCCTCGTCTCTCCTTCCTCT	59.945	20	CCGGAATCGTAATGAAATGG	60.146	20	220	312	531
MU46324	1	(CT)8tacagctacttgctcaatttcttctcacaccaaacaccgtcaccacagctcacacctccggccgatcctcctcctccaccgtccttccggttcga(TC)9	129	33	161	TCCCTTATCTTCCAGCTCTCC	59.797	21	ATGGTGCCTTAGTTGTTCCG	59.993	20	208	9	216	TCCCTTATCTTCCAGCTCTCC	59.797	21	AAAATAGCGCGAAGAAGGCT	60.478	20	264	9	272	TCCCTTATCTTCCAGCTCTCC	59.797	21	GTGGAAGATCTGATGGTGCC	60.484	20	220	9	228
MU46336	1	(GA)7	14	621	634	TATTTGCTTGGCTCTCTCCC	59.41	20	TTTTCCATCACTTCCCTTCC	58.956	20	190	470	659	TATTTGCTTGGCTCTCTCCC	59.41	20	TTCCATCACTTCCCTTCCC	59.847	19	188	470	657	GGCTCTCTCCCCACCTAAGA	60.725	20	TTTTCCATCACTTCCCTTCC	58.956	20	181	479	659
MU46340	1	(TTC)6	18	283	300	TCCTTCATGGAAGCTGGAGT	59.803	20	GTTGCTGACGACGAAGATCA	59.992	20	259	179	437	GTCCTTCATGGAAGCTGGAG	59.803	20	GTTGCTGACGACGAAGATCA	59.992	20	260	178	437	CCTTCATGGAAGCTGGAGTC	59.803	20	GTTGCTGACGACGAAGATCA	59.992	20	258	180	437
MU46344	1	(TC)6	12	64	75	TTTCTTCCATCTCCACCGTC	60.05	20	AGTTACATGCAAAGGGGTCG	59.993	20	226	27	252	TTTCTTCCATCTCCACCGTC	60.05	20	TGAAGAGCGGGATCTGAAGT	59.95	20	179	27	205	TTTCTTCCATCTCCACCGTC	60.05	20	GTTACATGCAAAGGGGTCGT	59.859	20	225	27	251
MU46353	1	(ATA)5	15	528	542
MU46357	1	(TCC)7	21	598	618	GTTCATTTGCGTTCGGTTCT	60.118	20	GCTTCCTTTTCTTGCGTGAC	60	20	130	541	670	ATCCTCATCCTCAGCCTCCT	60.179	20	GCTTCCTTTTCTTGCGTGAC	60	20	158	513	670	ATCCTCAGCCTCCTCCTCAT	60.179	20	GCTTCCTTTTCTTGCGTGAC	60	20	152	519	670
MU46363	1	(AGA)5	15	748	762	GCCACCCAAGATTGATTCAT	59.756	20	TCATGACGGCGAACTATTGA	60.22	20	238	647	884	GCCACCCAAGATTGATTCAT	59.756	20	AAGAATCATGACGGCGAACT	59.7	20	243	647	889	GCCACCCAAGATTGATTCAT	59.756	20	GTGGCTAATGAATTCTCCCG	59.528	20	191	647	837
MU46384	1	(CT)18atacacacacat(AC)10	68	171	238	ACCTCTCCAGAACCCTCCAT	59.929	20	CATTTGGGCAGTGTGAGATG	60.112	20	207	135	341	ACCTCTCCAGAACCCTCCAT	59.929	20	TTTGGGCAGTGTGAGATGAG	59.831	20	205	135	339	ACCCTCCATCCATCTTTTCC	60.133	20	CATTTGGGCAGTGTGAGATG	60.112	20	196	146	341
MU46387	1	(CCA)7	21	21	41	CCAAAGTGAACCAACCGC	60.088	18	CGATTAGGGATTTGGCTGAA	60.031	20	172	1	172	CCAAAGTGAACCAACCGC	60.088	18	AATCATGGTCGGTGAGAAGG	59.927	20	105	1	105	CCAAAGTGAACCAACCGC	60.088	18	CATGGTCGGTGAGAAGGAAT	59.927	20	102	1	102
MU46389	1	(GAA)7	21	74	94	TTCATTTCATTTATCGGGTCG	59.781	21	ATCCAAATCACAAACCCCAA	60.029	20	107	30	136	CATTTCATTTATCGGGTCGAA	59.781	21	ATCCAAATCACAAACCCCAA	60.029	20	105	32	136	TTCATTTCATTTATCGGGTCG	59.781	21	CCAAATCACAAACCCCAAAC	60.066	20	105	30	134
MU46393	1	(ACG)6	18	14	31
MU46415	1	(CTT)5	15	251	265	ATTCGCATGTGGGATTCTTC	59.9	20	GAAGTCGGTGGCTCTGCTAC	60.02	20	185	155	339	TTTCCCCCTTTTGATTTTCC	60.102	20	GAAGTCGGTGGCTCTGCTAC	60.02	20	142	198	339	ATTCGCATGTGGGATTCTTC	59.9	20	AAACTTCAAGCTTCTGGCGA	60.132	20	234	155	388
MU46422	1	(AG)9	18	221	238	CGTTTTAACCAAAGGCCATC	59.451	20	ATCACAGCCAAGTCAAACCC	59.973	20	242	122	363	CGTTTTAACCAAAGGCCATC	59.451	20	CAAACCCAGCCGACATAAAT	59.823	20	229	122	350	CGTTTTAACCAAAGGCCATC	59.451	20	CCGGCAAACAAGAAAAGAAA	60.215	20	160	122	281
MU46427	1	(TTC)6	18	86	103	TCGTTCTATCGACACACTTTTGA	59.799	23	CAGAGGGATTGGGGTTGTTA	59.784	20	135	1	135	TCGTTCTATCGACACACTTTTGA	59.799	23	AGACATATCCTCAGACGCCG	60.24	20	221	1	221	TCGACACACTTTTGATTTTTCA	58.32	22	TGTCGTGCTCAGGTTCAGTC	60.03	20	280	9	288
MU46431	1	(TC)7	14	182	195	TTCAATCCCACTGTCAAGCA	60.24	20	TCGAAACCACACAACCAAAA	59.981	20	143	147	289	TCCCACTGTCAAGCACAAAC	59.726	20	TCGAAACCACACAACCAAAA	59.981	20	138	152	289	TCAATCCCACTGTCAAGCAC	59.682	20	TCGAAACCACACAACCAAAA	59.981	20	142	148	289
MU46435	1	(CT)11	22	12	33
MU46439	1	(TC)17	34	1126	1159	CCAGCCACATCTACCCAAGT	59.989	20	CCACCATTAAGGGATGGAAC	59.101	20	122	1099	1220	CCAGCCACATCTACCCAAGT	59.989	20	CCACCATTAAGGGATGGAACT	60.06	21	122	1099	1220	CCAGCCACATCTACCCAAGT	59.989	20	ACCACCATTAAGGGATGGAAC	59.933	21	123	1099	1221
MU46444	1	(GT)7	14	1019	1032	AATGCCAGATGGGACAAGAG	60.073	20	TTGCTTTGCCTTTGCTTTTT	60	20	183	926	1108	AATGCCAGATGGGACAAGAG	60.073	20	TTTTGCTTTGCCTTTGCTTT	60	20	185	926	1110	AATGCCAGATGGGACAAGAG	60.073	20	TTTGCTTTGCCTTTGCTTTT	60	20	184	926	1109
MU46451	1	(CT)8	16	8	23
MU46452	1	(CT)9	18	353	370	ACGGTGAAATTGGGATGTGT	60.096	20	TCTTTGACTTGCCCTCCTGT	59.844	20	232	198	429	ACGGTGAAATTGGGATGTGT	60.096	20	CTTTGACTTGCCCTCCTGTC	59.844	20	231	198	428	ACGGTGAAATTGGGATGTGT	60.096	20	TGCCATGTTTTACAGCCTCA	60.257	20	271	198	468
MU46453	1	(CTT)7	21	313	333	CGGTGTTCATCCTTCCACTT	59.966	20	CGACCGGTGTAGACTTCGAT	60.134	20	249	203	451	CGGTGTTCATCCTTCCACTT	59.966	20	CTTCGATCTTCACTGACGCA	60.136	20	236	203	438	CGGTGTTCATCCTTCCACTT	59.966	20	GACGCATCTTTCCGCTTTAC	59.851	20	222	203	424
MU46455	1	(TTC)8	24	1	24
MU46458	1	(CT)8caaaatttatatatgttcgtcgtcttctcaaaatcttccctttttactgtaatttcttctctttttgaaatct(TTC)9	116	1	116
MU46462	1	(TTA)16	48	82	129	CAATTCCCTAAACAACTCTTCG	57.941	22	GGACATGATGGAACTGCTGA	59.637	20	175	3	177	CAATTCCCTAAACAACTCTTCGTT	59.939	24	GGACATGATGGAACTGCTGA	59.637	20	175	3	177	TTCCCTAAACAACTCTTCGTTTC	58.855	23	GGACATGATGGAACTGCTGA	59.637	20	172	6	177
MU46487	1	(AAG)6	18	206	223	CCGATCAGGTGGCAGATATT	59.917	20	TCACGATCTTCAATTTCCCC	59.871	20	268	168	435	CTCAAAGTTCGTCTTTCCGC	59.993	20	TTCAAGGAGCTCGCCTCTAC	59.717	20	266	107	372	GCTCAAAGTTCGTCTTTCCG	59.993	20	TTCAAGGAGCTCGCCTCTAC	59.717	20	267	106	372
MU46488	1	(TTC)10	30	55	84	CCCCTTCAAAACCTCTCTCC	60.045	20	TGTGCGAATGAGCTATCCAG	59.972	20	234	23	256	CCCCTTCAAAACCTCTCTCC	60.045	20	CTGTGCGAATGAGCTATCCA	59.972	20	235	23	257	CACTGGAAATTCCCCTTCAA	59.903	20	CTGTGCGAATGAGCTATCCA	59.972	20	246	12	257
MU46493	1	(TC)7	14	243	256	CTTCAATCCGATCACGGTCT	60.073	20	CCATCTTTGGCAACTTCTCC	59.67	20	266	160	425	CTTCAATCCGATCACGGTCT	60.073	20	TTTGGCAACTTCTCCTTTGC	60.365	20	261	160	420	CCGATCACGGTCTTCCTCTA	60.21	20	CCATCTTTGGCAACTTCTCC	59.67	20	259	167	425
MU46494	1	(TCTT)6	24	51	74	TAAGCCCACATTTAGCCCAA	60.448	20	AATCACGGTGAAACCCTCAG	59.966	20	240	16	255	ATAAGCCCACATTTAGCCCA	59.433	20	AATCACGGTGAAACCCTCAG	59.966	20	241	15	255	TAAGCCCACATTTAGCCCAA	60.448	20	CCGCCTGTTTTCTTCTCATC	59.813	20	275	16	290
MU46495	1	(CTT)6	18	362	379	TCGGTTGTTAAACTCGGTCC	59.971	20	CCTTTCATAACAGGGCCAAA	59.931	20	224	280	503	TTTTGGTGGTCAAGGCTTTC	60.088	20	CAGGGCTAGACTTGGACTGC	60.012	20	264	320	583	GCCCATTAACACCCAGCTTA	59.96	20	CCTTTCATAACAGGGCCAAA	59.931	20	267	237	503
MU46496	1	(GAG)9	27	702	728	GAAGAAGGCTGGCAAAAGTG	59.993	20	CGATAGAGGAGTGGCCTCAG	59.966	20	207	615	821	AAGAAGGCTGGCAAAAGTGA	59.993	20	CGATAGAGGAGTGGCCTCAG	59.966	20	206	616	821	GAAGAAGGCTGGCAAAAGTG	59.993	20	GGAAGGATGCGTGCTAAAAG	59.845	20	159	615	773
MU46498	1	(TA)6	12	27	38	GAATAAGGCAGAGAGACCGA	57.078	20	TCAATGGCAGAATGGTTTGA	60.049	20	201	1	201	GAATAAGGCAGAGAGACCGA	57.078	20	TCCAATTCCCTAACGACGAG	60.066	20	231	1	231	GAATAAGGCAGAGAGACCGA	57.078	20	TTTCCAATTCCCTAACGACG	59.931	20	233	1	233
MU46506	1	(GAT)5	15	980	994	GAGCAGTAGGTCAAAACCCATC	60.004	22	TTGAATATTACAGTCCCCCACA	59.202	22	232	790	1021	AGAGCAGTAGGTCAAAACCCA	58.851	21	TTGAATATTACAGTCCCCCACA	59.202	22	233	789	1021	GAGCAGTAGGTCAAAACCCA	57.797	20	TTGAATATTACAGTCCCCCACA	59.202	22	232	790	1021
MU46507	1	(AGG)9	27	155	181	CCTGAGCAGCCAATACCAAT	60.096	20	AGGTCTCATCGATGGAGTGG	60.072	20	269	52	320	CAATTTCTCCCTGGAACCAA	59.903	20	AGGTCTCATCGATGGAGTGG	60.072	20	253	68	320	TCTCCCTGGAACCAACATTC	59.903	20	AGGTCTCATCGATGGAGTGG	60.072	20	248	73	320
MU46512	1	(AT)8actctttgtaattaat(TA)6aatcatgttaattaatatgccatttcatgtaataaattaaaattctccatctctaa(AT)7	114	733	846
MU46513	1	(GAA)5	15	494	508	GCGGATGAGTGGGTTAAGAA	60.074	20	ATCAGGAACGGTCTGAGGTG	60.112	20	177	462	638	GCGGATGAGTGGGTTAAGAA	60.074	20	CAGGAACGGTCTGAGGTGAT	60.112	20	175	462	636	GAGGAAGTGACGAGTACGGC	59.874	20	CAGGAACGGTCTGAGGTGAT	60.112	20	196	441	636
MU46519	1	(TC)11	22	69	90	AACCCAACCCATAAACACACA	60.001	21	GAGGCAGGAGTATGCTCGAC	59.981	20	206	42	247	CCCAACCCATAAACACACATC	59.963	21	GAGGCAGGAGTATGCTCGAC	59.981	20	204	44	247	AACCCAACCCATAAACACACA	60.001	21	CCGGAGAAATTGGTGTAGGA	59.926	20	158	42	199
MU46523	1	(TC)8	16	192	207	TTTTTCCCCGTACAATTCCA	60.16	20	AAGAAAGGGAGGGATGGAGA	60.008	20	130	150	279	GTTCCCTCCTCCTTCTCCAC	60.05	20	GGGGGAAACCCTAGAAATGA	60.124	20	275	35	309	TTTTTCCCCGTACAATTCCA	60.16	20	AGGAAGGCAGAAGAGGAAGG	59.95	20	213	150	362
MU46523	2	(TC)8	16	443	458	CCTTCCTCTTCTGCCTTCCT	59.95	20	CCCTTTAGAAATTGAGGGGG	59.766	20	143	343	485	TCTCCATCCCTCCCTTTCTT	60.008	20	AGCAAACCCCTAGGAAAACC	59.46	20	244	260	503	CCTCTTCTGCCTTCCTTTCC	60.319	20	CCCTTTAGAAATTGAGGGGG	59.766	20	139	347	485
MU46527	1	(CT)9	18	12	29
MU46532	1	(CT)12	24	21	44
MU46544	1	(CTT)6	18	43	60	CGCTTTGGTTTCGTTTTAGG	59.752	20	ATCCCGGTCGTCTCTCCTAT	59.919	20	245	14	258	CGCTTTGGTTTCGTTTTAGG	59.752	20	GGATGATTTGTCTTGGCGAT	59.9	20	140	14	153	CGCTTTGGTTTCGTTTTAGG	59.752	20	GATTGGGAGGACGATCAAAA	59.871	20	264	14	277
MU46547	1	(AC)9	18	39	56	TGCACCAACAAAGACAAAACA	60.179	21	AGGAGCTTGAGTTGGTCGAA	59.989	20	253	3	255	TGCACCAACAAAGACAAAACA	60.179	21	GAAAAGTGGGCTGAGAGTGG	59.844	20	144	3	146	TGCACCAACAAAGACAAAACA	60.179	21	GGAAAAGTGGGCTGAGAGTG	59.844	20	145	3	147
MU46550	1	(AG)8	16	126	141	TCCCCCACTTGTTTGACAAC	60.791	20	GGTGCTGACGGTAACAGGAT	59.997	20	184	91	274	TCCCCCACTTGTTTGACAAC	60.791	20	GAGAAATGGGGCATCTGAAA	60.014	20	149	91	239	TCCCCCACTTGTTTGACAAC	60.791	20	GGCTCAAATCCAAAGGTTGA	60.051	20	113	91	203
MU46553	1	(TCT)5	15	88	102	ACCCTCTTCTCTTCGCCTTC	59.957	20	TATCAGTCGTCCACCTTCCC	59.927	20	262	22	283	TCCACATCCACCCTCTTCTC	60.048	20	TATCAGTCGTCCACCTTCCC	59.927	20	271	13	283	TCTCCACATCCACCCTCTTC	60.048	20	TATCAGTCGTCCACCTTCCC	59.927	20	273	11	283
MU46555	1	(TC)8	16	64	79	CCGTCATTAAAAACTCTCTCTTTCTC	60.172	26	ACCGTTGACTTCAATCACCC	59.827	20	231	35	265	CCGTCATTAAAAACTCTCTCTTTCTC	60.172	26	CATAGAGAGTTCCAGGGGCA	60.21	20	250	35	284	CCGTCATTAAAAACTCTCTCTTTCTC	60.172	26	AGTTCCTTCTGGAGGCGATT	60.212	20	146	35	180
MU46556	1	(TC)6	12	120	131	AAAAAGAAAAGAATTGTAAACTGCAA	58.959	26	GTGTGAGGATGGCAACAATG	59.967	20	276	90	365	AAAAAGAAAAGAATTGTAAACTGCAA	58.959	26	GGGGGTTAGTGGTGGAAAAT	59.919	20	128	90	217	AAAAAGAAAAGAATTGTAAACTGCAA	58.959	26	AAAGGAATGAATCTTGGGGG	60.124	20	143	90	232
MU46556	2	(GGA)5	15	795	809	CGCCCTTTTGGTTCTCATTA	60.067	20	TGTTAGCCAATTTGAGCGTG	59.872	20	117	742	858	TGGTTCTCATTAACGGAGGC	60.074	20	TGTTAGCCAATTTGAGCGTG	59.872	20	109	750	858	TGCCCTACTCATCTCTTGGG	60.21	20	TGTTAGCCAATTTGAGCGTG	59.872	20	261	598	858
MU46564	1	(TC)6	12	36	47	AGAAAGAAAGAAGTTGGCAGC	57.88	21	GGAAGAAGCGAAAACCACTG	59.853	20	116	1	116	AGAAAGAAAGAAGTTGGCAGC	57.88	21	TTCTTCGGTTCTCACGGAAT	59.67	20	208	1	208	AGAAAGAAAGAAGTTGGCAGC	57.88	21	CTTTCTTCGGTTCTCACGGA	60.366	20	210	1	210
MU46567	1	(AG)6	12	1262	1273	GGGTTTTGATGGGGTTTCTT	60.032	20	TTGTTTCCTTGGGAATCTGC	60.051	20	267	1068	1334	GGGTTTTGATGGGGTTTCTT	60.032	20	TCCTTGGGAATCTGCAAAAC	60.051	20	262	1068	1329	GGGTTTTGATGGGGTTTCTT	60.032	20	GTTTCCTTGGGAATCTGCAA	60.051	20	265	1068	1332
MU46567	2	(AAAG)5	20	1399	1418
MU46573	1	(CT)7	14	182	195	TTATCCGATGGTCGTTAGCC	59.923	20	AGGGTTCAGAAGGAGGGAAA	60.045	20	211	50	260	CCCATCATCTTCATCTCCGT	59.886	20	AGGGTTCAGAAGGAGGGAAA	60.045	20	156	105	260	ACCCATCATCTTCATCTCCG	59.886	20	AGGGTTCAGAAGGAGGGAAA	60.045	20	157	104	260
MU46573	2	(AGG)5	15	841	855	CCAGCAGCAGTACGAATTGA	60.011	20	CATCATGCCATTTCATCGAC	59.89	20	268	736	1003	CCAGCAGCAGTACGAATTGA	60.011	20	AAGAACAAACCCCATCATGC	59.797	20	280	736	1015	CCAGCAGCAGTACGAATTGA	60.011	20	TCATGCCATTTCATCGACTC	59.61	20	266	736	1001
MU46579	1	(TCT)7	21	1012	1032	AGGCCACATAAGAGTGGTGG	59.989	20	TCATACACCGAATGCTCCAA	60.073	20	246	834	1079	AGGCCACATAAGAGTGGTGG	59.989	20	ACACCGAATGCTCCAAAAAG	60.11	20	242	834	1075	AGGCCACATAAGAGTGGTGG	59.989	20	CACCGAATGCTCCAAAAAGT	60.11	20	241	834	1074
MU46581	1	(GA)6	12	4	15
MU46583	1	(CT)6	12	5	16
MU46583	2	(GAA)5	15	800	814	GCCGGTCGAGTCAAATAATG	60.469	20	CACCCCCACTAGTCATTTACG	59.364	21	278	631	908	ATGCCGGTCGAGTCAAATAA	60.469	20	CACCCCCACTAGTCATTTACG	59.364	21	280	629	908	TGCCGGTCGAGTCAAATAAT	60.469	20	CACCCCCACTAGTCATTTACG	59.364	21	279	630	908
MU46593	1	(CTTC)6	24	80	103	CGAGGGAATGGAATTGAAGA	60.006	20	GGAGGGTTGTTGCTGTTGTT	60.012	20	181	4	184	CGAGGGAATGGAATTGAAGA	60.006	20	GAGGGTTGTTGCTGTTGTTG	59.187	20	180	4	183	CGAGGGAATGGAATTGAAGA	60.006	20	ACAAAGAGAAGGAGCGGAGG	60.892	20	196	4	199
MU46604	1	(CT)7	14	55	68	CCTTTCTTCCTTCATCAACCC	59.926	21	TAGCCGTGTAGTTCTCCGGT	59.757	20	249	29	277	CCTTTCTTCCTTCATCAACCC	59.926	21	CGTGTAGTTCTCCGGTGCTT	60.312	20	245	29	273	CCTTTCTTCCTTCATCAACCC	59.926	21	GGACTCCGACGAGAAATCAC	59.661	20	107	29	135
MU46608	1	(TCT)5	15	148	162	TCTCCTCCTCTTTTCGCCTT	60.455	20	GCATTAGCCCAAATCCAAGA	60.038	20	186	113	298	TTCTCCTCCTCTTTTCGCCT	60.455	20	GCATTAGCCCAAATCCAAGA	60.038	20	187	112	298	CTTCTCCTCCTCTTTTCGCC	60.455	20	GCATTAGCCCAAATCCAAGA	60.038	20	188	111	298
MU46610	1	(CTT)7tcttccccatttcatttataaacccctttctctccttcttctccttcccaccaaatttccct(TTC)9	110	51	160	AATAATAATATCTTCTTCTCACGCAAT	57.33	27	GCTGTCATCAACAGCCAAAA	59.847	20	231	22	252	AATAATAATATCTTCTTCTCACGCAAT	57.33	27	GGAGGAAGTTTTGAGGAGCC	60.19	20	276	22	297	TAATAATAATATCTTCTTCTCACGCAA	57.091	27	GCTGTCATCAACAGCCAAAA	59.847	20	232	21	252
MU46610	2	(AAC)6	18	721	738	TTGGAAGAAGGAGCTGAGGA	60.065	20	GGTCATTAATTCCCAAAAGCA	58.932	21	202	577	778	TTGGAAGAAGGAGCTGAGGA	60.065	20	TGGTCATTAATTCCCAAAAGC	58.932	21	203	577	779	TTGGAAGAAGGAGCTGAGGA	60.065	20	GGTCATTAATTCCCAAAAGCAG	59.844	22	202	577	778
MU46612	1	(TA)6	12	844	855
MU46616	1	(TGC)7	21	1964	1984	ATGGTGCCATCAGGAAAGAC	59.934	20	TTTCCACAGACCCATTTGAA	58.947	20	197	1815	2011	TCGTTTAAGGGCGATACGAG	60.223	20	TTTCCACAGACCCATTTGAA	58.947	20	147	1865	2011	CATTCTCTTCCGAGCCATTC	59.773	20	TTTCCACAGACCCATTTGAA	58.947	20	266	1746	2011
MU46620	1	(GA)8	16	12	27
MU46622	1	(TC)8	16	93	108	TCACATTTCCCCATTTCCTT	59.22	20	ATCCCCAGTTGATAGTCCCC	60.015	20	261	41	301	TTCACATTTCCCCATTTCCT	59.22	20	ATCCCCAGTTGATAGTCCCC	60.015	20	262	40	301	CTTCACATTTCCCCATTTCC	59.22	20	ATCCCCAGTTGATAGTCCCC	60.015	20	263	39	301
MU46624	1	(CTT)7	21	53	73	TCGCTTTCACATACTCTTTTTCC	59.786	23	CAGCTTCTTGATGACACCCA	59.831	20	261	13	273	TCGCTTTCACATACTCTTTTTCC	59.786	23	TCTTGATGACACCCAAATGC	59.502	20	256	13	268	TCCTTCGCTTTCACATACTCTTT	59.445	23	CAGCTTCTTGATGACACCCA	59.831	20	265	9	273
MU46626	1	(CTT)5	15	1297	1311
MU46630	1	(TC)12	24	122	145	CTTCATTCTCCTCCACCCAA	60.042	20	CCATGGTAAAACACCGGAAC	60.088	20	261	22	282	CTTCATTCTCCTCCACCCAA	60.042	20	CATGGTAAAACACCGGAACC	60.088	20	260	22	281	TCATTCTCCTCCACCCAATC	59.862	20	CCATGGTAAAACACCGGAAC	60.088	20	259	24	282
MU46636	1	(TC)7cctctcc(CT)7	35	68	102	AACACCACAGGGGTTTTTCA	60.246	20	CAGAATCCAGTGGGGAGAAA	60.042	20	168	32	199	AACACCACAGGGGTTTTTCA	60.246	20	GTGGGGAGAAAAGGGAAGAG	60.045	20	159	32	190	AACACCACAGGGGTTTTTCA	60.246	20	AGTGGGGAGAAAAGGGAAGA	60.045	20	160	32	191
MU46641	1	(CTC)6	18	273	290	CTTGTTCCTCTTCCCCTTCC	60.045	20	AATTTCATCATCGGCGAAAG	60.038	20	181	166	346	CCTTGTTCCTCTTCCCCTTC	60.045	20	AATTTCATCATCGGCGAAAG	60.038	20	182	165	346	TCCTTGTTCCTCTTCCCCTT	60.045	20	AATTTCATCATCGGCGAAAG	60.038	20	183	164	346
MU46647	1	(AT)7	14	126	139	CCTGTCCAGTTTCACCCAAT	59.82	20	TGCAAAGTTGCAATGCTTTC	59.999	20	172	38	209	CCTGTCCAGTTTCACCCAAT	59.82	20	GGTGACAGCAATCGCAAGTA	59.871	20	221	38	258	CCTGTCCAGTTTCACCCAAT	59.82	20	ATCGCAAGTAAAGGGCAAGA	59.845	20	211	38	248
MU46652	1	(AAG)6	18	36	53	GCCAAGTCTGAGGCTCGTAG	60.156	20	CCCGACGGAAGTATGAGAGA	60.21	20	170	8	177	GCCAAGTCTGAGGCTCGTAG	60.156	20	CTAAGACCAAAGGACACCGC	59.734	20	115	8	122	GCCAAGTCTGAGGCTCGTAG	60.156	20	TTGTTGAAAGAAGCAAGCCC	60.365	20	187	8	194
MU46653	1	(ATC)7	21	1375	1395	GGCCAACGAACGATTACAAC	60.374	20	CACATTAGCCAACACCAGACA	59.624	21	136	1314	1449	AGAGGCACTTTCTCTGCTGG	59.745	20	CATTCACATTAGCCAACACCA	59.454	21	255	1199	1453	CCAGAGGCACTTTCTCTGCT	59.745	20	CATTCACATTAGCCAACACCA	59.454	21	257	1197	1453
MU46654	1	(AG)7	14	951	964	GCCGATGATCTGACTGGATT	60.042	20	TTTTGGGGTCTTGACTCTTCA	59.697	21	123	878	1000	GACTGGATTCGGTCTCGTGT	60.12	20	TTTTGGGGTCTTGACTCTTCA	59.697	21	112	889	1000	TAGAGAGCACCCCAAATTGC	60.214	20	TTTTGGGGTCTTGACTCTTCA	59.697	21	240	761	1000
MU46656	1	(GAGAA)5	25	52	76	GTTTCATCGAAGGAGAAGGC	58.864	20	GAGAAATCCGGTCAACGAAA	60.051	20	262	21	282	GTTTCATCGAAGGAGAAGGC	58.864	20	CCTGCTTTGCAAATGATTGA	59.809	20	113	21	133	GTTTCATCGAAGGAGAAGGC	58.864	20	TCCTGCTTTGCAAATGATTG	59.809	20	114	21	134
MU46658	1	(TTC)6	18	13	30
MU46659	1	(TTC)6	18	169	186	ACCCATCATCCGTTTCCATA	60.014	20	CCGAGCTGCATATTTGGATT	60.06	20	145	130	274	ACCCATCATCCGTTTCCATA	60.014	20	AGCTGCATATTTGGATTGGG	59.923	20	142	130	271	ACCCATCATCCGTTTCCATA	60.014	20	GCTGAGAGAGATCCCAATGC	59.917	20	214	130	343
MU46665	1	(TC)13	26	165	190	TGGTACTACAAAGGCTGCCA	59.342	20	CTTCAAAGCCTTCTGCTTGG	60.125	20	270	68	337	TGGTACTACAAAGGCTGCCA	59.342	20	CTTCTGCTTGGCCTTGTCAT	60.397	20	261	68	328	TGGTACTACAAAGGCTGCCA	59.342	20	TTGCGAGAGAGATGAATGGA	59.476	20	187	68	254
MU46669	1	(TCT)5	15	210	224	TCAAGAAAAGCTCGGCAAAT	59.96	20	CTAGCCGGAGTGGTAGTGGA	60.269	20	270	155	424	TCAAGAAAAGCTCGGCAAAT	59.96	20	TCTAGCCGGAGTGGTAGTGG	60.269	20	271	155	425	AATACCTAACGCCGATGACG	59.982	20	CGTGATCATGGCAGTGACTT	59.707	20	266	59	324
MU46669	2	(GAA)5	15	359	373	TCAAGAAAAGCTCGGCAAAT	59.96	20	CTAGCCGGAGTGGTAGTGGA	60.269	20	270	155	424	TCAAGAAAAGCTCGGCAAAT	59.96	20	TCTAGCCGGAGTGGTAGTGG	60.269	20	271	155	425	TCAAGAAAAGCTCGGCAAAT	59.96	20	TAGCCGGAGTGGTAGTGGAT	59.574	20	269	155	423
MU46670	1	(TC)6	12	49	60	GAGTGGGAGAGACGAAGCTG	60.135	20	TGGAGCAGTGGTTGAAAATG	59.691	20	252	4	255	GAGTGGGAGAGACGAAGCTG	60.135	20	GCAGTGGTTGAAAATGGAGG	60.495	20	248	4	251	GAGTGGGAGAGACGAAGCTG	60.135	20	GGAGCAGTGGTTGAAAATGG	60.495	20	251	4	254
MU46670	2	(CTT)5	15	482	496	CGCGGATTTCAAATTTCATT	59.907	20	CAAACAGAAAATTCCCCCAA	59.772	20	271	417	687	AATCCCTCCGAGATCTGCTT	60.176	20	CGTTTCTCAGCATCCAAACA	59.84	20	261	441	701	AATCCCTCCGAGATCTGCTT	60.176	20	CATCGTTTCTCAGCATCCAA	59.799	20	264	441	704
MU46674	1	(CT)7	14	33	46	TCCCCACAATCTTCACTCACT	59.564	21	GGGAAGATGGGGAAGAAAAA	60.237	20	240	2	241	TCCCCACAATCTTCACTCAC	58.482	20	GGGAAGATGGGGAAGAAAAA	60.237	20	240	2	241	GTCCCCACAATCTTCACTCA	58.482	20	GGGAAGATGGGGAAGAAAAA	60.237	20	241	1	241
MU46687	1	(TCC)8	24	20	43
MU46691	1	(CCA)6	18	270	287	ACATTGGGTTCAAGGTGAGC	59.973	20	TTCCAAAAGGATATGGACCTG	58.89	21	137	227	363	ACATTGGGTTCAAGGTGAGC	59.973	20	TTTCCAAAAGGATATGGACCTG	60.177	22	138	227	364	TCCAAATCCCTGGTGAGAAC	59.903	20	TTCCAAAAGGATATGGACCTG	58.89	21	161	203	363
MU46694	1	(CA)6	12	209	220	ACTCGGATTCCTCTCCCCTA	60.03	20	TGGCGTTGAGAAGTGGATAA	59.272	20	159	154	312	TCGGATTCCTCTCCCCTAAT	59.859	20	TGGCGTTGAGAAGTGGATAA	59.272	20	157	156	312	ACTCGGATTCCTCTCCCCTA	60.03	20	AAAAATCAAAACGAACCACCC	60.082	21	236	154	389
MU46702	1	(CTT)5	15	25	39	ACTCCCCCGATTGCTCTC	60.16	18	GCTTCGGAGGTATCAATCCA	60.036	20	162	1	162	ACTCCCCCGATTGCTCTC	60.16	18	AAGCAAGGGCGAAGAATACA	59.845	20	138	1	138	ACTCCCCCGATTGCTCTC	60.16	18	CAAGCAAGGGCGAAGAATAC	59.845	20	139	1	139
MU46702	2	(ATC)5	15	708	722	GCTTGACTCCCACTTTTCCA	60.232	20	TCGCCTACTTAAAGGGGGTT	59.96	20	262	600	861	TTGACTCCCACTTTTCCAGC	60.232	20	TCGCCTACTTAAAGGGGGTT	59.96	20	260	602	861	GCTTGACTCCCACTTTTCCA	60.232	20	ACTTAAAGGGGGTTGGCTGT	59.864	20	256	600	855
MU46705	1	(CCG)5	15	376	390	GCCCAATTTCAAAGACGCTA	60.209	20	TTCAAATCCAAACCGAAACC	59.778	20	198	245	442	GGGAATTTTCATCGTTCCAA	59.739	20	TTCAAATCCAAACCGAAACC	59.778	20	250	193	442	GAAGCCCAATTTCAAAGACG	59.685	20	TTCAAATCCAAACCGAAACC	59.778	20	201	242	442
MU46719	1	(ACC)7	21	108	128	ATGGTTGATTTGGGTTGGAA	60.029	20	GAGAGCTCTGAAGAGCGGAA	59.973	20	149	63	211	ATGGTTGATTTGGGTTGGAA	60.029	20	CACCGACTCATTCCTCCATT	59.927	20	258	63	320	ATGGTTGATTTGGGTTGGAA	60.029	20	TAAGCTTGTTGTTGGCGATG	59.872	20	109	63	171
MU46724	1	(AT)6	12	1337	1348	GAGCCTACATTTGCCTTGGA	60.214	20	TTTTCAACCATCCACTTGAGG	59.956	21	262	1125	1386	GCTAAGGCCATTGCTTGGTA	60.23	20	TTTTCAACCATCCACTTGAGG	59.956	21	217	1170	1386	AGCCTACATTTGCCTTGGAA	59.708	20	TTTTCAACCATCCACTTGAGG	59.956	21	261	1126	1386
MU46730	1	(CTT)5	15	46	60	TACTCTCACGTGCTCCACCA	60.463	20	ATCTGCTGTTCGAGAGAGGC	59.709	20	172	20	191	TACTCTCACGTGCTCCACCA	60.463	20	AGCAGAGAAAAGACGGCAAC	59.621	20	140	20	159	TACTCTCACGTGCTCCACCA	60.463	20	TCTGCTGTTCGAGAGAGGCT	60.431	20	171	20	190
MU46731	1	(TCT)11(TCA)5	48	173	220	ATCCCGAAAGTACCCTTGCT	59.962	20	GAAATTCCCAGATTCCCGAT	60.096	20	250	37	286	GTAACAGCGAAATCCCGAAA	60.074	20	GAAATTCCCAGATTCCCGAT	60.096	20	261	26	286	AGCTCCTCTCCGCACTACAA	60.156	20	GAAATTCCCAGATTCCCGAT	60.096	20	210	77	286
MU46737	1	(GA)9gtagggaggagacggaggag(GAA)7	59	15	73
MU46740	1	(TTC)7	21	63	83	AAACCAGCCAAGCTTCAAAA	59.861	20	CCCCCTTCCTGGATTAAAGA	60.25	20	109	10	118	AAAACCAGCCAAGCTTCAAA	59.861	20	CCCCCTTCCTGGATTAAAGA	60.25	20	110	9	118	AGCCAAGCTTCAAAAGCTCA	60.27	20	CCACCGTCTCCAATAGCAGT	60.134	20	279	15	293
MU46742	1	(GAG)6	18	381	398	CTTCTTAGCTCCCCAATCCC	60.032	20	TCGAGAGCATCGTTGATACG	59.972	20	220	255	474	TCCGTTTCTCCTCTTGCTGT	59.989	20	CGATCTCCGATTTGGAAGAA	60.148	20	258	174	431	CTTCTTAGCTCCCCAATCCC	60.032	20	CGATCTCCGATTTGGAAGAA	60.148	20	177	255	431
MU46745	1	(AT)8	16	851	866	GGAAGCGAAGAGCAAAACTG	60.132	20	TTCTCCTAATATCTTTTTGATGAATCT	57.329	27	280	630	909	CGAAGAGCAAAACTGAAGTGG	60.038	21	TTCTCCTAATATCTTTTTGATGAATCT	57.329	27	275	635	909	CGAAGAGCAAAACTGAAGTGG	60.038	21	TTTTCTCCTAATATCTTTTTGATGAAT	57.288	27	277	635	911
MU46748	1	(TCA)9	27	25	51	CTCTTCCAATCACCGCCTC	60.753	19	GGGAACTCCCCTTTTCTCAG	60.045	20	256	4	259	CTCTTCCAATCACCGCCTC	60.753	19	CGCAAAAGGGTAGGATGAAA	60.067	20	152	4	155	CTCTTCCAATCACCGCCTC	60.753	19	GGAACTCCCCTTTTCTCAGC	60.19	20	255	4	258
MU46751	1	(CTT)8	24	38	61	TTCCATTAATCATCTCCTCCAAA	59.795	23	AGGTGGGTGAAGGGAGAAGT	59.968	20	265	8	272	TTCCATTAATCATCTCCTCCAAA	59.795	23	GGGTGAAGGGAGAAGTAGGG	59.928	20	261	8	268	TCCATTAATCATCTCCTCCAAA	58.508	22	AGGTGGGTGAAGGGAGAAGT	59.968	20	264	9	272
MU46751	2	(TTC)10	30	582	611	TGATGATAGGCTTTGGGAGG	60.029	20	GAAGCAGAGCAGCAAAATCC	60.103	20	167	531	697	GGATCGGTTACGGTCAGAGA	60.073	20	GAAGCAGAGCAGCAAAATCC	60.103	20	252	446	697	TGATGATAGGCTTTGGGAGG	60.029	20	TGAGAAGAAGCAGAGCAGCA	60.16	20	173	531	703
MU46754	1	(TC)6	12	52	63	AGCCTTTGTACAACGCAAGC	60.449	20	TGAGAGCGACGAGTGAGAGA	60.005	20	162	15	176	AGCCTTTGTACAACGCAAGC	60.449	20	GTGTTGAGAGCGACGAGTGA	60.187	20	166	15	180	AGCCTTTGTACAACGCAAGC	60.449	20	CCTGGTGATGCTCAATCAGA	59.787	20	195	15	209
MU46759	1	(CT)11	22	1	22
MU46759	2	(ATT)9	27	266	292	GAAGCAACTCCACGTCACTG	59.467	20	GGCTTGTGATCAAGTCCCAT	59.934	20	238	172	409	GAAGCAACTCCACGTCACTG	59.467	20	GATGGGGCTTGTGATCAAGT	59.934	20	243	172	414	GGAGGAAGGGGTTCTTTTTG	59.912	20	GGAACCCAGATTGTTTTTGC	59.41	20	275	62	336
MU46759	3	(CAT)5	15	532	546	ACTTGATCACAAGCCCCATC	59.934	20	GTCTTGGTGAGAAACGGAGC	59.851	20	275	395	669	GACTTGATCACAAGCCCCAT	59.934	20	GTCTTGGTGAGAAACGGAGC	59.851	20	276	394	669	TTTCTACTGCTGGGATTGGG	60.066	20	GTCTTGGTGAGAAACGGAGC	59.851	20	227	443	669
MU46766	1	(TC)9	18	17	34
MU46772	1	(TCTCCT)5	30	73	102	ATCTTGTGGCGTTGACGATT	60.526	20	GGAAAAGTGAAGTGGGGTGA	59.943	20	115	19	133	ATCTTGTGGCGTTGACGATT	60.526	20	GAGCACAGCCCAACTTTTTC	59.859	20	228	19	246	ATCTTGTGGCGTTGACGATT	60.526	20	GCTCTTTCCTTTTCCCGAGT	59.827	20	259	19	277
MU46772	2	(TC)8	16	1123	1138	TTTGTGGTTCTGTCCCAACA	59.976	20	ATCAACCGCAGAGAAGCATT	59.843	20	186	1059	1244	TTTGTGGTTCTGTCCCAACA	59.976	20	ACCGCAGAGAAGCATTTGAT	59.843	20	182	1059	1240	TTTGTGGTTCTGTCCCAACA	59.976	20	AACATCAACCGCAGAGAAGC	60.406	20	189	1059	1247
MU46779	1	(TC)12	24	37	60	CACACGAACAGAGAGCTTTTACA	59.611	23	GAGATGGAAGTTGAGCGGAG	59.95	20	247	4	250	CACACGAACAGAGAGCTTTTACA	59.611	23	TAAAAGACGGTGGATGAGGC	60.074	20	142	4	145	CACACGAACAGAGAGCTTTTACA	59.611	23	GACGGATTTTGGAGATGGAA	59.871	20	258	4	261
MU46783	1	(TCT)7	21	27	47	AGAAACACCACGTGAATCTCC	59.054	21	ATTTCCCGATGACGTCTCAC	59.934	20	188	2	189	GAAACACCACGTGAATCTCCT	59.054	21	ATTTCCCGATGACGTCTCAC	59.934	20	187	3	189	AAACACCACGTGAATCTCCTC	59.054	21	ACAGAAATTTCCCGATGACG	59.933	20	192	4	195
MU46788	1	(TA)7	14	1009	1022	TTCTTGGATGCATGAGTGGA	60.201	20	TCAAACCAACCCCTATTCAAA	59.302	21	256	850	1105	TTCTTGGATGCATGAGTGGA	60.201	20	TCAAACCAACCCCTATTCAA	57.917	20	256	850	1105	TTCTTGGATGCATGAGTGGA	60.201	20	TCAAACCAACCCCTATTCAAAG	60.21	22	256	850	1105
MU46790	1	(GAA)5	15	510	524	CGAGAGGGTTTGGACAAAAG	59.705	20	TGAAAATTGCAAAATCGTCC	58.601	20	240	487	726	CGAGAGGGTTTGGACAAAAG	59.705	20	GAAAATTGCAAAATCGTCCA	58.601	20	239	487	725	GAGCTAGAGACGGACCGAGA	59.703	20	TGAAAATTGCAAAATCGTCC	58.601	20	255	472	726
MU46800	1	(CTT)7	21	518	538	TCCGACCCTGTAATTAACGC	59.96	20	AACCTGATTTGGCAACAAGG	59.971	20	207	442	648	TTGGCTTATCCCTCCCTTCT	60.032	20	AATCCGTATCGAAACCTCCC	60.152	20	251	344	594	CGTTCCCCTTTGTCTGTCAT	59.966	20	AATCCGTATCGAAACCTCCC	60.152	20	219	376	594
MU46802	1	(GA)8	16	25	40	GAAAGCGGAGAGTGAGAGGA	59.679	20	CCGTTCTCCGTCTGTCTGAT	60.261	20	256	2	257	GAAAGCGGAGAGTGAGAGGA	59.679	20	CATCCTTAGCACCGTTCTCC	59.694	20	267	2	268	GAAAGCGGAGAGTGAGAGGA	59.679	20	CGACGAAAGGAATTGGAAAG	59.679	20	122	2	123
MU46807	1	(GA)10	20	1295	1314	TTAAAATGTGCAAGCTCCCC	60.074	20	TGCATCGCTAAGCAGAAAAA	59.725	20	247	1232	1478	TTAAAATGTGCAAGCTCCCC	60.074	20	TCGCTAAGCAGAAAAATGGC	60.476	20	243	1232	1474	TTAAAATGTGCAAGCTCCCC	60.074	20	GCTAAGCAGAAAAATGGCGT	59.501	20	241	1232	1472
MU46808	1	(CT)10tctctgttcttttcccattttccttaccctcgcctctgtcatttccacccaatttcacccttcccttctata(TCT)5	107	57	163	TATACTCGCCACCCAACCTC	59.955	20	TCTTCTACGGGCATTGGAAC	60.074	20	259	30	288	TATACTCGCCACCCAACCTC	59.955	20	GTCTTCTACGGGCATTGGAA	60.074	20	260	30	289	GCTTTACGCAATCCCCATTA	59.928	20	TCTTCTACGGGCATTGGAAC	60.074	20	277	12	288
MU46816	1	(AC)7	14	78	91	TTTTCCTTTCTCAGTCTCCTTGA	59.508	23	ATACAGTCCCGGTTCGTTTG	59.853	20	205	37	241	TTTTCCTTTCTCAGTCTCCTTGA	59.508	23	CATACAGTCCCGGTTCGTTT	59.853	20	206	37	242	TTTCCTTTCTCAGTCTCCTTGAA	59.508	23	ATACAGTCCCGGTTCGTTTG	59.853	20	204	38	241
MU46823	1	(TC)6	12	122	133	TCCCAAGCTCCACTCAAAAC	60.232	20	CAGTGGCGATCATCACAATC	60.08	20	154	92	245	GTCAAATTTTCAGCGCCTGT	60.257	20	CAGTGGCGATCATCACAATC	60.08	20	245	1	245	ATTTTCAGCGCCTGTCATTT	59.713	20	CAGTGGCGATCATCACAATC	60.08	20	240	6	245
MU46825	1	(TCT)5cctcctcctcctccgttcctttgctccgataatcggaaaatggaaggaagtgactcactcacaatcaccaccgtttcttcaactccactatcccaatctc(CTT)5	130	25	154	ACGAAGCCCTCTCCGTTT	59.803	18	CCGCACATGGACTGAGAATA	59.673	20	194	3	196	ACGAAGCCCTCTCCGTTT	59.803	18	AAATCTTACAGGCCGCACAT	59.597	20	206	3	208	ACGAAGCCCTCTCCGTTT	59.803	18	GAGGGAAATAGGGAGCCAAT	59.379	20	254	3	256
MU46826	1	(AG)6aaagaaacctcaagacaagagaagagaagagagagaggagagagaaagtgtgttgaaagaccaatctgacctccgtgtccggctgcttct(TCC)5	117	54	170	TGAGAGAAAACGAAACAGAAAAA	58.225	23	TTGGCCTTTTCATTCATGGT	60.309	20	216	1	216	TGAGAGAAAACGAAACAGAAAAA	58.225	23	GTTGGCCTTTTCATTCATGG	60.309	20	217	1	217	TGAGAGAAAACGAAACAGAAAAA	58.225	23	GGCGTTGAGCTCTTTGGTAA	60.386	20	238	1	238
MU46834	1	(TA)6cacagcaacaagtatttttgtgtatttcaagctcagatacaaagaaaggggggaaaaaaagtgggtct(TTTC)5	100	306	405	CGAATTGGGTGTTTCGTCTC	60.495	20	GCAGCACTAACGAACCGAAT	60.278	20	278	198	475	TGGGTGTTTCGTCTCTCTCA	59.388	20	TCGAAAGCAGCACTAACGAA	59.752	20	279	203	481	TGGGTGTTTCGTCTCTCTCA	59.388	20	GCAGCACTAACGAACCGAAT	60.278	20	273	203	475
MU46835	1	(TCT)5	15	104	118	TTGTGGCTATGGCAGAATTG	59.688	20	GAAGAAGGGTGAGGGAAACC	59.912	20	208	2	209	TTGTGGCTATGGCAGAATTG	59.688	20	GGGTTTGGAGAAAAGGGAAG	59.912	20	269	2	270	TTGTGGCTATGGCAGAATTG	59.688	20	AGGGTTTGGAGAAAAGGGAA	59.912	20	270	2	271
MU46835	2	(CTT)5	15	227	241	GGTTTCCCTCACCCTTCTTC	59.912	20	TGACATGGGGTTTCTTCCTC	59.903	20	220	190	409	TCACTCTCCAAAACCCCATC	59.903	20	TTGTTAAGGAACGAGGACGG	60.103	20	279	86	364	CGTTTCCACTTCTTCCAAGC	59.853	20	TGACATGGGGTTTCTTCCTC	59.903	20	242	168	409
MU46838	1	(AAC)9	27	219	245	TCTTCCCCTCTTTCCCATTT	59.875	20	GCTTTGATTGGATCGGAAAA	60.016	20	219	106	324	TCTTCCCCTCTTTCCCATTT	59.875	20	CGTCCATGTGAATGACCTTG	59.96	20	185	106	290	TTCTTCCCCTCTTTCCCATT	59.875	20	CGTCCATGTGAATGACCTTG	59.96	20	186	105	290
MU46840	1	(TCT)11	33	69	101	CCCCATCTTCTTTTTCCCTC	59.875	20	GGAATTGGGAGAAGAAAGGC	60.017	20	191	42	232	TCCCCATCTTCTTTTTCCCT	59.875	20	GGAATTGGGAGAAGAAAGGC	60.017	20	192	41	232	CCCCATCTTCTTTTTCCCTC	59.875	20	TTGTTCGGAATTGGGAGAAG	60.044	20	197	42	238
MU46844	1	(TCC)7	21	642	662	CTTCAACGCCGGTTCACTAT	60.132	20	CCTGATTGCTCAAAACCCAT	59.933	20	253	553	805	CTTCAACGCCGGTTCACTAT	60.132	20	TTGTTCAATTCCCGAGAACC	59.91	20	233	553	785	CTTCAACGCCGGTTCACTAT	60.132	20	GATTGTTTAGCCCGATTGGA	59.901	20	273	553	825
MU46854	1	(TC)10	20	32	51	TTGTAGTGTTAGCTACCCCACCT	59.142	23	TTTTGTTTCCTCCACATCCA	58.947	20	180	7	186	TTGTAGTGTTAGCTACCCCACCT	59.142	23	TTTGTTTCCTCCACATCCAA	58.947	20	179	7	185	TTGTAGTGTTAGCTACCCCACCT	59.142	23	TTTCCTCCACATCCAATTCA	58.897	20	175	7	181
MU46854	2	(AAG)7	21	186	206	TGAATTGGATGTGGAGGAAA	58.897	20	AAACACAAGGTCCAAGACGG	60.005	20	192	162	353	TTGAATTGGATGTGGAGGAA	58.897	20	AAACACAAGGTCCAAGACGG	60.005	20	193	161	353	GAATTGGATGTGGAGGAAACA	59.782	21	AAACACAAGGTCCAAGACGG	60.005	20	191	163	353
MU46854	3	(CTT)5	15	528	542	CCGTCTTGGACCTTGTGTTT	60.005	20	GCTGTTACTCCGAACGAAGG	59.875	20	264	334	597	GTTTGGCCACCAACCTCTTA	59.971	20	GCTGTTACTCCGAACGAAGG	59.875	20	248	350	597	TGGCCACCAACCTCTTATTC	59.933	20	GCTGTTACTCCGAACGAAGG	59.875	20	245	353	597
MU46854	4	(CAT)6	18	869	886	GTTTTTGACGAGGGGTTGAA	59.948	20	AGAGAGACCACCAAGCCTGA	59.986	20	279	686	964	GTTTTTGACGAGGGGTTGAA	59.948	20	GAGAGACCACCAAGCCTGAG	59.986	20	278	686	963	GGAGGAAAACGGATGATGAA	59.871	20	AGAGAGACCACCAAGCCTGA	59.986	20	167	798	964
MU46854	5	(TTTC)5	20	1056	1075	TTGGGGTGAACAAATTCCAT	60.029	20	CAAAGAGACTGCAAAATTATGAGAAG	59.865	26	158	1004	1161	AAATGCTTGGGGTGAACAAA	60.344	20	CAAAGAGACTGCAAAATTATGAGAA	59.038	25	164	998	1161	TGAATTGCTCAAATGCTTGG	59.809	20	CAAAGAGACTGCAAAATTATGAGAAG	59.865	26	174	988	1161
MU46855	1	(CAT)6	18	18	35
MU46855	2	(TC)11	22	1207	1228	CGTCACAGGGAACAACTCAA	59.72	20	CCCTTTTCCAAGAATGCAAG	59.679	20	276	1018	1293	CGTCACAGGGAACAACTCAA	59.72	20	CCTTTTCCAAGAATGCAAGG	59.679	20	275	1018	1292	CGTCACAGGGAACAACTCAA	59.72	20	CATCCCTTTTCCAAGAATGC	59.505	20	279	1018	1296
MU46858	1	(AAG)10	30	581	610	GAGCTTGGCGTCGATAGTTC	59.985	20	CAATGGTTTCTTCGCCAACT	60.11	20	193	519	711	AGCTGGAATTCGAGGAGTCA	59.95	20	CAATGGTTTCTTCGCCAACT	60.11	20	263	449	711	GAAGAAGAACGAGACGGTCG	59.989	20	TCGAAATTTCACCACCCAAT	60.17	20	228	410	637
MU46860	1	(AT)9	18	833	850	TGTATTGGCCATCATCCTGA	59.883	20	CAAACTCACAAAAGACCCAGAA	59.258	22	162	782	943	TGTATTGGCCATCATCCTGA	59.883	20	ACAAACTCACAAAAGACCCAGAA	60.061	23	163	782	944	TGTATTGGCCATCATCCTGA	59.883	20	TCAACAACAATATGACAAACCCA	60.138	23	104	782	885
MU46868	1	(AG)9	18	270	287	AATTCCAACGAGCAAGCAAC	60.257	20	CAACGACCAAAAGGGAAAAA	59.947	20	218	130	347	AATTCCAACGAGCAAGCAAC	60.257	20	GACAAGGGTTTTCTCCCTCC	59.912	20	186	130	315	TTCAGCATGTAGCTGAGGGA	59.547	20	CTGCAAATTCGTGCTCAAAA	59.992	20	258	237	494
MU46875	1	(ACC)5	15	129	143	CATGGGTGCAACATTGACAG	61.001	20	CTTGAAGATTTCAACCCGGA	60.044	20	164	80	243	ATGACCATGGGTGCAACATT	61.058	20	CTTGAAGATTTCAACCCGGA	60.044	20	169	75	243	CATGGGTGCAACATTGACAG	61.001	20	CAGGGTTTTAGACTGCCTGC	59.875	20	236	80	315
MU46876	1	(TC)8	16	27	42
MU46889	1	(TC)6	12	18	29
MU46893	1	(GA)10	20	100	119	GCAGAGAGACATAAAGGGAGAGA	59.137	23	TGCAACTCCTGAACAACAGC	60.032	20	238	52	289	GCAGAGAGACATAAAGGGAGAGA	59.137	23	AGCAGAGTCGCGAAGAAGAC	59.898	20	182	52	233	AGCAGAGAGACATAAAGGGAGAGA	60.042	24	TGCAACTCCTGAACAACAGC	60.032	20	239	51	289
MU46893	2	(CAC)5cat(CAG)5	33	393	425	TTCTCATCCTCAACAACCCC	59.903	20	TTTGATGAAGGGCAAAGAGG	60.184	20	116	359	474	GTCTTCTTCGCGACTCTGCT	59.898	20	TTTGATGAAGGGCAAAGAGG	60.184	20	261	214	474	TTCTCATCCTCAACAACCCC	59.903	20	TGATGAAGGGCAAAGAGGTC	60.195	20	114	359	472
MU46900	1	(TTG)7	21	105	125	TCCTTCGACAAATCCCCTAA	59.5	20	CACAACGTGATGGTTTCAGG	60.001	20	171	51	221	TCCTTCGACAAATCCCCTAA	59.5	20	TCGGTCCTTTGAGCCATATC	60.036	20	126	51	176	CCTTCTTCCTCCTTCGACAA	59.401	20	CACAACGTGATGGTTTCAGG	60.001	20	180	42	221
MU46900	2	(CTT)6	18	961	978	AGCAAGGAATTTGTTCGTCG	60.249	20	CAGAACACGAAATCGATTGAA	58.759	21	200	853	1052	AGCAAGGAATTTGTTCGTCG	60.249	20	ACAGAACACGAAATCGATTGAA	59.615	22	201	853	1053	GGAGCAAGGAATTTGTTCGT	59.174	20	CAGAACACGAAATCGATTGAA	58.759	21	202	851	1052
MU46902	1	(ATT)5	15	31	45	CCCCTTCCTTTGAGTTTATCTTC	59.515	23	GGGTTGTAGACATCGACGGT	59.851	20	213	3	215	CCCCTTCCTTTGAGTTTATCTTC	59.515	23	ACGATTTGGATTTGGAATGC	59.768	20	114	3	116	CCCCTTCCTTTGAGTTTATCTTC	59.515	23	GGTGACTTGGTCGAGGAAAG	59.697	20	196	3	198
MU46910	1	(AC)9	18	542	559	TTTGTTTGAGCATTTGCTATGG	60.13	22	GCCATCACAGGAACACCTTT	59.973	20	247	367	613	TTGTTTGAGCATTTGCTATGG	58.83	21	GCCATCACAGGAACACCTTT	59.973	20	246	368	613	TGCTCAAGATTTTTAGAGGGGA	60.197	22	GCCATCACAGGAACACCTTT	59.973	20	163	451	613
MU46919	1	(CAG)6	18	420	437	CTCTAGCCACATCTGCCCAT	60.24	20	ATTGTCTTTCGAATGGCGTC	60.081	20	253	398	650	TGAGGGAATTGAGAATTGGG	59.864	20	TGGTGTTGCCAAGCATTTAG	59.729	20	236	256	491	CTCTAGCCACATCTGCCCAT	60.24	20	AAGCATCTTCATGGTCCTGC	60.226	20	273	398	670
MU46923	1	(CTT)5	15	56	70	TCCTTCCACCTCTCCTCTCA	59.913	20	CCGGAATATTCAACCCCTCT	60.145	20	232	26	257	TCCTTCCACCTCTCCTCTCA	59.913	20	CCCTAGTCGCAATCTTTGGA	60.206	20	179	26	204	CCTTCTCCTTCCACCTCTCC	60.186	20	CCGGAATATTCAACCCCTCT	60.145	20	237	21	257
MU46926	1	(TAA)5	15	536	550	CGCTGCACTCCAATATGCTA	59.999	20	TAGCTCCTCCTCCTTGTCCA	59.943	20	215	395	609	CGCTGCACTCCAATATGCTA	59.999	20	CACTTTCGGATGAGCAACCT	60.255	20	277	395	671	CGCTGCACTCCAATATGCTA	59.999	20	GGATGAGCAACCTTACAGGC	59.7	20	270	395	664
MU46941	1	(GAA)7	21	536	556	AAGCGTCGTTGTTATCGGAC	60.14	20	TCGCCACAGCATAACTCAAG	60.011	20	243	457	699	AAGCGTCGTTGTTATCGGAC	60.14	20	CAACCCCAAATCTCTAAGCG	59.702	20	275	457	731	AAGCGTCGTTGTTATCGGAC	60.14	20	CTCTATTCCCCTCTCTCGCC	60.306	20	167	457	623
MU46942	1	(AAG)6	18	451	468	TTCCCTCAGTAAGCCCTCAA	59.807	20	TTCTTGTTTTGGGTCCTTGG	59.942	20	220	364	583	TTTCCCTCAGTAAGCCCTCA	59.807	20	TTCTTGTTTTGGGTCCTTGG	59.942	20	221	363	583	TCCCTCAGTAAGCCCTCAAA	59.807	20	TTCTTGTTTTGGGTCCTTGG	59.942	20	219	365	583
MU46952	1	(CTT)5	15	283	297	CCTAACCAAAACCCACTCCA	59.824	20	AAATACGTATGTGCGCGTGA	60.163	20	236	190	425	TTCCACCTAACCAAAACCCA	60.198	20	AAATACGTATGTGCGCGTGA	60.163	20	241	185	425	ACCAAAACCCACTCCAATCA	60.21	20	AAATACGTATGTGCGCGTGA	60.163	20	232	194	425
MU46962	1	(TA)6	12	882	893
MU46963	1	(GAA)6	18	8	25
MU46972	1	(TA)9	18	931	948
MU46973	1	(CTTT)6	24	31	54	CACAACCCTCTAAATATTAATCCC	57.224	24	TGGATTTGGAGTGAAGGGAG	60.042	20	182	2	183	CACAACCCTCTAAATATTAATCCC	57.224	24	CCATGGGAGTGAGGTTTGTT	59.82	20	131	2	132	CACAACCCTCTAAATATTAATCCCTT	59.211	26	CCATGGGAGTGAGGTTTGTT	59.82	20	131	2	132
MU46973	2	(TCT)9(CTTCTC)5*	52	213	264	CTCCCTTCACTCCAAATCCA	60.042	20	GAGAGCCTTGAAGCTGAGGA	59.827	20	143	164	306	CCCTTCACTCCAAATCCAAA	59.903	20	GAGCCTTGAAGCTGAGGAGA	59.827	20	139	166	304	CCCTTCACTCCAAATCCAAA	59.903	20	GAGAGCCTTGAAGCTGAGGA	59.827	20	141	166	306
MU46978	1	(TA)7	14	326	339	CTCCGAACATCAGGTGGTTT	59.966	20	CGATGAAGATGAAGCACGAA	59.948	20	280	167	446	TCGCTCTTCTCGAATCCCTA	60.051	20	CGATGAAGATGAAGCACGAA	59.948	20	223	224	446	TGGACCTTCATCGCTCTTCT	59.95	20	TGAAGCACGAAACCATCAAA	60.234	20	224	214	437
MU46988	1	(CTTCTC)5	30	36	65	CCCCATTTCCCATTTTCTCT	60.124	20	GGAGAATGCGAGTTGGAAAA	60.192	20	199	14	212	ACAAAATCCCCATTTCCCAT	60.245	20	AAGGAGAATGCGAGTTGGAA	59.813	20	208	7	214	CCCCATTTCCCATTTTCTCT	60.124	20	AGATTGGGATCATGGATTGG	59.563	20	173	14	186
MU46988	2	(TTC)8	24	240	263	TTTCCAACTCGCATTCTCCT	59.813	20	TTGGTGCCTTTGATGGTGTA	59.964	20	180	194	373	TTCCAACTCGCATTCTCCTT	59.813	20	TTGGTGCCTTTGATGGTGTA	59.964	20	179	195	373	TTTTCCAACTCGCATTCTCC	60.192	20	TTGGTGCCTTTGATGGTGTA	59.964	20	181	193	373
MU46990	1	(CA)6ctctcttct(AG)7	35	15	49
MU46992	1	(AG)7	14	56	69	TTCCCCCTAACAAAATTCCA	59.246	20	TCATCATTTGAGGCCATTGA	60.009	20	149	4	152	TTCCACTTCTCTGAGCCAAAA	59.978	21	TCATCATTTGAGGCCATTGA	60.009	20	134	19	152	TTCCCCCTAACAAAATTCCAC	60.041	21	TCATCATTTGAGGCCATTGA	60.009	20	149	4	152
MU46992	2	(AAC)5	15	276	290	TCAATGGCCTCAAATGATGA	60.009	20	TCGATGAATCACAACGAGGA	60.201	20	200	133	332	TCAATGGCCTCAAATGATGA	60.009	20	TTCGATGAATCACAACGAGG	59.648	20	201	133	333	TCAATGGCCTCAAATGATGA	60.009	20	CGAGGCTGAGACAAGCTGTA	59.339	20	246	133	378
MU46995	1	(AG)12	24	808	831
MU47015	1	(TC)6	12	203	214	CTCTTCTGCTAGGACCCACG	60.005	20	TGGCCGTGTAAATCATCAGA	60.073	20	249	89	337	CGGCTAATTCTTCTGGCATC	59.807	20	CTCAGGGTGGTTTCAGTGGT	60.002	20	276	150	425	CGGCTAATTCTTCTGGCATC	59.807	20	TGAGTCTTTGCTGGTTCGTG	60.025	20	154	150	303
MU47021	1	(CTT)5	15	26	40	CAAATCTCAACCTTTCCTCTTC	57.092	22	CAGAGAAGCCTTCGGTTCTG	60.126	20	102	2	103	CAAATCTCAACCTTTCCTCTTC	57.092	22	CTGAGATTTTAACGGCGGAA	60.202	20	162	2	163	CAAATCTCAACCTTTCCTCTTC	57.092	22	ATCCAGAGAAGCCTTCGGTT	60.212	20	105	2	106
MU47023	1	(AAC)7	21	159	179	CTTTTCCGACCATCTTCGAC	59.67	20	ATTTGGAGACGGTGAAATCG	59.933	20	186	66	251	GGGCTTACAAAGCATGAACC	59.574	20	GTGGATCGAGGGAATTCAGA	60.011	20	233	118	350	GGGCTTACAAAGCATGAACC	59.574	20	CGTTTGAATTTGGAGACGGT	59.971	20	141	118	258
MU47028	1	(TA)7	14	26	39	GCATAGGAGTTGGTGAGAGAAGA	59.899	23	TGGGCGTCAATTCCAAGTAT	60.331	20	200	1	200	GCATAGGAGTTGGTGAGAGAAGA	59.899	23	AATTTGAAGGCCACCAGAAA	59.546	20	114	1	114	GCATAGGAGTTGGTGAGAGAAGA	59.899	23	TTCACAATTTGAAGGCCACC	60.874	20	119	1	119
MU47034	1	(CTT)5	15	132	146	TCTTCCTCGCCATTTTCTTC	59.387	20	GAAAAGGGGACCATTGTGAA	59.767	20	209	27	235	TCTTCCTCGCCATTTTCTTC	59.387	20	GTGGAGAGGGGAAAAGGGTA	60.298	20	253	27	279	TTTCTCCATTTCCACTTCCC	58.956	20	GGCAATGGAAATCTTGTCGT	59.939	20	280	74	353
MU47038	1	(TTC)7	21	26	46
MU47042	1	(GGT)6	18	678	695	CCGTTTACGGCTTCTTCATC	59.708	20	ATTTGTTGGGGTTGGATTGA	60.029	20	277	612	888	CCGTTTACGGCTTCTTCATC	59.708	20	TTGGGGTTGGATTGAAACAT	60.029	20	272	612	883	CCGTTTACGGCTTCTTCATC	59.708	20	TCAATTTGTTGGGGTTGGAT	60.029	20	280	612	891
MU47042	2	(CAA)6	18	1019	1036	CAAGGCTTACCCAGAAGCAA	60.378	20	TCCATGGTTCCACCATACCT	60.05	20	262	984	1245	ATGTTTCAATCCAACCCCAA	60.029	20	TCCCGTTCAGATTTCCGTTA	60.439	20	277	864	1140	TCAATCCAACCCCAACAAAT	60.029	20	TCCCGTTCAGATTTCCGTTA	60.439	20	272	869	1140
MU47053	1	(CCT)7	21	184	204	CGAGTTATCGCTCTTACCGC	60.003	20	AAGCGAAAGCGAAGGTAACA	60.018	20	243	34	276	ATGGCTTTCCTCTCCACCTT	60.074	20	AAGCGAAAGCGAAGGTAACA	60.018	20	160	117	276	TTTCCTCTCCACCTTCATCG	60.187	20	AAGCGAAAGCGAAGGTAACA	60.018	20	155	122	276
MU47055	1	(AAC)5	15	836	850	CAGTTATGCATTGGCAGTGG	60.134	20	AGAAAATGGCAGAAGAGGCA	59.955	20	276	636	911	CCTAGGAAGGGTCCTGAAGC	60.204	20	AGAAAATGGCAGAAGAGGCA	59.955	20	197	715	911	CTAGGAAGGGTCCTGAAGCC	60.204	20	AGAAAATGGCAGAAGAGGCA	59.955	20	196	716	911
MU47063	1	(ATT)7	21	25	45
MU47063	2	(TCT)6	18	795	812	AAGTGTTATTGGGGCTGTGC	60	20	TGGACAAAAGTTTTCCCATTTT	59.732	22	187	678	864	GTTATTGGGGCTGTGCCTAA	59.96	20	TGGACAAAAGTTTTCCCATTTT	59.732	22	183	682	864	TCTACTTTGGCTGCCTCCAT	59.836	20	TGGACAAAAGTTTTCCCATTTT	59.732	22	162	703	864
MU47066	1	(CGA)6	18	166	183	TCTTCTAGTTTCCCCGAGCA	59.948	20	AGTTAATAATCAAGCGGCGG	59.234	20	129	98	226	TCTTCTAGTTTCCCCGAGCA	59.948	20	TCCCATCTCCCATACCCTAA	59.196	20	241	98	338	TCCATCCATCCATTCATCCT	60.096	20	AGTTAATAATCAAGCGGCGG	59.234	20	224	3	226
MU47067	1	(TTA)7	21	1090	1110	GTTTGCAATACGGGGAAGAA	59.938	20	TTCCAATCCAAAATCAGAAGAAA	59.937	23	259	885	1143	GTTTGCAATACGGGGAAGAA	59.938	20	TTTCCAATCCAAAATCAGAAGAA	59.937	23	260	885	1144	GTTTGCAATACGGGGAAGAA	59.938	20	TTTTCCAATCCAAAATCAGAAGA	59.937	23	261	885	1145
MU47071	1	(TTC)5	15	58	72	TTCAACCGTCGTTAAAACCC	59.839	20	TGGATGATCTTTTGGAAGGC	60.014	20	277	26	302	TTCAACCGTCGTTAAAACCC	59.839	20	GAGGAGGAGGAGGAGGAAGA	59.883	20	247	26	272	TTCAACCGTCGTTAAAACCC	59.839	20	GGTGAGGCATGGACAGAGTT	60.12	20	208	26	233
MU47071	2	(TCC)7	21	256	276	TTCAACCGTCGTTAAAACCC	59.839	20	TGGATGATCTTTTGGAAGGC	60.014	20	277	26	302	AAAATGGCGACACCAACATT	60.235	20	TGGATGATCTTTTGGAAGGC	60.014	20	223	80	302	ATCCAAATCCACTCAATCCG	59.75	20	TGGATGATCTTTTGGAAGGC	60.014	20	197	106	302
MU47075	1	(GA)6	12	182	193	CGCCACAGAATTTTCCAACT	60.11	20	CACAAACCTCCGTTTGACCT	60.005	20	192	111	302	CGCCACAGAATTTTCCAACT	60.11	20	AGCACAAACCTCCGTTTGAC	60.156	20	194	111	304	CGCCACAGAATTTTCCAACT	60.11	20	ATGTGCTCCATATCCACCGT	60.226	20	172	111	282
MU47076	1	(AAG)7	21	293	313	TCCAAACGACGATCATTCAA	60.049	20	TTAAAATCTCGCCATCGTCC	60.038	20	261	105	365	CCGGAAAGTACTCCAAACGA	60.103	20	TTAAAATCTCGCCATCGTCC	60.038	20	272	94	365	CGACGATCATTCAATCCCTT	59.894	20	TTAAAATCTCGCCATCGTCC	60.038	20	255	111	365
MU47078	1	(AG)6	12	16	27
MU47087	1	(TTC)7	21	1491	1511
MU47088	1	(CT)21	42	83	124	ACTCTGCTTTGCCCTTCAAC	59.478	20	CTGGAGTTGAGGGTTCTTCG	59.837	20	175	28	202	TCAACCGTCTTCTCTCCACA	59.388	20	CTGGAGTTGAGGGTTCTTCG	59.837	20	160	43	202	ACTCTGCTTTGCCCTTCAAC	59.478	20	TGGAGTTGAGGGTTCTTCGT	59.697	20	174	28	201
MU47090	1	(ATA)9	27	42	68	CGCACAGGCTAATTAAGGTTT	58.469	21	ACATGAGCCTCCATCACTCC	60.08	20	251	1	251	CGCACAGGCTAATTAAGGTTT	58.469	21	GTGGGGGTGAGTGAAAGAGA	60.088	20	124	1	124	CGCACAGGCTAATTAAGGTTT	58.469	21	GATTTGGGATGGAAGCAAAA	59.878	20	148	1	148
MU47091	1	(TCC)5	15	489	503	CTGGCTATGATGGGAGCAAT	60.059	20	ACTGGCTTTCAGCAGGTGTT	59.914	20	174	411	584	CCAAGACCAATTGCAAGGAT	59.933	20	ACTGGCTTTCAGCAGGTGTT	59.914	20	267	318	584	CTGGCTATGATGGGAGCAAT	60.059	20	TTGACACTGGCTTTCAGCAG	60.175	20	179	411	589
MU47096	1	(TC)8	16	25	40
MU47096	2	(AAG)5	15	302	316	AGAAAGTCGAGGAACAACCG	59.328	20	TTAATCCTCAACACTCCCGC	60.074	20	172	200	371	GGCCGGTAAGAAGGTAGTGA	59.195	20	TTAATCCTCAACACTCCCGC	60.074	20	102	270	371	AGAAAGTCGAGGAACAACCG	59.328	20	TAATCCTCAACACTCCCGCT	59.694	20	171	200	370
MU47097	1	(TTC)6(CTC)5	33	92	124	AAGGCCATTTTCCATTTTCC	60.13	20	CAAGTGATTGGAATGCATGG	59.924	20	138	50	187	AAGGCCATTTTCCATTTTCC	60.13	20	TAGGACCAAGAGTCCCAACG	60.103	20	235	50	284	AAGGCCATTTTCCATTTTCC	60.13	20	TAATCGGGGGTGATTGAGAG	59.887	20	110	50	159
MU47106	1	(AT)6	12	490	501
MU47108	1	(CT)7	14	18	31
MU47115	1	(TC)6	12	114	125	CACCATTGATCCACCAGTTG	59.806	20	GGAGCGAAGCTTGAAAGATG	60.096	20	206	91	296	CACCATTGATCCACCAGTTG	59.806	20	AAACAAGGAGCGAAGCTTGA	60.132	20	212	91	302	CACCATTGATCCACCAGTTG	59.806	20	ACAAGGAGCGAAGCTTGAAA	60.132	20	210	91	300
MU47126	1	(TA)9atgatgcctgtctctgtctctgtctctg(TC)10	66	183	248	GATTTCCCCTCCGAACTCTC	60.015	20	TTGCCCTAAAACCCTCACAC	59.971	20	194	112	305	GATTTCCCCTCCGAACTCTC	60.015	20	GTTGCCCTAAAACCCTCACA	59.971	20	195	112	306	GATTTCCCCTCCGAACTCTC	60.015	20	TGTTGCCCTAAAACCCTCAC	59.971	20	196	112	307
MU47129	1	(GGA)7	21	420	440	CCCTCTACCGATTTCGCATA	60.053	20	CGCTGAATTTCGTCCTCTTC	59.955	20	149	336	484	CATATCGTCTTTGTGCACCG	60.134	20	CGCTGAATTTCGTCCTCTTC	59.955	20	219	266	484	AATCGCAAAGTCCTTCCTCA	59.813	20	CGCTGAATTTCGTCCTCTTC	59.955	20	174	311	484
MU47138	1	(TTC)5	15	143	157	ACACCCATTGAGCTGCTCTC	60.418	20	AGATTCACAAAGTGGGGGTG	59.82	20	227	2	228	ACACCCATTGAGCTGCTCTC	60.418	20	TTCACAAAGTGGGGGTGTTT	60.246	20	224	2	225	ACACCCATTGAGCTGCTCTC	60.418	20	GATTCACAAAGTGGGGGTGT	59.679	20	226	2	227
MU47138	2	(AGG)12aaaagacaacaatatgaacaaccataagtttcagatggagaaagcttatcttcaacac(CAA)7	115	644	758	TGCTGAGTTATGGGGAAAGC	60.214	20	TTAGTGATGTTGTTTGACCCCT	58.486	22	246	539	784	TGCTGAGTTATGGGGAAAGC	60.214	20	TTAGTGATGTTGTTTGACCCC	57.438	21	246	539	784	TGCTGAGTTATGGGGAAAGC	60.214	20	GTTAGTGATGTTGTTTGACCCC	58.344	22	247	539	785
MU47140	1	(TCT)8	24	76	99	TCCAAAGAATCAAATAACCAAAGA	59.067	24	TAGTGATGGAGCAGCGTTTG	60.011	20	171	3	173	TCCAAAGAATCAAATAACCAAAGA	59.067	24	ATGGAGCAGCGTTTGCTAAT	59.873	20	166	3	168	CCAAAGAATCAAATAACCAAAGAGA	59.9	25	TAGTGATGGAGCAGCGTTTG	60.011	20	170	4	173
MU47143	1	(ATT)8	24	782	805
MU47145	1	(AT)6	12	865	876	GCACTTTACGCCGACTTCTT	59.522	20	AACAGAGCGAACAACACACG	59.946	20	216	776	991	ACCAAAAACTCCAGTTGCCA	60.529	20	AACAGAGCGAACAACACACG	59.946	20	167	825	991	CCAAAAACTCCAGTTGCCAG	60.659	20	AACAGAGCGAACAACACACG	59.946	20	166	826	991
MU47147	1	(CT)13	26	48	73	CCCAATTCTTCTTCGTCCCT	60.434	20	TTGGTGGTTTCTTCCACCTC	59.943	20	172	17	188	CCCAATTCTTCTTCGTCCCT	60.434	20	TCCTTCTTCGTCACTCCGAC	60.386	20	259	17	275	CCCAATTCTTCTTCGTCCCT	60.434	20	TGGTGGTTTCTTCCACCTCT	59.549	20	171	17	187
MU47148	1	(TC)9	18	26	43
MU47148	2	(TG)6	12	395	406	ATCCCCTCGAACAAGAACAA	59.526	20	TTATACCAATCTGCAGCACCC	59.974	21	202	248	449	TCCCCTCGAACAAGAACAAT	59.526	20	TTATACCAATCTGCAGCACCC	59.974	21	201	249	449	ATCCCCTCGAACAAGAACAA	59.526	20	TGCAGCACCCCATGTTTAAT	61.285	20	191	248	438
MU47149	1	(TTC)5	15	1659	1673	CCCATTCCCTTAGGTGGTTT	60.046	20	AGGAAGCCCTCCATTATTGC	60.419	20	211	1562	1772	TCTTCACCCAATCAGGGTTC	59.903	20	AGGAAGCCCTCCATTATTGC	60.419	20	138	1635	1772	AGGGATTTCCCATTCCCTTA	59.6	20	AGGAAGCCCTCCATTATTGC	60.419	20	219	1554	1772
MU47151	1	(GAGGCA)5	30	502	531	GCGTTTCATCTCCGAACAGT	60.263	20	ACCGTCTTCGTCATCACTCC	60.12	20	167	425	591	GCGTTTCATCTCCGAACAGT	60.263	20	CGTCTTCGTCATCACTCCCT	60.261	20	165	425	589	AGAGAACGGCGTTTCATCTC	59.434	20	ACCGTCTTCGTCATCACTCC	60.12	20	175	417	591
MU47158	1	(TCA)6gcatcatcatt(TTC)5	44	212	255	CTCCTTCAATTCCCTCCCTC	60.008	20	AGACTGCCCAACCTCTTGAA	59.844	20	267	178	444	CTCCTTCAATTCCCTCCCTC	60.008	20	AAGACTGCCCAACCTCTTGA	59.844	20	268	178	445	CTCCTTCAATTCCCTCCCTC	60.008	20	TCATCATTTGGGGGAACAGT	60.173	20	189	178	366
MU47178	1	(CT)12cccaccatgaaaatctcaatcatttccttctc(CTT)5	71	35	105	AAGAATTTTAACAAAACACTCTCTCTG	57.922	27	AAAGGGAATTGGATTTTGGG	59.992	20	194	2	195	AAGAATTTTAACAAAACACTCTCTCTG	57.922	27	TGATGAAGAAGGGAATTGGG	59.864	20	150	2	151	AAGAATTTTAACAAAACACTCTCTCTG	57.922	27	TGGGAATTAGTGGAAATGGG	59.617	20	134	2	135
MU47187	1	(CCATTT)7	42	1	42
MU47187	2	(CTC)8	24	420	443	GACAAAGTATCGGCGGATGT	59.962	20	CCTCAGACTGAACTGGAGCC	59.986	20	214	284	497	TCTGAAGTTTTGAAACCCGC	60.227	20	CCTCAGACTGAACTGGAGCC	59.986	20	241	257	497	TCAGGAAGCCCTCAACAAAC	60.232	20	CCTCAGACTGAACTGGAGCC	59.986	20	110	388	497
MU47191	1	(TC)6	12	42	53	CTGCCATATGCTCAGTTTTGA	58.931	21	AGCCGTATATGACGGTGGAG	59.978	20	211	11	221	CTGCCATATGCTCAGTTTTGA	58.931	21	ACGGTGGAGAAATGAGGTTG	59.966	20	200	11	210	CTGCCATATGCTCAGTTTTGA	58.931	21	CGGTGGAGAAATGAGGTTGT	59.966	20	199	11	209
MU47195	1	(TC)7	14	13	26
MU47196	1	(CT)15	30	51	80	TCAAAACCATTCATCTCCTCC	58.97	21	CGGACACAAATCCTAGCCAT	59.955	20	162	3	164	CAAAACCATTCATCTCCTCCTC	59.94	22	CGGACACAAATCCTAGCCAT	59.955	20	161	4	164	TCAAAACCATTCATCTCCTCCT	59.94	22	CGGACACAAATCCTAGCCAT	59.955	20	162	3	164
MU47197	1	(AC)12	24	11	34
MU47201	1	(AT)6agacat(AG)7	32	678	709	TTGTTTTTGTTGGGCACTCA	60.127	20	GGGAAAAAGGATTCATTCCG	60.614	20	259	631	889	TTGTTTTTGTTGGGCACTCA	60.127	20	CAGATTTCCGAGAGGGAAAA	59.24	20	223	631	853	ATCCGACGACCCATTAACAA	60.192	20	CAGATTTCCGAGAGGGAAAA	59.24	20	268	586	853
MU47204	1	(CCA)9	27	170	196	TTCCAATTCCATTTTGCTCC	59.878	20	ATGATGGCCGATGAATTAGC	59.891	20	223	121	343	TTCCAATTCCATTTTGCTCC	59.878	20	GGCCGATGAATTAGCTTCAG	59.807	20	218	121	338	TTCCAATTCCATTTTGCTCC	59.878	20	GGACGAGACTCAGAAACCCA	60.238	20	243	121	363
MU47205	1	(TTC)9	27	59	85	CCCTTCCATTCCTCTCCTTC	60.008	20	GCGTAGGTAACCTTTTGCCA	60.131	20	278	9	286	CCCTTCCATTCCTCTCCTTC	60.008	20	TCAACATGGGGGTGAGAAGT	60.363	20	251	9	259	CCCTTCCATTCCTCTCCTTC	60.008	20	GATCTTCAATTGTAGGGGCG	59.528	20	217	9	225
MU47206	1	(CT)7	14	231	244	TCTGTGCAAGTCGGTGTCTC	60.03	20	GCAACGCTGATTCAAGTTCA	59.995	20	268	112	379	TCTGTGCAAGTCGGTGTCTC	60.03	20	CATGAGTGCGCAATGGATAC	60.104	20	219	112	330	TCTGTGCAAGTCGGTGTCTC	60.03	20	TCAAGTTCAGCAGGGACCTT	59.844	20	257	112	368
MU47208	1	(TCT)8	24	54	77	TCACGCTCTTCCTCCTGTTT	59.989	20	AGAGGGGGAAGGGTAACAAA	59.799	20	123	22	144	TCACGCTCTTCCTCCTGTTT	59.989	20	TTGAGAAACGTCGAAAAGGG	60.22	20	153	22	174	TTCACGCTCTTCCTCCTGTT	59.989	20	TTGAGAAACGTCGAAAAGGG	60.22	20	154	21	174
MU47210	1	(ATC)7	21	104	124	CAATTCCCCTTCTTCCACCT	60.298	20	CGGGGAATATGAGCTGTGAT	59.917	20	229	57	285	CAATTCCCCTTCTTCCACCT	60.298	20	GGAATGATGATCAGAACGGG	60.281	20	196	57	252	ATTCCCCTTCTTCCACCTTC	59.373	20	CGGGGAATATGAGCTGTGAT	59.917	20	227	59	285
MU47210	2	(CCG)5	15	593	607	GTAGCAGGACCCACCAATGT	59.851	20	GTAGAACCGTTACCGTCGGA	59.993	20	160	476	635	CGACGCCGGAGAGAATAATA	60.188	20	GTAGAACCGTTACCGTCGGA	59.993	20	234	402	635	CGACGCCGGAGAGAATAATA	60.188	20	AAGTTCCGATGATGGGTCTG	59.927	20	261	402	662
MU47211	1	(AAG)5	15	66	80	TTCTCTAATTTCCCGGGCTT	60.034	20	AGCAAAGACCGCTGGATAAA	59.845	20	235	21	255	CCGGGCTTTGTCAAATAAAA	59.937	20	AGCAAAGACCGCTGGATAAA	59.845	20	223	33	255	CCGGGCTTTGTCAAATAAAA	59.937	20	AAGCAAAGACCGCTGGATAA	59.845	20	224	33	256
MU47211	2	(GT)7(GA)6	26	567	592	CGTCCTGAGATAGACGGAGG	59.82	20	GTTGTTGTCGCAATGTTTGG	60.011	20	273	480	752	CGTCCTGAGATAGACGGAGG	59.82	20	TTCCCGTACATCCTGAGTCC	59.927	20	242	480	721	CGTCCTGAGATAGACGGAGG	59.82	20	TTTGCCGCAATAGCTCTTCT	60.117	20	212	480	691
MU47213	1	(AT)8	16	1362	1377	AGAGAAATTGCTGCCCTTGA	59.955	20	TACCGTGCACAACCAAGTGT	60.072	20	263	1180	1442	AGAGAAATTGCTGCCCTTGA	59.955	20	CGTGCACAACCAAGTGTCTT	59.794	20	260	1180	1439	GAGAAATTGCTGCCCTTGAA	60.331	20	TACCGTGCACAACCAAGTGT	60.072	20	262	1181	1442
MU47217	1	(TCC)5	15	687	701	TGCTGTCAAGAATCACTGGC	59.992	20	GATCATGAGGAGGAGGTGGA	60.008	20	128	600	727	GCTGTCAAGAATCACTGGCA	59.992	20	GATCATGAGGAGGAGGTGGA	60.008	20	127	601	727	TGCTGTCAAGAATCACTGGC	59.992	20	GACCAGAGGGATCATGAGGA	60.008	20	137	600	736
MU47230	1	(TCT)7ttgctctcgttcttatctccttcatcgcaatccaattcttcaaggac(AAG)8	92	15	106
MU47235	1	(TC)6	12	154	165	CATCTCATCACCGTAGCGAA	59.823	20	GTTATCCGGCGAATCAACAT	59.791	20	232	50	281	CATCTCATCACCGTAGCGAA	59.823	20	TTGAAGGCAGTTGAGAAGCA	59.716	20	207	50	256	CTCTCCTCTTCACTGCGAGC	60.431	20	GTTATCCGGCGAATCAACAT	59.791	20	184	98	281
MU47246	1	(TTC)10	30	45	74	TCACCATTTTCTTTGTTTCGC	60.103	21	AGGCTTATCAGAAGACGCCA	59.978	20	148	16	163	TCACCATTTTCTTTGTTTCGC	60.103	21	CAGGCTTATCAGAAGACGCC	59.978	20	149	16	164	TCACCATTTTCTTTGTTTCGC	60.103	21	TCTTTCCACGATCTCAGGCT	59.95	20	163	16	178
MU47250	1	(CTT)5	15	124	138	ACCCATAAAGCCCAAATTCC	60.02	20	GAGTGAAAGAGCGCAAGTCC	60.142	20	135	33	167	ACCCATAAAGCCCAAATTCC	60.02	20	GGAGTGAAAGAGCGCAAGTC	60.142	20	136	33	168	ACCCATAAAGCCCAAATTCC	60.02	20	CCAATGCAGTGAGTGAAGGA	59.831	20	153	33	185
MU47251	1	(AGC)6	18	733	750	TGGTGAATCTCGTGTGGGTA	59.96	20	TCTCTTGACTCGCCTTTGCT	60.277	20	278	502	779	CAAAACCAAGTGCAGCTGAG	59.634	20	GAGCAGCCAACAAGTCAACA	60.032	20	150	693	842	CAAAACCAAGTGCAGCTGAG	59.634	20	TGAGCAGCCAACAAGTCAAC	60.032	20	151	693	843
MU47257	1	(AT)6	12	506	517	TGAGAGCTTGTGTTGGGTTG	59.873	20	AGTAGCCCAAGATTAGGCCG	60.593	20	233	403	635	GGTTGGCACCTGAAAACAAC	60.397	20	AGTAGCCCAAGATTAGGCCG	60.593	20	218	418	635	GTTGGCACCTGAAAACAACA	59.591	20	AGTAGCCCAAGATTAGGCCG	60.593	20	217	419	635
MU47258	1	(TC)9	18	739	756	TCATGATGGCCAAGTGAGAA	60.201	20	CACGAACAGACATGCCAGAC	60.319	20	251	592	842	TCATGATGGCCAAGTGAGAA	60.201	20	ACACGAACAGACATGCCAGA	60.319	20	252	592	843	TCAAAGTCATGATGGCCAAG	59.648	20	CACGAACAGACATGCCAGAC	60.319	20	257	586	842
MU47276	1	(CTC)5	15	54	68	TTCCTTCCTCTTCCCTTTCC	59.623	20	CTGAAGGACAGAGACCGGAG	59.978	20	101	26	126	TCCTTTTCCTTCCTCTTCCC	59.623	20	CTGAAGGACAGAGACCGGAG	59.978	20	106	21	126	TCCTTTTCCTTCCTCTTCCC	59.623	20	TTAGAGCCTCCAGACGCAAT	59.978	20	180	21	200
MU47278	1	(TCT)5	15	132	146	TCAAAGCATGGGAATGTGAA	60.049	20	GATCGAAGCTCCTGACCAAG	59.95	20	269	18	286	TTCAAAGCATGGGAATGTGA	60.049	20	GATCGAAGCTCCTGACCAAG	59.95	20	270	17	286	TCAAAGCATGGGAATGTGAA	60.049	20	GCTCCTGACCAAGGACCATA	60.073	20	262	18	279
MU47281	1	(GA)6	12	310	321	GAATTTGATAATGCCGGTGC	60.297	20	ACCAACGCTCACACCATACA	60.032	20	269	84	352	GAATTTGATAATGCCGGTGC	60.297	20	CACCAACGCTCACACCATAC	60.032	20	270	84	353	GGCTTTTCTAAGGCCCATTT	59.572	20	CACCAACGCTCACACCATAC	60.032	20	132	222	353
MU47287	1	(TC)6	12	171	182	AGCGCTCTCTCTCCCTCTCT	59.998	20	CACTTCAATCTCGCTGGACA	59.984	20	178	145	322	AGCGCTCTCTCTCCCTCTCT	59.998	20	AAAACCCCGAGTTAACCCAC	60.089	20	141	145	285	TATTCTTCACCGAGGGTTGC	60.074	20	AAAACCCCGAGTTAACCCAC	60.089	20	200	86	285
MU47297	1	(TTC)7	21	49	69	GGACCCAGAACACAACATCC	60.223	20	CTTCAATGGCGATTTGGAGT	60.074	20	104	27	130	GGACCCAGAACACAACATCC	60.223	20	CAGAGCAGAATCGGAAGGAG	60.088	20	256	27	282	GGACCCAGAACACAACATCC	60.223	20	TTGGGTTGGTTTCTCTTTGC	60.088	20	191	27	217
MU47312	1	(TC)12	24	1	24
MU47312	2	(CAG)6	18	211	228	TCACAGCACCCCTTTTTCTC	60.232	20	GCAACACCAACAATGCAAAC	60.019	20	126	143	268	CACCCCTTTTTCTCCACCTT	60.332	20	GCAACACCAACAATGCAAAC	60.019	20	120	149	268	ACCCCTTTTTCTCCACCTTG	60.332	20	GCAACACCAACAATGCAAAC	60.019	20	119	150	268
MU47315	1	(AGA)5	15	139	153	CATGGGCAACTCATCTAGCA	59.823	20	GGAAGACGTGAAAGGAGACG	59.844	20	227	1	227	CATGGGCAACTCATCTAGCA	59.823	20	TGGATGGAGGTTGAATTGGT	60.173	20	177	1	177	CATGGGCAACTCATCTAGCA	59.823	20	CGAACCGAAAGGAGAAACAA	60.22	20	209	1	209
MU47319	1	(CTT)8	24	506	529	AACCACTCACTCCGACCATC	59.969	20	GACCCAACCCTCTTTTCACA	59.943	20	228	397	624	ATGAACCACTCACTCCGACC	59.969	20	GACCCAACCCTCTTTTCACA	59.943	20	231	394	624	GAACCACTCACTCCGACCAT	59.969	20	GACCCAACCCTCTTTTCACA	59.943	20	229	396	624
MU47322	1	(CT)9	18	68	85	GTTTTAGCGCATTCCCTCTG	59.845	20	TGTAGTAATGGCGAGGGGAC	59.955	20	146	17	162	GTTTTAGCGCATTCCCTCTG	59.845	20	TCTGTCTTTTTCGGTGGGAC	60.088	20	264	17	280	GTTTTAGCGCATTCCCTCTG	59.845	20	TCCTCTGTCTTTTTCGGTGG	60.224	20	267	17	283
MU47326	1	(AG)6	12	294	305	TCCACCAGAAACCTTAACGC	60.11	20	ACACCATCTTGTCGTAGGGC	59.997	20	206	144	349	ACTGAGCAGGACTTTGCCAT	59.874	20	ACACCATCTTGTCGTAGGGC	59.997	20	253	97	349	TCCACCAGAAACCTTAACGC	60.11	20	GGTAAAAATGCGGGACAGAA	59.938	20	258	144	401
MU47330	1	(CTA)5	15	508	522	GCCGGTAACTTCGAAAAACA	60.11	20	GCTAAGCATTGGCATTCGAT	60.203	20	214	476	689	CCTCCAAGAAGCCGGTAACT	60.621	20	GCTAAGCATTGGCATTCGAT	60.203	20	224	466	689	GAAGCCGGTAACTTCGAAAA	59.338	20	GCTAAGCATTGGCATTCGAT	60.203	20	217	473	689
MU47331	1	(TCT)11	33	44	76	TCCTCTCCTCCTCCCCTTTA	60.139	20	AAATGGTGGGTTTTGGTTGA	60.066	20	160	13	172	TCCTCTCCTCCTCCCCTTTA	60.139	20	GGTCTGGGTATGTGGGTTTG	60.088	20	116	13	128	TCCTCTCCTCCTCCCCTTTA	60.139	20	ATGGTGGGTTTTGGTTGAGA	60.21	20	158	13	170
MU47335	1	(CCT)6	18	76	93	TCATTAATGGTTACCGAACCC	58.683	21	CCGCCATAGCTACACATGAA	59.712	20	237	50	286	TCATTAATGGTTACCGAACCC	58.683	21	GCTCTGGGTTGTATCTTGCC	59.7	20	255	50	304	TCATTAATGGTTACCGAACCC	58.683	21	GTCGTCCCAAGAAGGGTTTT	60.34	20	172	50	221
MU47338	1	(GAT)5	15	50	64	GCTCATCATACACACACACAGC	59.247	22	CCGAAGCAGAGAAGATGAGG	60.088	20	118	3	120	GCTCATCATACACACACACAGC	59.247	22	CTTCGGTGCGACATACAAGA	59.864	20	229	3	231	GCTCATCATACACACACACAGC	59.247	22	TTCGGTGCGACATACAAGAG	59.864	20	228	3	230
MU47348	1	(TCT)7	21	406	426	GATCCTGTTTACGGCTGCAT	60.103	20	GCAGAGAAACTCAATCCACCA	60.248	21	194	286	479	GAGATCCTGTTTACGGCTGC	59.843	20	GCAGAGAAACTCAATCCACCA	60.248	21	196	284	479	TCTCGCTCGTTACGCTCATA	59.735	20	GCAGAGAAACTCAATCCACCA	60.248	21	105	375	479
MU47350	1	(CT)9	18	66	83	TCTTCGTTACTTTTGTTTTCACTCTC	59.455	26	CCCTTCTTCCCCATTTCCTA	60.25	20	198	11	208	TCTCTTCGTTACTTTTGTTTTCACTC	59.455	26	CCCTTCTTCCCCATTTCCTA	60.25	20	200	9	208	TTTCAAGTCTCTTCGTTACTTTTG	57.067	24	CCCTTCTTCCCCATTTCCTA	60.25	20	207	2	208
MU47356	1	(CT)10	20	39	58	GCTTACACTCTCGTGGAATCCT	59.779	22	GTTGGGATCAAGAGCGTCAT	60.081	20	256	12	267	GCTTACACTCTCGTGGAATCCT	59.779	22	CCAAGACCTCATTTCTCCGA	60.187	20	139	12	150	GCTTACACTCTCGTGGAATCCT	59.779	22	ACCTCATTTCTCCGATGCAG	60.218	20	134	12	145
MU47359	1	(TGG)7	21	442	462	AGATCCTGAAGCGTGGAGAA	59.95	20	CAACCTGCTTCTGCATCAAA	59.988	20	174	399	572	AAGATCCTGAAGCGTGGAGA	59.95	20	CAACCTGCTTCTGCATCAAA	59.988	20	175	398	572	CAAGCTAACAGGGAACGGAG	59.869	20	CAACCTGCTTCTGCATCAAA	59.988	20	259	314	572
MU47361	1	(TC)6	12	242	253	CTTGCTTCTCCAACTTTCCG	59.986	20	ATGATGCCAAGAACTCCGAC	60.081	20	104	203	306	TGCATGAAAGAGAGCACACC	59.992	20	AAGCGGAAGAATTCCTGTGA	59.813	20	270	11	280	TTGCTTCTCCAACTTTCCGT	59.853	20	ATGATGCCAAGAACTCCGAC	60.081	20	103	204	306
MU47361	2	(AG)6	12	539	550	CGCTAGAACCCAAAGAAGGA	59.448	20	TGTGGGTTCCATGGAGTCTT	60.363	20	167	474	640	AAGGATCAATTTGCTGGGGT	60.693	20	CTCCTGTCAATGTGGGTTCC	60.363	20	162	489	650	AAGGATCAATTTGCTGGGGT	60.693	20	TGTGGGTTCCATGGAGTCTT	60.363	20	152	489	640
MU47364	1	(CT)9	18	185	202	CTGTCCCTCAAAACTCTCGG	59.837	20	AAAAGCATCAGCTGGGAGAA	59.955	20	187	105	291	CTGTCCCTCAAAACTCTCGG	59.837	20	TCCTGGAACAATGGAAAAGC	60.051	20	201	105	305	CTGTCCCTCAAAACTCTCGG	59.837	20	AAACCAACCCGATACCTTCC	60.053	20	218	105	322
MU47373	1	(TCT)5	15	769	783	TCCATGGCTGATCCTAAACC	59.894	20	TGGTGAATGTTTGAGCGAAG	59.84	20	103	722	824	TCCATGGCTGATCCTAAACC	59.894	20	TTGGTGAATGTTTGAGCGAA	60.234	20	104	722	825	ATGGCTGATCCTAAACCCCT	59.789	20	TGGTGAATGTTTGAGCGAAG	59.84	20	100	725	824
MU47380	1	(TTC)6	18	126	143	ACTCCCATTCACTCCACCAA	60.363	20	TTCGCTTGGGTTTCAAATTC	60.053	20	194	4	197	ACTCCCATTCACTCCACCAA	60.363	20	CCTTTCTGCACTTCAGAGGC	60.134	20	169	4	172	ACTCCCATTCACTCCACCAA	60.363	20	GCCTTTCTGCACTTCAGAGG	60.134	20	170	4	173
MU47382	1	(TAC)7	21	13	33
MU47384	1	(CT)8	16	135	150	TGCCAATCCCTCTTTCACTC	60.195	20	TCGTAGCCACTCTTGCTCCT	60.156	20	239	110	348	TGCCAATCCCTCTTTCACTC	60.195	20	CTCGTAGCCACTCTTGCTCC	60.156	20	240	110	349	GGAAATGCCAATCCCTCTTT	60.265	20	TCGTAGCCACTCTTGCTCCT	60.156	20	244	105	348
MU47385	1	(AG)9	18	50	67	GAGGTTCCAAAACCCCCTTA	60.159	20	CCTTTGCTGCTGGAGCTATC	60.118	20	188	6	193	GAGGTTCCAAAACCCCCTTA	60.159	20	GGCATGAGCCTTGAGCTTAG	60.118	20	256	6	261	GAGGTTCCAAAACCCCCTTA	60.159	20	AGAAAACATGCCCTTTGCTG	60.249	20	199	6	204
MU47389	1	(TC)11	22	25	46	GCGACTCACTCTTTTCTCTTTC	57.488	22	AGATCGGACACCTGAAATCG	60.073	20	187	1	187	GCGACTCACTCTTTTCTCTTTC	57.488	22	CTGAAATCGCTGGGAATTGT	60.074	20	176	1	176	GCGACTCACTCTTTTCTCTTTC	57.488	22	CGATCGTAAGTCACTCCGGT	60.134	20	242	1	242
MU47390	1	(TC)6tt(TC)6	26	19	44
MU47390	2	(CTT)9tctcaatacagactccatgctctcttttcttctacccttttgagttttgagatgcacacctaaaccaacccaaacccaaacgaa(AC)8	127	213	339	CACACCCTCCTCCTACCAAA	59.959	20	AGAGCCTCTCGCATTTTTCA	60.096	20	269	129	397	CACACCCTCCTCCTACCAAA	59.959	20	TCTCGCATTTTTCAAGAGCA	59.688	20	263	129	391	CACACCCTCCTCCTACCAAA	59.959	20	AGCCTCTCGCATTTTTCAAG	59.592	20	267	129	395
MU47399	1	(AT)8(ATG)6*attaattaattcaagcctagttgtttcttgatcaagtaagctcttttattattattatttatttgttttggaacaaag(TA)6gatagat(AG)20	169	501	669	ATCTCTACCGGAGGTGACCC	60.336	20	TGTAATCGGTTGAGTAAACAGGA	58.687	23	256	461	716	ATCTCTACCGGAGGTGACCC	60.336	20	ATGTAATCGGTTGAGTAAACAGGA	58.995	24	257	461	717	GGAGCATCGTCAGAAGACAA	58.96	20	TGTAATCGGTTGAGTAAACAGGA	58.687	23	277	440	716
MU47400	1	(GGA)6	18	426	443	TTGGAGGAGACAAAGGCATC	60.195	20	CAATCCCCATTCAATCAACC	59.991	20	275	388	662	TTGGAGGAGACAAAGGCATC	60.195	20	AATCCCCATTCAATCAACCA	59.991	20	274	388	661	TTGGAGGAGACAAAGGCATC	60.195	20	CCAATCCCCATTCAATCAAC	59.991	20	276	388	663
MU47402	1	(GAA)5	15	503	517	TCCATCACCATCACAACCAC	60.23	20	GAATCTGCCTTGGCTTCTTG	59.955	20	260	296	555	AAAGCGCAGCACCAAATATC	60.238	20	GAATCTGCCTTGGCTTCTTG	59.955	20	141	415	555	TCACAACCACTCGAGCCATA	60.263	20	GAATCTGCCTTGGCTTCTTG	59.955	20	250	306	555
MU47403	1	(TC)8	16	65	80	TTCTTCATTGTCTCTCTGTTTTCTTC	59.501	26	GAACTGAAGAGACCCCACCA	60.088	20	137	12	148	TTCTCTCTTCTTCATTGTCTCTCTG	58.484	25	GAACTGAAGAGACCCCACCA	60.088	20	144	5	148	TTCTTCATTGTCTCTCTGTTTTCTTC	59.501	26	GCCCCAATAACCCACTTTCT	60.187	20	188	12	199
MU47405	1	(AT)8	16	599	614	CCCATCTCTGATCACAAGCA	59.787	20	GCTGACCGTTGATGGAATTT	59.939	20	236	404	639	CCCATCTCTGATCACAAGCA	59.787	20	AAGCTGACCGTTGATGGAAT	59.556	20	238	404	641	CCCATCTCTGATCACAAGCA	59.787	20	CGTTAAGCTGACCGTTGATG	59.342	20	242	404	645
MU47413	1	(ACAAC)5	25	1	25
MU47415	1	(TC)8	16	40	55	CTTTCTTTCGCTCCAATTTTT	57.701	21	TGTGGAGGTTGCAGAGTGAG	60.022	20	156	1	156	CTTTCTTTCGCTCCAATTTTT	57.701	21	CAAAACGAGGAAGATGGGAA	60.044	20	183	1	183	CTTTCTTTCGCTCCAATTTTT	57.701	21	TTCAAAACGAGGAAGATGGG	60.044	20	185	1	185
MU47431	1	(AAT)5	15	1749	1763
MU47432	1	(CTT)8	24	172	195	TAGGTGGGAGAGATCCACGA	60.612	20	ATCGATAACGGAGGAAACCC	60.152	20	214	8	221	ATAGGTGGGAGAGATCCACG	58.966	20	ATCGATAACGGAGGAAACCC	60.152	20	215	7	221	TAGGTGGGAGAGATCCACGA	60.612	20	TCGATAACGGAGGAAACCCT	60.817	20	213	8	220
MU47432	2	(TA)7	14	317	330	TGCTAGGGTTTCCTCCGTTA	59.702	20	TGGCGTTGAAGTTGAGTCAG	60.025	20	170	197	366	TGCTAGGGTTTCCTCCGTTA	59.702	20	CCAAACAGAACCCTCAAGGA	60.081	20	198	197	394	TGCTAGGGTTTCCTCCGTTA	59.702	20	CCCAAAAAGAAGTCGACCAA	60.081	20	214	197	410
MU47434	1	(TA)8	16	523	538	AGTTTTGGTGGGTTTTGCAG	60.008	20	GAATGACCCAAAATGATCGTC	59.238	21	212	389	600	AGTTGCAGGAGTTTTGGTGG	60.149	20	GAATGACCCAAAATGATCGTC	59.238	21	221	380	600	CCAGTTGCAGGAGTTTTGGT	60.149	20	GAATGACCCAAAATGATCGTC	59.238	21	223	378	600
MU47442	1	(TTA)8	24	633	656	GATGCGCGCTACAACTACAA	60.044	20	CTACCAAATCACACCCCACC	60.088	20	235	545	779	TTGATGCGCGCTACAACTAC	60.044	20	CTACCAAATCACACCCCACC	60.088	20	237	543	779	GATGCGCGCTACAACTACAA	60.044	20	AAATCACACCCCACCATCAT	59.91	20	230	545	774
MU47447	1	(TA)6	12	839	850
MU47457	1	(TC)7	14	60	73	ACAACTTCTATCCTTCAACCAATTA	57.486	25	ACGGTGGAGGAAGATGTGAG	60.112	20	175	1	175	ACAACTTCTATCCTTCAACCAATTA	57.486	25	CCATTAGGTGAACCCCAAGA	59.784	20	241	1	241	ACAACTTCTATCCTTCAACCAATTA	57.486	25	TCCATTAGGTGAACCCCAAG	59.784	20	242	1	242
MU47457	2	(AT)9	18	665	682	TACGAGGGACAAAAACAGGC	60.11	20	TGGGCAAACTTTAAACAAAGC	59.285	21	177	572	748	GATCGCCTACGACTACGAGG	59.859	20	TGGGCAAACTTTAAACAAAGC	59.285	21	190	559	748	GTGGCTACGGTAACTCTGGC	59.763	20	TGGGCAAACTTTAAACAAAGC	59.285	21	259	490	748
MU47460	1	(TC)14	28	29	56	TTTACTGCTCCATTCCCTCG	60.206	20	GAGCATCCCCTTCAGAGTTG	59.803	20	199	7	205	TTTACTGCTCCATTCCCTCG	60.206	20	GCATACAGAGCATCCCCTTC	59.658	20	206	7	212	TTTACTGCTCCATTCCCTCG	60.206	20	TCCCCTTCAGAGTTGGATGT	59.505	20	194	7	200
MU47468	1	(GAAA)6	24	1	24
MU47472	1	(ATG)5	15	695	709	TGTGGCTGAATCAGAGTTGC	59.992	20	GGCTGTCGAGACTTCTTGGA	60.533	20	220	578	797	GTAATCGAATCAGTGGGGGA	59.75	20	GGCTGTCGAGACTTCTTGGA	60.533	20	182	616	797	TAATCGAATCAGTGGGGGAA	60.266	20	GGCTGTCGAGACTTCTTGGA	60.533	20	181	617	797
MU47474	1	(TC)10	20	45	64	TTCTTCATAATTCTAAATTTTTCCATC	57.588	27	CCAGGTGGAAGTTTTGCTTC	59.711	20	154	15	168	TTCTTCATAATTCTAAATTTTTCCATC	57.588	27	TCCAGGTGGAAGTTTTGCTT	59.711	20	155	15	169	TCTTCATAATTCTAAATTTTTCCATCT	57.288	27	CCAGGTGGAAGTTTTGCTTC	59.711	20	153	16	168
MU47474	2	(TTC)8ctcctcttcc(TCT)6	52	235	286	TGGTTGAAGCAAAACTTCCA	59.293	20	GGAATATCCCAAGGCTCACA	59.894	20	190	144	333	TGGTTGAAGCAAAACTTCCA	59.293	20	TGGAATATCCCAAGGCTCAC	59.894	20	191	144	334	TGGTTGAAGCAAAACTTCCA	59.293	20	GCGTACTTACGGTCCCTCTG	59.757	20	253	144	396
MU47475	1	(TA)7	14	516	529	GTGGCTGACCTTTCTTCTGC	59.997	20	TGGCTGAAAATTCCATAGCC	60.038	20	212	476	687	GTGGCTGACCTTTCTTCTGC	59.997	20	GGCTGAAAATTCCATAGCCA	60.038	20	211	476	686	CCATAAGTGGTGGCTGACCT	59.989	20	TGGCTGAAAATTCCATAGCC	60.038	20	221	467	687
MU47476	1	(GA)12	24	505	528	TGAATTGCAGCTCAGTCGTC	60.144	20	ACGGGTATGGGAGTAGAGCC	60.349	20	241	426	666	GGTATTGCCCACTGAATTGC	60.339	20	ACGGGTATGGGAGTAGAGCC	60.349	20	253	414	666	TGAATTGCAGCTCAGTCGTC	60.144	20	GGGAGTAGAGCCCATTAGCA	59.292	20	233	426	658
MU47485	1	(TCT)16	48	121	168	CAACGCATCTTTTCCCATTT	59.938	20	GGGAGATTTGAATGGTGGTG	60.173	20	208	4	211	AACGCATCTTTTCCCATTTG	59.938	20	GGGAGATTTGAATGGTGGTG	60.173	20	207	5	211	CAACGCATCTTTTCCCATTT	59.938	20	CCATGGAGGCCATCTGTTAT	59.773	20	278	4	281
MU47486	1	(AT)6	12	559	570	TTCTGGCCGTTGGAGTTTAC	60.11	20	GCTATGGGGATTGATGGCTA	59.885	20	209	512	720	TTTAGCAAGGAAACGGCAAC	60.244	20	GCTATGGGGATTGATGGCTA	59.885	20	252	469	720	ATTTAGCAAGGAAACGGCAA	59.72	20	GCTATGGGGATTGATGGCTA	59.885	20	253	468	720
MU47487	1	(CT)12cctctgttcttgctttgcttttttctcttttttgctttttaa(TCT)5	81	1	81
MU47488	1	(TCT)5	15	165	179	GGCACACGAGAAGGAAGAAG	59.989	20	TGAAGGTCACACTTGCCCTA	59.288	20	216	1	216	GGCACACGAGAAGGAAGAAG	59.989	20	ACTCTTGCGCTCATCACCAT	60.833	20	278	1	278	GCTGGGCTCCAATACAACTT	59.198	20	ATGATCACGGGGTTGAATGT	60.057	20	266	114	379
MU47498	1	(CT)7	14	1	14
MU47498	2	(CTT)7	21	142	162	TCGGTGGAAACTCAAAAACC	59.948	20	TGCAGAGAGGACGATGAATG	59.942	20	162	116	277	GTTTTCTTCTCCCAAAGGGC	60.053	20	TGCAGAGAGGACGATGAATG	59.942	20	223	55	277	TGGAAACTCAAAAACCCCTG	59.942	20	TGCAGAGAGGACGATGAATG	59.942	20	158	120	277
MU47517	1	(TTTA)6	24	728	751	TTTGTTTGATTCATTGCCCA	59.907	20	TCACACCACACAAATCACAAAA	59.904	22	162	632	793	ATGGCCATCCATGGTGTTAT	59.9	20	TCACACCACACAAATCACAAAA	59.904	22	218	576	793	TGATTCATTGCCCATTTTCA	59.867	20	TCACACCACACAAATCACAAAA	59.904	22	156	638	793
MU47527	1	(TC)9	18	96	113	CAGATTTCCAAAAATCCCCA	59.733	20	CAGACTTAACCGGCTTGGAC	59.734	20	219	72	290	CAGATTTCCAAAAATCCCCA	59.733	20	AGACTTAACCGGCTTGGACA	59.734	20	218	72	289	CAGATTTCCAAAAATCCCCA	59.733	20	CGGAATCATCCTTGAAATGC	60.414	20	279	72	350
MU47530	1	(CT)6	12	810	821	GCGGCGATATATCAAACCAG	60.444	20	TCAAACATGAGAGCTTTTTGC	58.161	21	161	726	886	CTGCGGCGATATATCAAACC	60.444	20	TCAAACATGAGAGCTTTTTGC	58.161	21	163	724	886	CGGCGATATATCAAACCAGC	60.444	20	TCAAACATGAGAGCTTTTTGC	58.161	21	160	727	886
MU47532	1	(TC)8	16	42	57	TCTTTCTCAAATCGCAAAACG	60.362	21	TCGGAGCTCTTCAAGGTGAT	59.95	20	113	19	131	TCTTTCTCAAATCGCAAAACG	60.362	21	TAGGGGACTCCACATGCTTC	60.073	20	277	19	295	TCTTTCTCAAATCGCAAAACG	60.362	21	ATCGTTTGTGACTCCAAGGC	60.119	20	164	19	182
MU47541	1	(AT)6	12	770	781
MU47552	1	(CT)6	12	21	32
MU47555	1	(AAT)5	15	336	350	CCCATTCTCCTTCACCTTCA	60.042	20	GGCCATAGATTTGGAGTGGA	59.894	20	202	277	478	CCCATTCTCCTTCACCTTCA	60.042	20	TGTTGGGGTGCAATTTCATA	59.786	20	163	277	439	CCCATTCTCCTTCACCTTCA	60.042	20	CCATGGCCATAGATTTGGAG	60.288	20	206	277	482
MU47556	1	(GAC)5	15	179	193	GTGTCCCTTCTCTCCATCCA	60.048	20	CCTGAGGACACGATCAGACA	59.82	20	280	34	313	CCCTTCTCTCCATCCAACAC	59.505	20	CCTGAGGACACGATCAGACA	59.82	20	276	38	313	ATCCAACACGGCACCTTACT	59.478	20	CCTGAGGACACGATCAGACA	59.82	20	265	49	313
MU47559	1	(GA)6	12	49	60	ACTTCTCCTTCCCTTGACGG	60.619	20	TTGAAATTCAGGGGTTGAGC	60.051	20	146	27	172	ACTTCTCCTTCCCTTGACGG	60.619	20	GAATGAGGCCATCCTTGTGT	59.934	20	207	27	233	ACTTCTCCTTCCCTTGACGG	60.619	20	ACAACTGAATGAGGCCATCC	59.934	20	213	27	239
MU47572	1	(TA)6	12	1485	1496	GGCAAGTATCGAACCAAGGA	60.074	20	ACAAGAAACGCATTCCCAAC	59.978	20	248	1301	1548	GGCAAGTATCGAACCAAGGA	60.074	20	CAAGAAACGCATTCCCAACT	60.11	20	247	1301	1547	GACAGAGCACGACACAGGAG	59.603	20	ACAAGAAACGCATTCCCAAC	59.978	20	220	1329	1548
MU47580	1	(AG)8	16	39	54	TCAATCAAGAAAGAGTGGGAAA	58.809	22	TAGCCATAAGCAACATCCCC	59.923	20	107	9	115	TCAATCAAGAAAGAGTGGGAAAG	59.749	23	TAGCCATAAGCAACATCCCC	59.923	20	107	9	115	TCAATCAAGAAAGAGTGGGAAA	58.809	22	CCATAAGCAACATCCCCATC	60.155	20	104	9	112
MU47584	1	(TGG)5	15	59	73	CCGTTCTTCGTTTTGTGGAT	59.971	20	GGGCATGAGAAACCGAGTTA	60.074	20	176	33	208	CCGTTCTTCGTTTTGTGGAT	59.971	20	TAGCATTACCACCGCATTGA	60.096	20	276	33	308	CCGTTCTTCGTTTTGTGGAT	59.971	20	TACATGGCACGATGTTTGGT	59.847	20	231	33	263
MU47584	2	(TCT)5	15	425	439	TCAATGCGGTGGTAATGCTA	60.096	20	CCCACAAACAAACGAACTCC	60.388	20	191	289	479	TCAATGCGGTGGTAATGCTA	60.096	20	CCACAAACAAACGAACTCCA	59.585	20	190	289	478	AACACCGGTGAACCAAACAT	60.134	20	CCCACAAACAAACGAACTCC	60.388	20	247	233	479
MU47592	1	(TTC)5	15	67	81	ATTCTTCGCTCTTCCCCTTC	59.789	20	TAGCGAACTCGACACCAATG	59.864	20	265	43	307	ATTCTTCGCTCTTCCCCTTC	59.789	20	CCAATGGTGGATTTGGACTC	60.173	20	251	43	293	ATTCTTCGCTCTTCCCCTTC	59.789	20	GTTCAAGGTCCTGGTAGCGA	60.255	20	279	43	321
MU47595	1	(TC)8	16	49	64	TCCCAATTTCCTCTCTCGAA	59.744	20	GATGGTGTTTGCTTTGGCTT	60.118	20	234	26	259	TCCCAATTTCCTCTCTCGAA	59.744	20	GTGTTTGCTTTGGCTTGGAT	60.118	20	230	26	255	TCCCAATTTCCTCTCTCGAA	59.744	20	CCTCCGTAACGGTTGATGAT	59.813	20	133	26	158
MU47599	1	(AG)7(TG)7	28	36	63	CGAACTTCGAACAAGATAATGTG	58.821	23	AAAACCAAAAATGCGGACAG	59.975	20	206	8	213	CGAACTTCGAACAAGATAATGTG	58.821	23	ATGAAAAACCAAAAATGCGG	59.81	20	210	8	217	CGAACTTCGAACAAGATAATGTG	58.821	23	AAACTCCATATTTGCGCTGC	60.238	20	174	8	181
MU47601	1	(CT)7	14	11	24
MU47603	1	(TCT)5	15	59	73	TCCCTAATCTTCTGCTTCGG	59.406	20	AATGAAGATTGGAGCGTTGG	60.074	20	229	18	246	ACCTCAGCTTCCGTAGTCCC	60.649	20	AATGAAGATTGGAGCGTTGG	60.074	20	245	2	246	TCCCTAATCTTCTGCTTCGG	59.406	20	CCCACCACTCTGGAGAGAAA	60.229	20	275	18	292
MU47604	1	(TCT)7	21	173	193	CCCTCTCTTCATTTCCCCTC	60.008	20	AGCAAGAAATCAACATGCCC	60.081	20	263	62	324	TCCCTCTCTTCATTTCCCCT	60.008	20	AGCAAGAAATCAACATGCCC	60.081	20	264	61	324	CCCTCTCTTCATTTCCCCTC	60.008	20	CAGCAGCCTCTTCAGGAGAT	59.703	20	202	62	263
MU47622	1	(TA)7	14	873	886	AGTTTGGTGGCTGGATTCAC	59.973	20	AGGATTCCAAGCAATTCCAA	59.505	20	260	672	931	AGTTTGGTGGCTGGATTCAC	59.973	20	AAGGATTCCAAGCAATTCCA	59.505	20	261	672	932	GGCTGGATTCACAGTCAGGT	60.12	20	AGGATTCCAAGCAATTCCAA	59.505	20	252	680	931
MU47633	1	(AAG)5	15	308	322	CATGTCGTTCAAGCCAAGAA	59.84	20	ATTTTCAACGATGGGACTGC	59.939	20	156	217	372	CATGTCGTTCAAGCCAAGAA	59.84	20	GCATTTTCAACGATGGGACT	59.939	20	158	217	374	AGGGCGATTCGACAGTAAGA	59.836	20	GCATTTTCAACGATGGGACT	59.939	20	123	252	374
MU47640	1	(TC)7	14	47	60	TTACTCCTCCGCCATTTCTG	60.206	20	TGACCTTGAAGGACCGATTC	60.05	20	235	14	248	TTACTCCTCCGCCATTTCTG	60.206	20	TGACTTTGCCAACAGTAGCG	60.05	20	277	14	290	TTACTCCTCCGCCATTTCTG	60.206	20	AGCTCCTCGAACTGAAGCAG	59.891	20	175	14	188
MU47649	1	(TC)7	14	32	45	CCCCCTTATCCCCTACTCTC	58.871	20	GCCCAAGGATTAGGGTTGAT	60.152	20	107	8	114	CCCCCTTATCCCCTACTCTCT	59.804	21	GCCCAAGGATTAGGGTTGAT	60.152	20	107	8	114	CCCCCTTATCCCCTACTCTC	58.871	20	AACCTCGATGCTGAAGGTTG	60.255	20	241	8	248
MU47649	2	(AATGAA)5	30	889	918	GGTGAGGAATCCGATGAAGA	60.011	20	TGAAGAACAAAGAGGGCTTGA	59.978	21	193	753	945	GGTGAGGAATCCGATGAAGA	60.011	20	TTTTTGGTTGCCTTCCTTTTT	59.971	21	241	753	993	TGGTAAAGACTCCGGTGAGG	60.103	20	TGAAGAACAAAGAGGGCTTGA	59.978	21	206	740	945
MU47654	1	(CAC)7	21	53	73	ACCTGAAGAACCCCAAGGAT	59.795	20	CGTAGTGAGTGTGGTGGTGG	60.064	20	186	3	188	ACCTGAAGAACCCCAAGGAT	59.795	20	CCGTAGTGAGTGTGGTGGTG	60.064	20	187	3	189	ACCTGAAGAACCCCAAGGAT	59.795	20	ATAAGGAGGTTCGGCGTCTT	60.096	20	107	3	109
MU47657	1	(TC)7	14	113	126	GATCACTCCAGCTTGGCTTC	59.957	20	CATCAAAGAGGTCTTCCCCA	60.042	20	197	44	240	AGCTTGGCTTCGTCTTTTGA	60.132	20	CATCAAAGAGGTCTTCCCCA	60.042	20	188	53	240	GATCACTCCAGCTTGGCTTC	59.957	20	GCTATCCCCAAGGATGATGA	59.854	20	173	44	216
MU47680	1	(TTC)8	24	641	664	TGTTGTGATTGAGGAGCCTG	59.831	20	TCGAAGCTCTCCAAAATCGT	59.955	20	243	530	772	TGTTGTGATTGAGGAGCCTG	59.831	20	CGAAGCTCTCCAAAATCGTC	59.955	20	242	530	771	TGCCTGTTGTGATTGAGGAG	59.831	20	GAAGCTCTCCAAAATCGTCG	59.955	20	245	526	770
MU47693	1	(CTT)7	21	206	226	GGAGGAACAAAACAATCCGA	59.91	20	GTGGCGAAGAAACAGAGGAG	59.989	20	204	147	350	GGAGGAACAAAACAATCCGA	59.91	20	ATGGAGGCAAGTTCAACCAG	60.111	20	251	147	397	CAATCCGAAGAGAAAGTCGG	59.807	20	GTGGCGAAGAAACAGAGGAG	59.989	20	192	159	350
MU47695	1	(AGA)7gaagaagcctagtctcttggagaaactcacccgatccgatagcagctctagctcgtctagcgatgaggaggaaggagaagacggagagaagaaa(AAG)5	130	344	473	AGTTTCTGAACCTTCACCGC	59.333	20	TTCTCCACTGGGATGGCTAC	60.073	20	276	305	580	AGTTTCTGAACCTTCACCGC	59.333	20	ACTGCTTCGTGTTCGTCCTT	59.914	20	258	305	562	AGTTTCTGAACCTTCACCGC	59.333	20	CTTCTCCACTGGGATGGCTA	60.21	20	277	305	581
MU47695	2	(AT)6	12	1003	1014	ATCATTGTGGCCTGGAGTTC	59.934	20	AGAAAACACAACCCTTCCCC	60.204	20	145	908	1052	CCAGGGTATCACGCTAAGGA	60.088	20	AGAAAACACAACCCTTCCCC	60.204	20	267	786	1052	CTCCCAGGGTATCACGCTAA	60.088	20	AGAAAACACAACCCTTCCCC	60.204	20	270	783	1052
MU47700	1	(CA)12	24	39	62	TTATCTCACGACCGAGTCCC	60.073	20	TGAAGTGAGGTTCGTCGTTG	59.873	20	156	14	169	TTATCTCACGACCGAGTCCC	60.073	20	TGTTGAAGTGAGGTTCGTCG	59.873	20	159	14	172	TTATCTCACGACCGAGTCCC	60.073	20	GATCCGTCGATAACGACCAC	60.348	20	118	14	131
MU47700	2	(TA)6	12	839	850
MU47716	1	(CT)16ccaacctggtcttgttccttcacatctaaccagggccgtcgtcgctcgtatatctcgccg(GA)6	104	32	135	TCTTTCTCTCTAGTCTTCATTCAGCA	60.197	26	TGTTGAAACCATTGGTGGTG	60.255	20	253	4	256	TCTTTCTCTCTAGTCTTCATTCAGCA	60.197	26	CACTCTGTTTCCGTCTCCGT	60.298	20	170	4	173	TCTTTCTCTCTAGTCTTCATTCAGCA	60.197	26	TCTGTTTCCGTCTCCGTCTC	60.386	20	167	4	170
MU47716	2	(GCT)6gcagttaatggctcatcttgagatgagaagaatatgaccattgccaccattgaactgaaattctgagccttcaaaacaccaatctcttaactataa(AT)6	126	1467	1592
MU47719	1	(GAA)11	33	48	80	CGACAGAACAGAACGAAACG	59.485	20	TGTGGAGGTGGAGGTTAAGG	59.959	20	150	16	165	CGACAGAACAGAACGAAACG	59.485	20	TGATGAGATCGGCAGTCTTG	59.942	20	229	16	244	CGACAGAACAGAACGAAACG	59.485	20	TGCGAAGGATTTTGCTCTCT	60.096	20	105	16	120
MU47719	2	(GAA)6	18	1134	1151	TAATAGGATCGTGGCCTTGG	59.916	20	AGCCATCCCCCAATACACTA	59.269	20	272	1001	1272	TGCAGGCTTTTTCATAACCA	59.301	20	ACAAGTTCGAGCAAGGGAAA	59.853	20	202	1094	1295	TAATAGGATCGTGGCCTTGG	59.916	20	TATCAATGGCAGCGTTGTTT	59.186	20	234	1001	1234
MU47732	1	(GA)6	12	1190	1201	AAGACTTAGCCGCAGTTGGA	60.015	20	AAGCTTCCTCATTCTGCACC	59.434	20	276	1030	1305	GAAGACTTAGCCGCAGTTGG	60.015	20	AAGCTTCCTCATTCTGCACC	59.434	20	277	1029	1305	AACCTGAAGACTTAGCCGCA	60.015	20	TTCTGCACCAAGAAGAACCA	59.415	20	271	1024	1294
MU47749	1	(AAG)6	18	39	56	AACATTTCGCTCACCCACTC	60.119	20	TTGACTTCCACTCCCTCCAC	60.088	20	190	5	194	AACATTTCGCTCACCCACTC	60.119	20	GTGGTGCTTGCATCTTTTCA	59.847	20	249	5	253	AACATTTCGCTCACCCACTC	60.119	20	CTTCCACTCCCTCCACAGAA	60.229	20	186	5	190
MU47762	1	(TC)6	12	51	62	GTGGAGAGGGAGACGAGACA	60.397	20	CCTTACTGGCCTTCTGGTTG	59.728	20	171	25	195	GTGGAGAGGGAGACGAGACA	60.397	20	TGGAGCCGATCTCCTTACTG	60.353	20	183	25	207	AAGTCGCACAGAAAGAACGC	60.581	20	TGGAGCCGATCTCCTTACTG	60.353	20	203	5	207
MU47764	1	(TC)10	20	31	50	TGTTGAAGAAAATAACTTCTCGATTT	58.889	26	CATCAGATTGAGGTCCAGCA	59.787	20	231	2	232	TGTTGAAGAAAATAACTTCTCGATTT	58.889	26	GCTAATGGCTTTACCAGCGA	60.364	20	267	2	268	TGTTGAAGAAAATAACTTCTCGATT	57.715	25	CATCAGATTGAGGTCCAGCA	59.787	20	231	2	232
MU47764	2	(CAA)17	51	514	564	ACGACGATCTCCCTACCCTT	59.957	20	TTTGGAGGCTAAGCTCCTTG	59.587	20	246	465	710	ACGACGATCTCCCTACCCTT	59.957	20	AATTATGGTGGGGCGTTTTT	60.42	20	264	465	728	CTCGACGACGATCTCCCTAC	59.827	20	TTTGGAGGCTAAGCTCCTTG	59.587	20	250	461	710
MU47765	1	(CTTC)6	24	73	96	CAGTGGCGTATTGGTGTTGA	60.574	20	GATTGGTGTTGCTGTTGGTG	60.008	20	180	15	194	AGCAGTGGCGTATTGGTGTT	60.581	20	GATTGGTGTTGCTGTTGGTG	60.008	20	182	13	194	CAGTGGCGTATTGGTGTTGA	60.574	20	TTGGTGTTGCTGTTGGTGTT	60.049	20	178	15	192
MU47767	1	(AGA)11	33	38	70	ACAAACAAAGGAAGGAACGC	59.218	20	GAATGGTCCAAACCAACACC	60.073	20	180	16	195	ACAAACAAAGGAAGGAACGC	59.218	20	ACGATTCCCACCACATGACT	60.246	20	148	16	163	ACAAACAAAGGAAGGAACGC	59.218	20	TAACAGCTTCCCAAGCAAGG	60.378	20	213	16	228
MU47767	2	(TC)8	16	890	905	TTATTTCTCAGCCTTGCGCT	60.117	20	AAGAGCAAACGTATGATGTAGTTGTC	60.021	26	240	748	987	TTATTTCTCAGCCTTGCGCT	60.117	20	GAGCAAACGTATGATGTAGTTGTC	57.903	24	238	748	985	TTATTTCTCAGCCTTGCGCT	60.117	20	AAAGAGCAAACGTATGATGTAGTTG	58.876	25	241	748	988
MU47770	1	(TC)7	14	30	43	TCGAACATACTCCTAGCTCCC	58.424	21	GATGATTAAACGCCCGAGAA	60.038	20	227	5	231	CGAACATACTCCTAGCTCCCTC	59.393	22	GATGATTAAACGCCCGAGAA	60.038	20	226	6	231	TCGAACATACTCCTAGCTCCCT	59.393	22	GATGATTAAACGCCCGAGAA	60.038	20	227	5	231
MU47779	1	(TCT)9	27	63	89	TCCAACACAAGAAAAACCCA	58.995	20	GCTCCAAGGGATGACATGAT	59.893	20	146	22	167	TCCAACACAAGAAAAACCCA	58.995	20	TAGGAAGCTCCAAGGGATGA	59.767	20	152	22	173	CCAACACAAGAAAAACCCAAA	59.862	21	GCTCCAAGGGATGACATGAT	59.893	20	145	23	167
MU47781	1	(TTC)6	18	60	77	TCTTAAACCACCACTCCCCA	60.345	20	GATGATTGCGCCGATTAGTT	60.067	20	148	18	165	TAAACCACCACTCCCCATTC	59.647	20	GATGATTGCGCCGATTAGTT	60.067	20	145	21	165	CCCATTCAACACAAACGCTA	59.585	20	GATGAGGATGGTGAGGAGGA	60.008	20	171	34	204
MU47783	1	(TCT)6	18	48	65	GAGACGGAATAGCCCTAGCC	60.194	20	ACGAAAAGGGTTGTCACTGG	60.005	20	250	12	261	GAGACGGAATAGCCCTAGCC	60.194	20	AAACGCTGAAGGGAGTAGCA	60.015	20	176	12	187	GAGACGGAATAGCCCTAGCC	60.194	20	AACGCTGAAGGGAGTAGCAA	60.015	20	175	12	186
MU47784	1	(AGA)5	15	12	26
MU47794	1	(CT)14	28	139	166	ATCTTCCATCCCACCACATC	59.593	20	AGGGCTAAGCTATGCGTTGA	60.003	20	194	117	310	CCATATCTTCCATCCCACCA	60.538	20	AGGGCTAAGCTATGCGTTGA	60.003	20	198	113	310	ATCTTCCATCCCACCACATC	59.593	20	AGGTGGGTTTCCATAGCCTT	59.827	20	114	117	230
MU47800	1	(CA)7	14	18	31
MU47810	1	(CTT)15	45	107	151	CTCCGATTCTTGCCTACCAC	59.694	20	GGATGTGAGAAAGGGGATGA	59.862	20	126	63	188	TCCGATTCTTGCCTACCACT	59.694	20	GGATGTGAGAAAGGGGATGA	59.862	20	125	64	188	CTCCGATTCTTGCCTACCAC	59.694	20	GCCTCTGAACGACATGATGA	59.794	20	159	63	221
MU47817	1	(TCC)10	30	34	63	ACTGATGAGCGTTGACGAAA	59.445	20	AATGGGAGAAGTTGGTGCTG	60.111	20	212	3	214	ACTGATGAGCGTTGACGAAA	59.445	20	CAATGGGAGAAGTTGGTGCT	60.111	20	213	3	215	ACTGATGAGCGTTGACGAAA	59.445	20	AGCAATGGGAGAAGTTGGTG	60.111	20	215	3	217
MU47818	1	(CTT)7	21	87	107	AATTCCCCTCTCCTTTCTCG	59.646	20	GAGGATTTGGTGAACGGTGT	59.827	20	273	24	296	GGCGTTTCTCTCTGGTTTCA	60.375	20	GAGGATTTGGTGAACGGTGT	59.827	20	240	57	296	GGCGTTTCTCTCTGGTTTCA	60.375	20	GACCATGGAACCACCACTCT	59.817	20	271	57	327
MU47818	2	(TTTGG)6	30	788	817	GTAGGGCCGCAATTGTACTG	60.523	20	CTCCATGGTGCTTACCCCTA	59.948	20	184	720	903	TAGGGCCGCAATTGTACTGT	60.523	20	CTCCATGGTGCTTACCCCTA	59.948	20	183	721	903	TCGTTGCATCATTGTCCTTC	59.654	20	ACCCCTACTCCACCACACAC	59.732	20	276	615	890
MU47820	1	(GAA)6	18	23	40
MU47825	1	(TCT)5	15	7	21
MU47827	1	(CT)11	22	65	86	TCTTCCCTCAGCTACTTCCC	58.472	20	ACCCTGAATTTGTTAGGCCA	59.429	20	245	38	282	TCTTCCCTCAGCTACTTCCCT	59.47	21	ACCCTGAATTTGTTAGGCCA	59.429	20	245	38	282	CCCTCAGCTACTTCCCTTTTC	59.357	21	ACCCTGAATTTGTTAGGCCA	59.429	20	241	42	282
MU47828	1	(AGA)7	21	88	108	CATCTATTGCAAATTTTCGAGC	58.896	22	AGTTTCTCGCCAGAGATGGA	59.95	20	156	63	218	CATCTATTGCAAATTTTCGAGC	58.896	22	GAGTTTCTCGCCAGAGATGG	59.95	20	157	63	219	CATCTATTGCAAATTTTCGAGC	58.896	22	ATGCATCAACTCCATCCCTC	59.893	20	258	63	320
MU47832	1	(TTC)13	39	601	639	TGTTGTGATTGAGGAGCCTG	59.831	20	TCGAAGCTCTCCAAAATCGT	59.955	20	258	490	747	TGTTGTGATTGAGGAGCCTG	59.831	20	CGAAGCTCTCCAAAATCGTC	59.955	20	257	490	746	TGCCTGTTGTGATTGAGGAG	59.831	20	GAAGCTCTCCAAAATCGTCG	59.955	20	260	486	745
MU47834	1	(AAG)5	15	192	206	CAACGAAAGCCGAAAAGAAG	59.99	20	GGGATGAACCTGCTTCAAAA	60.051	20	188	82	269	CAACGAAAGCCGAAAAGAAG	59.99	20	ATTTCGAAGCCTCTTGAGCA	60.096	20	276	82	357	CAACGAAAGCCGAAAAGAAG	59.99	20	CGAAGCCTCTTGAGCAAGTT	59.757	20	272	82	353
MU47835	1	(TC)7acaagacagatccctttctcccttcacattctttttccgattcctattccgatcgttccagaggattatttctcc(ATT)5	104	100	203	ACCCATTTTTATGGCCTTCC	60.02	20	AAATCTGGCAACAATCCTGG	59.933	20	245	38	282	CCCATTTTTATGGCCTTCCT	60.143	20	AAATCTGGCAACAATCCTGG	59.933	20	244	39	282	TTCCTTTGGGACGTCTTCTG	60.224	20	AAATCTGGCAACAATCCTGG	59.933	20	229	54	282
MU47835	2	(CGG)5	15	369	383	CCAGGATTGTTGCCAGATTT	59.933	20	GACAACTAAGAAGGCGGCAG	60.015	20	197	263	459	TATTCCGATCGTTCCAGAGG	60.029	20	CAACATCGCAACGAACAATC	60.119	20	270	158	427	CCTATTCCGATCGTTCCAGA	60.029	20	CAACATCGCAACGAACAATC	60.119	20	272	156	427
MU47840	1	(AAT)6	18	560	577	GTGGTTCTCAGTTGTGGCCT	60.159	20	CCTGTTGGGTTTGAGAATGAA	59.956	21	204	405	608	AATGTTTATGGGGCAGCAAC	59.829	20	CCTGTTGGGTTTGAGAATGAA	59.956	21	179	430	608	ACCCAGCAGTGGTTCTCAGT	59.756	20	CCTGTTGGGTTTGAGAATGAA	59.956	21	212	397	608
MU47851	1	(GAA)7	21	334	354	AATCGGCAACAGGAATGAAC	59.939	20	TTGAGGTACACACATTTCCCC	59.703	21	276	110	385	ACAGGAATGAACGGATCACC	59.786	20	TTGAGGTACACACATTTCCCC	59.703	21	268	118	385	CGGGTTCAAGGCTGAAGTTA	60.241	20	TTGAGGTACACACATTTCCCC	59.703	21	185	201	385
MU47853	1	(TGT)5	15	248	262	TTCGGAGAGGAACAATAACGA	59.693	21	GGATCGAAACATCCTTCCAC	59.341	20	279	218	496	GTACGCCCAGTAAGAGCAGC	60.044	20	GACAAGAAGAGGAAGGAAGCAA	59.998	22	268	32	299	GTACGCCCAGTAAGAGCAGC	60.044	20	CAAGAAGAGGAAGGAAGCAAAA	59.994	22	266	32	297
MU47854	1	(CT)7	14	29	42
MU47873	1	(GC)6	12	1108	1119
MU47880	1	(AT)10	20	313	332	AAATGCCCAGTGTCGGTTAG	59.993	20	GATCGGCCTTTGTTGATGTT	59.939	20	232	265	496	AAATGCCCAGTGTCGGTTAG	59.993	20	ATCGGCCTTTGTTGATGTTC	59.939	20	231	265	495	AAATGCCCAGTGTCGGTTAG	59.993	20	AAGATCGGCCTTTGTTGATG	60.074	20	234	265	498
MU47882	1	(TCC)5	15	77	91	TCATGCCTTCTAAATTCTTCTCC	58.899	23	ACTCTTCTTCGCCAACTCCA	59.989	20	195	41	235	TCATGCCTTCTAAATTCTTCTCC	58.899	23	CACTCTTCTTCGCCAACTCC	59.989	20	196	41	236	TCATGCCTTCTAAATTCTTCTCCT	59.772	24	CACTCTTCTTCGCCAACTCC	59.989	20	196	41	236
MU47884	1	(AT)9	18	690	707	AAATGCCCAGTGTCGGTTAG	59.993	20	GATCGGCCTTTGTTGATGTT	59.939	20	230	642	871	AAATGCCCAGTGTCGGTTAG	59.993	20	ATCGGCCTTTGTTGATGTTC	59.939	20	229	642	870	AAATGCCCAGTGTCGGTTAG	59.993	20	AAGATCGGCCTTTGTTGATG	60.074	20	232	642	873
MU47889	1	(TTTTG)5	25	506	530	AGCTTGGGGAATCAAGGAGT	60.074	20	AAAACAAAATCAGAGAAGCAATCA	59.332	24	200	366	565	AGCTTGGGGAATCAAGGAGT	60.074	20	AAACAAAATCAGAGAAGCAATCA	58.064	23	199	366	564	TAAGCTTGGGGAATCAAGGA	59.64	20	AAAACAAAATCAGAGAAGCAATCA	59.332	24	202	364	565
MU47895	1	(TCT)6	18	658	675	TCATTTGATGGGGATTTTTCA	60.117	21	CCCATTAAAGGGTTTCCAAAA	60.036	21	209	496	704	CATTTGATGGGGATTTTTCA	58.255	20	CCCATTAAAGGGTTTCCAAAA	60.036	21	208	497	704	GGGGATTTTTCATGAACCAGA	61.038	21	CCCATTAAAGGGTTTCCAAAA	60.036	21	200	505	704
MU47898	1	(CT)15	30	274	303	CCGCTTCAACCATCAAATCT	60.074	20	TAGATCACAGGCGTTGTTGG	59.716	20	191	167	357	TCTTCAGCTTCCTTCCCAAA	59.926	20	TAGATCACAGGCGTTGTTGG	59.716	20	174	184	357	CAACTCAGCCCCACTCAACT	60.298	20	TAGATCACAGGCGTTGTTGG	59.716	20	107	251	357
MU47914	1	(GT)7	14	516	529	CACCGTCGATAACGAGTTCA	59.716	20	CAACCCGATTCCAAGAAGAA	60.044	20	272	282	553	ATCATCATGGGAACGGAAAC	59.611	20	ACACTCAACCCGATTCCAAG	59.966	20	167	392	558	ATCATCATGGGAACGGAAAC	59.611	20	CAACCCGATTCCAAGAAGAA	60.044	20	162	392	553
MU47922	1	(TA)7	14	603	616	TTGCCGATGAACTCAAGGAT	60.603	20	TGTTACAACACACCCTTGGAA	58.934	21	273	434	706	AGGTTCTTGCCGATGAACTC	59.288	20	TGTTACAACACACCCTTGGAA	58.934	21	279	428	706	TGCCGATGAACTCAAGGATA	59.226	20	TGTTACAACACACCCTTGGAA	58.934	21	272	435	706
MU47935	1	(TCT)5	15	147	161	AAAAGCCAAATCCCAATTCC	60.13	20	GGGGAAATAGTAAGAGCCGC	60.061	20	196	23	218	AAAAGCCAAATCCCAATTCC	60.13	20	CCTGGTAAATGCTCCCAAGA	60.066	20	279	23	301	AAAAGCCAAATCCCAATTCC	60.13	20	TCCTGGTAAATGCTCCCAAG	60.066	20	280	23	302
MU47939	1	(TC)7cctctctctctcgctaatccatttccaccggctatggaaggagaaagaaaaagaagaaaattacagaataatgagaaagaagaagaggaagaaaat(GAA)7	131	83	213	CTTTCCACATGTCTCTGCCA	59.831	20	TCATGGCCTTTGTGTTTTGA	60.088	20	234	32	265	TTTCCACATGTCTCTGCCAA	60.24	20	TCATGGCCTTTGTGTTTTGA	60.088	20	233	33	265	TTCCACATGTCTCTGCCAAA	60.24	20	TCATGGCCTTTGTGTTTTGA	60.088	20	232	34	265
MU47939	2	(TTTTTG)5	30	530	559	CCTCTTCAACTATCAGCCGC	59.978	20	AGGAAAACCAGGAACAACCC	60.204	20	246	394	639	CCGCTTCATCTTCAACAACA	59.84	20	AGGAAAACCAGGAACAACCC	60.204	20	230	410	639	AAGGGAAAAATGGGCTTGAC	60.299	20	AGGAAAACCAGGAACAACCC	60.204	20	149	491	639
MU47945	1	(TC)8	16	45	60	CAACAAAAGAGATATCACTGCACA	59.335	24	TGTCGTCGTTGCTTAACTGC	60.058	20	170	15	184	CAACAAAAGAGATATCACTGCACA	59.335	24	CTTCTTGTTCTTCTTCGCCG	60.125	20	217	15	231	CAACAAAAGAGATATCACTGCACA	59.335	24	CGCAACGACTACATCGACAT	59.746	20	199	15	213
MU47961	1	(TTC)6	18	109	126	TGATTGATTGCCTTAGCTTTCA	59.853	22	GAGATTTACCCACCGCAGAA	60.074	20	250	32	281	TGATTGATTGCCTTAGCTTTCA	59.853	22	TTTACCCACCGCAGAATCTC	60.074	20	246	32	277	TGATTGATTGCCTTAGCTTTCA	59.853	22	CACCAGACCCTTCTCCAAAA	60.081	20	139	32	170
MU47969	1	(CT)8	16	269	284	ACCTCCACTTCTTCCTCCGT	60.111	20	AGCAAGGAAAGGGGATAGGA	60.032	20	219	181	399	TTGAGCGATGTTCTTGCATC	59.955	20	AATAAAAGCAACCCGATCCC	60.15	20	255	95	349	TTCTTCCTCCGTCGTCATTC	60.195	20	AGCAAGGAAAGGGGATAGGA	60.032	20	211	189	399
MU47979	1	(CT)12	24	38	61	TCGCTTGATCTAAAGAAAACAGG	59.906	23	TCGAGGCTGAACTCGTTTTT	59.993	20	206	12	217	CGCTTGATCTAAAGAAAACAGGA	59.906	23	TTCGAGGCTGAACTCGTTTT	59.993	20	206	13	218	CGCTTGATCTAAAGAAAACAGGA	59.906	23	AAGCGAGAAAGCAAATTGGA	59.96	20	181	13	193
MU47982	1	(TCT)6	18	28	45	TCTTCCTTTTTCCTCTTCAATTTC	59.303	24	TGACGCAACGAAGTACGATT	59.347	20	232	2	233	TCTTCCTTTTTCCTCTTCAATTTC	59.303	24	GCAACGAAGTACGATTGACG	59.347	20	228	2	229	TCTTCCTTTTTCCTCTTCAATTTC	59.303	24	CGCAACGAAGTACGATTGAC	59.347	20	229	2	230
MU47988	1	(TTC)5gaaagaagcgccaccaagcg(TTC)6	53	6	58
MU47997	1	(GA)7	14	22	35
MU48000	1	(CCA)5	15	227	241	CTATGGCATTGGCCATTCTT	59.923	20	TACTTTCTCTGGTGGTGGGG	59.959	20	176	150	325	CTATGGCATTGGCCATTCTT	59.923	20	TGGTGGTGGGGATTTGTAGT	60.088	20	116	150	265	CTATGGCATTGGCCATTCTT	59.923	20	GTGGTGGTGGGGATTTGTAG	60.088	20	117	150	266
MU48005	1	(CT)16	32	49	80	TCCTACACTACACACCTAATCTCCC	59.844	25	GGCCATGGAATTAGCTCAAA	60.038	20	163	17	179	CAAACACAATCCTACACTACACACC	59.782	25	GGCCATGGAATTAGCTCAAA	60.038	20	172	8	179	TCCTACACTACACACCTAATCTCCC	59.844	25	ATTCTGGAAAAAGGGATGGG	60.124	20	273	17	289
MU48006	1	(CTT)12	36	336	371	CCGGAAATATTGAGTTCGGA	59.894	20	CAGCTGAACCAGTGAGCTTG	59.77	20	254	235	488	GATTCTTTCAAGCACCGGAA	60.192	20	CAGCTGAACCAGTGAGCTTG	59.77	20	268	221	488	CCGGAAATATTGAGTTCGGA	59.894	20	AAAAGGCAGCTGAACCAGTG	60.431	20	260	235	494
MU48018	1	(TA)9	18	266	283	CGCCTCGTTAGTGAAGGAAC	59.875	20	ACCAAAGCCTATGCTCCAGA	59.836	20	168	153	320	CGCCTCGTTAGTGAAGGAAC	59.875	20	ACCCAGCAGAGAGGATTGAA	59.803	20	237	153	389	CGCCTCGTTAGTGAAGGAAC	59.875	20	CCCAGCAGAGAGGATTGAAA	60.331	20	236	153	388
MU48019	1	(GAA)8	24	33	56	AAACCCTAATTTCTTTGAAAGGG	58.999	23	TCATGGGTTTGAAATGGGAT	59.991	20	215	7	221	AAACCCTAATTTCTTTGAAAGGG	58.999	23	GGGTGAAAGTGGAAACGAAA	59.948	20	102	7	108	AAACCCTAATTTCTTTGAAAGGG	58.999	23	TTTGAAGATGTGGTGGCAAA	60.088	20	133	7	139
MU48019	2	(CAA)6acacttactcctcctcctccttctaatataaatcttgac(TCT)5	72	391	462	AGGTGGTGGTGAAGTTCCAA	60.399	20	CCCATCGAGAGAGTCAAAGA	57.941	20	276	243	518	AAGGTGGTGGTGAAGTTCCA	60.399	20	CCCATCGAGAGAGTCAAAGA	57.941	20	277	242	518	CAAGGTGGTGGTGAAGTTCC	60.399	20	CCCATCGAGAGAGTCAAAGA	57.941	20	278	241	518
MU48033	1	(CTT)5	15	20	34
MU48042	1	(CCA)6	18	95	112	ATGATTTTGATCCTCGTGGG	59.75	20	TTGGGTTCCTTTTCCACTTG	59.942	20	223	71	293	ATGATTTTGATCCTCGTGGG	59.75	20	TAATGGGGAATTGGGTTCCT	60.37	20	233	71	303	ATGATTTTGATCCTCGTGGG	59.75	20	AAGCAGGTTGAGAAGCGAAC	59.621	20	273	71	343
MU48048	1	(CAC)5	15	181	195	TTCCAATTCCACAAAAAGGC	59.916	20	ATCTCCGGTGAATGCGTAAG	60.096	20	270	19	288	TTCCAATTCCACAAAAAGGC	59.916	20	GGTGGGAGGAGATGAAAACA	59.903	20	249	19	267	GCCGCCTCTTCTTCTTCTTT	60.096	20	ATCTCCGGTGAATGCGTAAG	60.096	20	239	50	288
MU48060	1	(TC)19	38	46	83	CTTTCTAACAGAGGGACGCC	58.934	20	CAACCAGAGACAATGCTCCA	59.831	20	125	16	140	CTTTCTAACAGAGGGACGCC	58.934	20	GTGTTGATCCGGTCCTTGTT	59.827	20	171	16	186	CTTTCTAACAGAGGGACGCC	58.934	20	CCCAGCCATCATGAGAGAGT	60.223	20	235	16	250
MU48061	1	(CT)9	18	428	445	CTGTCAATCCTTACTCCCGC	59.694	20	AAGGACGTCGTTTTCCACAC	60.012	20	262	369	630	CGGCCGTCCTTACTACACTC	59.757	20	ATTAGGAATGGGGTTTTGGG	59.882	20	170	325	494	CTGTCAATCCTTACTCCCGC	59.694	20	ATTAGGAATGGGGTTTTGGG	59.882	20	126	369	494
MU48063	1	(AG)12	24	46	69	GCCCAAGCGAGTTTTAGAGA	59.592	20	AAAGATAACCGACGGTGACG	59.993	20	239	21	259	GCCCAAGCGAGTTTTAGAGA	59.592	20	TCCCAGAAAGATAACCGACG	60.066	20	245	21	265	GCCCAAGCGAGTTTTAGAGA	59.592	20	TTAGTGAATGGAGGGTTCCG	59.926	20	159	21	179
MU48069	1	(GGA)5	15	262	276	GTGGCTTCCATCTCATCCAT	59.893	20	GGTTGTGACGTCGTTTTCCT	60.012	20	194	135	328	TTTCCAGTGGCTTCCATCTC	60.195	20	GGTTGTGACGTCGTTTTCCT	60.012	20	200	129	328	ACACATTTTCCGGTCGTGAT	60.24	20	GGTTGTGACGTCGTTTTCCT	60.012	20	112	217	328
MU48085	1	(CT)9	18	22	39
MU48097	1	(TC)8	16	97	112	AACCATTTCAACTCCATCGC	59.939	20	CGGTCTGTTTGTTCTGACGA	59.873	20	223	53	275	ACAAATGAGAAAACGCCCAG	60.11	20	CGGTCTGTTTGTTCTGACGA	59.873	20	266	10	275	AACCATTTCAACTCCATCGC	59.939	20	CAAGACGAGGAGGAGGATCA	60.34	20	150	53	202
MU48105	1	(CCA)8	24	323	346	TCACCATCTCCCTCCAACTC	60.048	20	TCAGCACCCGCATATTTACA	60.096	20	204	275	478	TCACCATCTCCCTCCAACTC	60.048	20	TGTCAGCACCCGCATATTTA	60.096	20	206	275	480	TCTCACCATCTCCCTCCAAC	60.048	20	TCAGCACCCGCATATTTACA	60.096	20	206	273	478
MU48112	1	(AG)10	20	36	55	CACGCTCTTCTTCCCAACAC	60.833	20	GATCGACAAGGTGAGGAGGA	60.199	20	162	3	164	CACGCTCTTCTTCCCAACA	59.968	19	GATCGACAAGGTGAGGAGGA	60.199	20	162	3	164	CACGCTCTTCTTCCCAACAC	60.833	20	GCTAAGGGAAGCAGCATTGA	60.49	20	223	3	225
MU48118	1	(AG)10	20	713	732
MU48122	1	(GAA)7	21	67	87	GCATTACCCTTCAAACGAGC	59.713	20	AACGTCGGGACACTGAAATC	59.973	20	251	3	253	GCATTACCCTTCAAACGAGC	59.713	20	GAACGTCGGGACACTGAAAT	59.973	20	252	3	254	GGCATTACCCTTCAAACGAG	59.569	20	GAACGTCGGGACACTGAAAT	59.973	20	253	2	254
MU48123	1	(GGT)5	15	508	522	AACCCCTCCAGTGATAACCC	60.052	20	GCACTGGACAACATGCATTC	60.128	20	272	405	676	CACTAGCCCTCCTCCAAGTG	59.861	20	CAAGTTCCAATAGCCCTCCA	60.066	20	242	456	697	ATCCCCATCCACCAGTTGTA	60.05	20	CACCAACCCTCCAAGAACAT	59.82	20	278	353	630
MU48123	2	(TC)6	12	1116	1127
MU48130	1	(CTT)8(CGT)5	39	215	253	TGCTCAATCCTTCCATTTCC	60.014	20	TTGCTGAGTGGCTGAACATC	59.992	20	134	152	285	GCTCAATCCTTCCATTTCCA	60.014	20	TTGCTGAGTGGCTGAACATC	59.992	20	133	153	285	CATCCGCATCCAAGCTATTT	60.06	20	TTGCTGAGTGGCTGAACATC	59.992	20	167	119	285
MU48131	1	(AT)6	12	110	121	TTCCCACCATTCTTCCATGT	60.173	20	GTGAGTGGCCATGTCTGCTA	59.862	20	141	31	171	TTCCCACCATTCTTCCATGT	60.173	20	AGGAAGCCTTGTGTTGGTTG	60.149	20	186	31	216	TTCCCACCATTCTTCCATGT	60.173	20	TTGAACTCAGCCACATCCAG	59.831	20	251	31	281
MU48143	1	(TC)6	12	150	161	CCATTTCTCATCGCCATTCT	60.036	20	ATGTCGTCAAATCCGTTTCC	59.797	20	110	117	226	CCATTTCTCATCGCCATTCT	60.036	20	TATGATACCACCCTTGCCGT	60.214	20	210	117	326	CCATTTCTCATCGCCATTCT	60.036	20	ATGATACCACCCTTGCCGTA	60.214	20	209	117	325
MU48145	1	(AGA)14	42	50	91	CATTCGACCTTTTCACCTCAA	60.096	21	CTGGGAATTTGCAGAGAAGC	59.955	20	181	20	200	CATTCGACCTTTTCACCTCAA	60.096	21	AGGCGGAGTTATCTGGGAAT	59.925	20	193	20	212	CATTCGACCTTTTCACCTCAA	60.096	21	CGAAATCAAAGGCGGAGTTA	60.202	20	202	20	221
MU48145	2	(AAG)6	18	548	565	TTGGTGTCTGATTTCTCCCC	59.903	20	TCTGTTCTTGCATAACAGTGGAA	59.799	23	250	446	695	TTGGTGTCTGATTTCTCCCC	59.903	20	TTCTGTTCTTGCATAACAGTGGA	59.799	23	251	446	696	TGTCTGATTTCTCCCCTTCG	60.187	20	TCTGTTCTTGCATAACAGTGGAA	59.799	23	246	450	695
MU48150	1	(GGA)5	15	1086	1100	GGAGACTTTCTTGGAAGGGG	60.045	20	CCCTCCTGATCCTCTCCTCT	59.76	20	223	918	1140	TCGACGAGTGGAAGAGGTTT	59.844	20	CTCCCTCCTGATCCTCTCCT	59.76	20	159	984	1142	CCGGTCAAGATCTCTGGAAG	59.797	20	CCCTCCTGATCCTCTCCTCT	59.76	20	118	1023	1140
MU48152	1	(TCT)8tcgtcgtcttcctcatcatcatcttctttctc(CTT)9	83	39	121	CACAACCACACAAATCCCTG	59.848	20	TTTGGATTTGGGATCAGAGC	60.014	20	246	7	252	CACAACCACACAAATCCCTG	59.848	20	CGAGAAATTTGGATTTGGGA	59.872	20	253	7	259	CACAACCACACAAATCCCTG	59.848	20	CCGGAATATTCATTTGACCG	60.146	20	156	7	162
MU48157	1	(TCT)6	18	68	85	TCCCCTTTTCTCTATTGGGG	60.25	20	GGGGCTGGAGTAAAAGGAAC	59.94	20	227	34	260	TCCCCTTTTCTCTATTGGGG	60.25	20	GGCTGGAGTAAAAGGAACCC	59.94	20	225	34	258	TCCCCTTTTCTCTATTGGGG	60.25	20	GGGCTGGAGTAAAAGGAACC	59.94	20	226	34	259
MU48158	1	(CT)16	32	41	72	TTTTTCTCTCTTTCCCCCTC	57.439	20	ACCAATCCATCGTCTTCGTC	59.934	20	141	19	159	TTTTTCTCTCTTTCCCCCTC	57.439	20	AAACCAATCCATCGTCTTCG	59.933	20	143	19	161	TTTTTCTCTCTTTCCCCCTC	57.439	20	AAATTCCAGCTTCCACATCG	60.074	20	170	19	188
MU48158	2	(TA)7ttaaaaaaccgc(AT)7	40	636	675	ATCAACCTCTCCGGGAAAAT	59.766	20	CCCGCTTCTTCTTCCTTCTT	59.955	20	181	547	727	ATCAACCTCTCCGGGAAAAT	59.766	20	CTTCCCGCTTCTTCTTCCTT	59.955	20	184	547	730	GCGAAGAGTGTAGGCAAAGG	60.015	20	CAAACTTCACCTCTTTCCCG	59.705	20	264	444	707
MU48164	1	(TCT)7	21	510	530	AGTAAAGAGTGCCGGCAAGA	60.015	20	TTTGAAGATCTCAGGCCACC	60.195	20	187	429	615	AGATTGAAATCGATGAGGCG	60.177	20	TTTGAAGATCTCAGGCCACC	60.195	20	165	451	615	ATTGCAGAGGAAACACTCCG	60.255	20	TTTGAAGATCTCAGGCCACC	60.195	20	213	403	615
MU48166	1	(AAG)7	21	586	606	GAAGAAGAACGAGACGGTCG	59.989	20	TGGAAATTTCACCACCCAAT	60.029	20	231	415	645	GAGCTTGGCGTCGATAGTTC	59.985	20	TGGAAATTTCACCACCCAAT	60.029	20	122	524	645	TAGTTCCCGGATTGAACAGG	59.926	20	TGGAAATTTCACCACCCAAT	60.029	20	108	538	645
MU48171	1	(GAC)9	27	261	287	CGCTATCCTTGTCGCTTTCT	59.615	20	TGGACTTGGAATTGGAAAGG	59.903	20	275	209	483	CAATTTGGGCAATTTGGAGT	59.801	20	GCAGCTTTGCCTTTGAGTTT	59.637	20	235	154	388	CAATTTGGGCAATTTGGAGT	59.801	20	GCTTTGCCTTTGAGTTTGGA	60.365	20	232	154	385
MU48172	1	(TC)6	12	70	81	TCGTTTTTGACCTAATTCTTCTCA	59.328	24	ATGAATTTCGATTTGGAGCG	60.038	20	110	35	144	TCGTTTTTGACCTAATTCTTCTCA	59.328	24	TTCGATTTGGAGCGATTCTT	59.784	20	104	35	138	TCGTTTTTGACCTAATTCTTCTCA	59.328	24	TTTCGATTTGGAGCGATTCT	59.784	20	105	35	139
MU48173	1	(TA)6	12	646	657	CGAAACAGAGGATCCAAAGC	59.813	20	AGAAGGGCAATCTAAGCCAT	57.902	20	188	502	689	CCGAAACAGAGGATCCAAAG	59.665	20	AGAAGGGCAATCTAAGCCAT	57.902	20	189	501	689	CGAAACAGAGGATCCAAAGC	59.813	20	TTGTTCAGTGCAGTATTTGGG	58.687	21	252	502	753
MU48182	1	(CT)14	28	583	610	CATCGTGTTTTGCTTCGAGA	59.988	20	TCAAACAAGTACATAGCCAATGAAA	59.95	25	246	416	661	ACTTCCCTACCAATGAGGGG	60.183	20	TCAAACAAGTACATAGCCAATGAAA	59.95	25	110	552	661	GCCCTTCTTGAGTGATTTCG	59.813	20	TCAAACAAGTACATAGCCAATGAAA	59.95	25	206	456	661
MU48190	1	(CT)8	16	158	173	TTGGTTTCATCGTCTTTCCC	59.91	20	AAGTGCGAGGAGGCAGAGTA	60.156	20	233	96	328	TTGGTTTCATCGTCTTTCCC	59.91	20	AGTGCGAGGAGGCAGAGTAG	59.769	20	232	96	327	TTGGTTTCATCGTCTTTCCC	59.91	20	CGAGAGCGAAGAATGAGAGG	60.232	20	265	96	360
MU48195	1	(ATTTTT)6	36	1041	1076	GTTTGAAGCGATGAGGGGTA	60.074	20	CACACACAACAATCATCATAACTCA	59.842	25	228	939	1166	GCTGAAGTTTGAAGCGAAGG	60.132	20	CACACACAACAATCATCATAACTCA	59.842	25	255	912	1166	GGCTGAAGTTTGAAGCGAAG	60.132	20	CACACACAACAATCATCATAACTCA	59.842	25	256	911	1166
MU48199	1	(CCT)7	21	191	211	CTTTCAATCTCCTCCCTCCC	60.008	20	CTGTTGAAGTGAATCCCCGT	59.966	20	278	77	354	CTTTCAATCTCCTCCCTCCC	60.008	20	GATGAGCCCTGAACTTCTCG	59.95	20	228	77	304	ATGGCGTGGACTACATCTCC	59.957	20	GATGAGCCCTGAACTTCTCG	59.95	20	250	55	304
MU48202	1	(AGAGA)5	25	386	410	TGGACGATTTGGAAGAAAGG	60.044	20	CACGCCTCAGTCTACCACAA	59.897	20	186	254	439	TGGACGATTTGGAAGAAAGG	60.044	20	CTTCAAGGAGAAAACCACGC	59.853	20	201	254	454	TGGACGATTTGGAAGAAAGG	60.044	20	GAGAAAACCACGCCTCAGTC	59.851	20	194	254	447
MU48204	1	(TCCTCT)6	36	8	43
MU48209	1	(CA)7	14	1	14
MU48209	2	(TTC)8	24	621	644	TGTCCTTTCTCTTTTCTCCCA	58.895	21	ACGGTGTGTGGAAGCCTTAG	60.171	20	172	585	756	TGTCCTTTCTCTTTTCTCCCA	58.895	21	GATCAAAACCAAACCAACGG	60.206	20	188	585	772	TGTCCTTTCTCTTTTCTCCCA	58.895	21	CCGTTGATCAAAACCAAACC	60.206	20	193	585	777
MU48211	1	(CCT)6cttct(TTC)13	62	51	112	TGGATTATCGCAACGTCTGT	59.152	20	GAGGATTTCCTTCCGATTCC	59.843	20	186	2	187	GTGGATTATCGCAACGTCTGT	60.015	21	GAGGATTTCCTTCCGATTCC	59.843	20	187	1	187	TGGATTATCGCAACGTCTGT	59.152	20	GCAGAGGATTTCCTTCCGAT	60.546	20	189	2	190
MU48211	2	(ATC)5	15	691	705	TTAGGTGGGGAGGTGTCAAG	59.959	20	TTTCTTAATGGATTCTTTGTCATCA	59.08	25	161	589	749	GCAGCAGCAACAGCAGATAC	59.777	20	TTTCTTAATGGATTCTTTGTCATCA	59.08	25	111	639	749	TGATTCCATTAGGTGGGGAG	59.744	20	TTTCTTAATGGATTCTTTGTCATCA	59.08	25	169	581	749
MU48215	1	(AAG)6	18	49	66	CCAAATCAGAAAGCGAAACA	58.892	20	TTTTTGGATCGGAGATGAGG	60.006	20	158	4	161	CCAAATCAGAAAGCGAAACAG	59.869	21	TTTTTGGATCGGAGATGAGG	60.006	20	158	4	161	CCAAATCAGAAAGCGAAACA	58.892	20	TTGGAGAATATCGTAGGCGG	60.053	20	184	4	187
MU48218	1	(GAT)5	15	696	710	CACCATCACCCATTCAAACA	60.216	20	TCTCATCCAAATAGGAAAGTTCA	57.875	23	258	484	741	TCACCCATTCAAACAAGCTG	59.691	20	TCTCATCCAAATAGGAAAGTTCA	57.875	23	253	489	741	CACCATCACCCATTCAAACA	60.216	20	TCTCATCCAAATAGGAAAGTTCAC	58.694	24	258	484	741
MU48219	1	(AG)11ctaagtgcgagagctatg(GCT)5	55	53	107	CCCCCTTAGCTCACACAAAG	59.728	20	ACGACCAGCATAACCAAAGG	59.993	20	137	3	139	CCCCCTTAGCTCACACAAAG	59.728	20	TGGTAGCAAACATCTGCCTG	59.864	20	238	3	240	CCCCCTTAGCTCACACAAAG	59.728	20	ATTGGACGACCAGCATAACC	59.82	20	142	3	144
MU48222	1	(CTTT)9	36	175	210	TCTCCTCCTCTGACCCAGAA	59.913	20	AGGTGTGTGAAGGAGTTGGG	60.002	20	111	141	251	ACCCAGAAGGGGAAGAAGAA	60.045	20	CCTCAACCAAGAAAGGGTCA	60.081	20	185	153	337	TCTTCTCCTCCTCTGACCCA	59.913	20	AAGGAGTTGGGATATGTGCG	59.955	20	105	138	242
MU48223	1	(CCG)5	15	75	89	AACGATCAACCACCACCATC	60.645	20	ATCTCCGCACCAGCAATAAC	60.103	20	269	50	318	AACGATCAACCACCACCATC	60.645	20	CACCAGCAATAACCAAAGCA	59.729	20	262	50	311	AACGATCAACCACCACCATC	60.645	20	GATCTTTGGCTCGTGGTTTC	59.676	20	176	50	225
MU48230	1	(GAA)8	24	26	49	TCCAAAAGCACTTTCCATTTT	58.729	21	AATGAAGACCCCAATCCTCC	60.133	20	233	3	235	TCCAAAAGCACTTTCCATTTT	58.729	21	GGAAGCAACAGCAGAGGAAG	60.134	20	255	3	257	CTCCAAAAGCACTTTCCATTTT	59.646	22	AATTAGCGCCATTGTCGAAC	60.103	20	100	2	101
MU48232	1	(GAA)7	21	558	578	GGTGTTTCAGAGCTTTCCCA	60.232	20	ACAACGCATAAGCAAAAGGG	60.131	20	264	508	771	AGAAGGAGGTTTCGTTGGGT	59.972	20	GGCAGTTCTCGAGCTTTCAT	59.579	20	213	417	629	AGAAGGAGGTTTCGTTGGGT	59.972	20	ATGGCAGTTCTCGAGCTTTC	59.579	20	215	417	631
MU48233	1	(TG)9	18	256	273	CTGAATCTTGCGGATGGAAT	60.036	20	TCGCAACACTTTCACCAGAC	59.88	20	276	133	408	ACTCTGAATCTTGCGGATGG	60.218	20	TCGCAACACTTTCACCAGAC	59.88	20	279	130	408	CTGAATCTTGCGGATGGAAT	60.036	20	TTAGCAAAAGTCCCCTTCCC	60.423	20	232	133	364
MU48240	1	(TTC)5tgatttgcacaaaacaaacaaac(AG)19	76	817	892	TTTGTTGTTCGTTCGTCTGC	59.888	20	TCACTACCCATTACTTCATTCCAA	59.773	24	139	782	920	GTTCGTTCGTCTGCCATTTT	60.118	20	TCACTACCCATTACTTCATTCCAA	59.773	24	133	788	920	ACCAAGAGGAGGGAGGAGAA	60.186	20	TCACTACCCATTACTTCATTCCAA	59.773	24	182	739	920
MU48243	1	(AGA)10	30	600	629	ATCCGATGTGCAGAGGATTC	60.042	20	TGGCTACACAAACCCAACAA	60.004	20	274	395	668	ATGGGAAGTTCATCGTCGTC	59.934	20	TGGCTACACAAACCCAACAA	60.004	20	223	446	668	CCAAGCGAGTTTAATGGGAA	60.067	20	TGGCTACACAAACCCAACAA	60.004	20	236	433	668
MU48250	1	(AAG)5	15	14	28
MU48250	2	(GT)9	18	657	674	TGCAGATCCAGAACCAAACA	60.24	20	CAATCCACATCCAAACCACA	60.216	20	276	523	798	TGCAGATCCAGAACCAAACA	60.24	20	CCACATCCAAACCACAAACA	60.255	20	272	523	794	TGGCTATGCTTCTCCACCTC	60.362	20	CAATCCACATCCAAACCACA	60.216	20	243	556	798
MU48257	1	(TC)20tgtttgtttgttttgtgcaaatc(AGA)5	78	35	112	TCACTACCCATTACTTCATTCCAA	59.773	24	TTTGTTGTTCGTTCGTCTGC	59.888	20	141	8	148	TCACTACCCATTACTTCATTCCAA	59.773	24	GTTCGTTCGTCTGCCATTTT	60.118	20	135	8	142	TCACTACCCATTACTTCATTCCAA	59.773	24	ACCAAGAGGAGGGAGGAGAA	60.186	20	184	8	191
MU48258	1	(AGA)6	18	35	52	ACAAACAAAGGAAGGAACGC	59.218	20	GAATGGTCCAAACCAACACC	60.073	20	165	13	177	ACAAACAAAGGAAGGAACGC	59.218	20	ACGATTCCCACCACATGACT	60.246	20	133	13	145	ACAAACAAAGGAAGGAACGC	59.218	20	TAACAGCTTCCCAAGCAAGG	60.378	20	198	13	210
MU48260	1	(AAT)5	15	534	548	CAGTACGGAATGAGGATGGC	60.483	20	AGGAGTAGCAAGGCAGTCCA	60.012	20	259	438	696	GTACGGAATGAGGATGGCTC	59.513	20	AGGAGTAGCAAGGCAGTCCA	60.012	20	257	440	696	TGGCTCGTGCTGATGACTAT	59.425	20	AGGAGTAGCAAGGCAGTCCA	60.012	20	243	454	696
MU48271	1	(AAC)8	24	108	131	TGTCGGCAATGGTAGAGTCA	60.263	20	GTTGATTGGATTTGGGCATC	60.141	20	117	43	159	TGTCGGCAATGGTAGAGTCA	60.263	20	GGTTTTGGGAGGTTGTTTGA	59.807	20	152	43	194	TGTCGGCAATGGTAGAGTCA	60.263	20	GTGGATTCAGAGAGGACGGA	60.199	20	202	43	244
MU48274	1	(AT)8	16	670	685	GGCAACAGGGAACTCGTTTA	60.11	20	TTAACATGCGAGGCAACAAG	59.872	20	244	514	757	GCAACTTGAACATCAAGCCA	59.847	20	TTAACATGCGAGGCAACAAG	59.872	20	139	619	757	TGCAACTTGAACATCAAGCC	59.847	20	TTAACATGCGAGGCAACAAG	59.872	20	140	618	757
MU48276	1	(CACTT)5	25	202	226	TGGAAGGCACACAAAGTCAG	59.873	20	TGCCATTTTGGGAAAAAGAA	60.407	20	264	56	319	TGGAAGGCACACAAAGTCAG	59.873	20	ATTGGATGATGCCATTTTGG	60.532	20	273	56	328	TGAAAGTTGGAAGGCACACA	60.278	20	TGCCATTTTGGGAAAAAGAA	60.407	20	271	49	319
MU48283	1	(TC)7	14	106	119	AAAACAACAACCTTACGGCG	60.032	20	GAACTGCAACGGGATGAGAT	60.081	20	274	36	309	AAAACAACAACCTTACGGCG	60.032	20	ACTGCAACGGGATGAGATTC	60.081	20	272	36	307	AAAACAACAACCTTACGGCG	60.032	20	GAGAACAGCCGCTCAAGAAC	60.142	20	248	36	283
MU48293	1	(AAC)6	18	401	418	AACCCATTTCTTCATTCCCC	59.996	20	AAGCCAAATCCCTGTTGTTG	59.971	20	233	309	541	CCTGTTTCTCTTTCTCCCCC	60.045	20	AAGCCAAATCCCTGTTGTTG	59.971	20	215	327	541	CCCTGTTTCTCTTTCTCCCC	60.045	20	AAGCCAAATCCCTGTTGTTG	59.971	20	216	326	541
MU48294	1	(TTC)5	15	1	15
MU48298	1	(CAG)6caacaacaacagccacaacttcctcatatgcaacaacagcaacagcagcaacagcagcagcagtcacagcttcctcaaatacaa(CAG)8	126	230	355	CAACAGCAACAGCAACATCA	59.457	20	TGTTGCTGCATTTGTGGAAT	60.119	20	278	167	444	TGCAACAACAACAAATGCAA	59.735	20	GCTGGCTTTGAAGCTGTGAT	60.547	20	249	138	386	TGCAACAACAACAAATGCAA	59.735	20	GCTGGCTTTGAAGCTGTGAT	60.547	20	264	123	386
MU48312	1	(GAA)5gcg(GAA)8	42	71	112	CGCTTTAACTTCCAAAACGC	59.89	20	GGCAGAAACTCTGAAGCGAG	60.277	20	256	8	263	CGCTTTAACTTCCAAAACGC	59.89	20	CATGACATCCTCTTCCACCC	60.326	20	138	8	145	CGCTTTAACTTCCAAAACGC	59.89	20	AAGAAAATCGGGAACTTCGG	60.423	20	274	8	281
MU48315	1	(TC)6	12	21	32
MU48342	1	(TCT)11	33	9	41
MU48345	1	(TTC)7	21	61	81	TCATCTGCTTCTTCCATTTTCTC	59.849	23	TCCTCAACAACAACCCATGA	59.935	20	103	31	133	CTCTCTTCATCTGCTTCTTCCA	58.815	22	TCCTCAACAACAACCCATGA	59.935	20	109	25	133	TCATCTGCTTCTTCCATTTTCTC	59.849	23	AGCTATGGCATCACCACCTC	60.104	20	236	31	266
MU48345	2	(TGG)5	15	233	247	ATGTCCGAAGACGAAGATCG	60.218	20	AATGAAAAGGTCGGATCGAG	59.126	20	267	192	458	TCATGGGTTGTTGTTGAGGA	59.935	20	CCTGTGCAATTGCGAGTTT	59.856	19	185	114	298	ATGTCCGAAGACGAAGATCG	60.218	20	ATTCCCAATGAAAAGGTCGG	61.042	20	273	192	464
MU48354	1	(TA)8	16	1002	1017
MU48356	1	(GAC)5actcttccactttcaccaccaccgaccctttccccttctcattctttttcttt(TTC)5	83	1	83
MU48369	1	(TC)10gatcccatttccctctctctctttctctcgctccaccctccactccggctgccgcttccccctgcaccgccgtctccgttcgtaacacgagcgaactg(CT)6	130	37	166	TGATCACTCTCAGGTCTCGG	58.912	20	AGAGCTGCAGATGGAATCGT	59.981	20	258	15	272	CTGATCACTCTCAGGTCTCGG	59.994	21	TGGAGGTATGATGCTTCGTG	59.673	20	240	14	253	CCTGATCACTCTCAGGTCTCG	59.994	21	TGGAGGTATGATGCTTCGTG	59.673	20	241	13	253
MU48376	1	(CCG)5	15	616	630	ATTCAAATCCAAACCCACCA	60.029	20	TTGGGTTTCTGGAGGAGATG	60.042	20	245	419	663	CCACCAAACCCATCGTATTC	60.051	20	TTGGGTTTCTGGAGGAGATG	60.042	20	261	403	663	ACTATTCCGATTTCCCCACC	60.017	20	TCAAGGACTGCAGCTTAGCA	59.888	20	172	568	739
MU48381	1	(GAA)6	18	101	118	CCCCAAATCCAATTCATTTTT	59.882	21	GCTTGTTTCGGAAGAACTGC	60	20	165	6	170	CCCCAAATCCAATTCATTTTT	59.882	21	CAAAAGGAAAAACCCACGAA	59.947	20	280	6	285	ACAGCCCCAAATCCAATTC	59.741	19	GCTTGTTTCGGAAGAACTGC	60	20	169	2	170
MU48392	1	(TG)7	14	81	94	AAGCATTTCGTCGAGCATCT	59.985	20	AGAATGAAAAGCTTGGGGGT	59.94	20	166	6	171	AAGCATTTCGTCGAGCATCT	59.985	20	TGAAAAGCTTGGGGGTAATG	59.931	20	162	6	167	AAGCATTTCGTCGAGCATCT	59.985	20	CGCACACAAACACAAACACA	60.245	20	118	6	123
MU48405	1	(TTC)7	21	81	101	TCCCTTCTTCTCCTTCTCCA	58.937	20	GCAGGACTTCTGTCGACCAT	60.269	20	190	26	215	CTCCCTTCTTCTCCTTCTCCA	59.936	21	GCAGGACTTCTGTCGACCAT	60.269	20	191	25	215	TCCCTTCTTCTCCTTCTCCA	58.937	20	GACGGTGAGTGTAAGGGAGC	59.727	20	145	26	170
MU48408	1	(TTC)7	21	272	292	GCCCTCTTCTCTCCGGTAAC	60.212	20	TGTTAATCGCATTCCACCAA	59.93	20	174	175	348	GCCCTCTTCTCTCCGGTAAC	60.212	20	GAGGGATGAGGGGAAATGAT	60.096	20	145	175	319	CCGACCAACCTCTTGATCTC	59.655	20	TGTTAATCGCATTCCACCAA	59.93	20	222	127	348
MU48413	1	(TTC)6	18	688	705	GGCAGTCGGAAGAATGCTAA	60.352	20	ACGACGTAAAGCTCCCACAC	60.179	20	214	629	842	ATTGGACTCATGGTGGAACC	59.636	20	ACGACGTAAAGCTCCCACAC	60.179	20	258	585	842	GAACCCTTCGCGATATTCCT	60.419	20	ACGACGTAAAGCTCCCACAC	60.179	20	243	600	842
MU48422	1	(GA)6	12	417	428	TCTAATCTGGAAGCCCGCTA	59.938	20	CGATTAGATTTGACACCCCC	59.244	20	114	352	465	TCTAATCTGGAAGCCCGCTA	59.938	20	TTGACACCCCCTTCTCTCTC	59.228	20	105	352	456	TCTAATCTGGAAGCCCGCTA	59.938	20	ACACCCCCTTCTCTCTCTCG	60.78	20	102	352	453
MU48423	1	(ACC)6	18	219	236	CCTCTTCCTTATGCTTCCCC	60.032	20	GAACTTGATGGGGCTGTTGT	59.973	20	196	179	374	CCTCTTCCTTATGCTTCCCC	60.032	20	ACAACTGAACTTGATGGGGC	59.973	20	202	179	380	CCTTATGCTTCCCCTGTTCA	60.066	20	GAACTTGATGGGGCTGTTGT	59.973	20	190	185	374
MU48423	2	(ACA)5	15	346	360	CCCCATTTTTAGATTCGGGT	60.013	20	TGTTGAAGCTGTTGATTCGC	59.995	20	190	306	495	CCCCATTTTTAGATTCGGGT	60.013	20	GTTTCGATCAGCTCTACGGC	59.985	20	235	306	540	CCCCATTTTTAGATTCGGGT	60.013	20	TCAGCTCTACGGCCTTGAAT	59.978	20	228	306	533
MU48436	1	(TTC)13	39	359	397	GCTTCCTCCTCAAAGTCCCT	59.817	20	CATTTGCTGGTCTCCTCGAT	60.218	20	277	268	544	GCTTCCTCCTCAAAGTCCCT	59.817	20	GTCTCCTCGATCAACCGTTC	59.661	20	268	268	535	GCTTCCTCCTCAAAGTCCCT	59.817	20	GTGCATTTGCTGGTCTCCTC	60.812	20	280	268	547
MU48439	1	(TTC)6	18	134	151	CGTGCGATCTTGTAAGCAGA	60.157	20	TACGATATGAATCGCACCGA	60.058	20	177	11	187	TTCCCTTTCCTGTTTTGCTG	60.22	20	TACGATATGAATCGCACCGA	60.058	20	132	56	187	CGTGCGATCTTGTAAGCAGA	60.157	20	AAGTGTAGGGGAAGGGGAAA	59.799	20	210	11	220
MU48440	1	(TCA)5	15	19	33
MU48443	1	(AG)11	22	25	46	TTCTTGCAAATTGTCCAGACC	60.103	21	GACAACGGAAGAGCACCATT	60.119	20	169	2	170	TTCTTGCAAATTGTCCAGACC	60.103	21	GCACCATTTGATGAAGCTGA	59.805	20	157	2	158	TCTTGCAAATTGTCCAGACC	58.697	20	GACAACGGAAGAGCACCATT	60.119	20	168	3	170
MU48453	1	(TTA)5	15	1065	1079	TCCTGGAAGAAGCCTCAAAA	59.926	20	CCAGATAAGTAAATCGCTAAACGG	60.365	24	269	913	1181	GGTAGCTCGGTTTCACTTCG	59.875	20	CCAGATAAGTAAATCGCTAAACGG	60.365	24	157	1025	1181	ATTGCACTACGGCTGGTAGC	60.3	20	CCAGATAAGTAAATCGCTAAACGG	60.365	24	171	1011	1181
MU48462	1	(AT)13	26	418	443	CAATCGTGTGGAGGGTCAAT	60.78	20	CAAAAATGTAGAAGAACCCAACAA	59.469	24	257	233	489	TTAAGGCAATCGTGTGGAGG	61.021	20	CAAAAATGTAGAAGAACCCAACAA	59.469	24	263	227	489	CAATCGTGTGGAGGGTCAAT	60.78	20	CAAAAATGTAGAAGAACCCAACA	58.225	23	257	233	489
MU48470	1	(TCT)8	24	461	484	TCCCTATCCCCTATCCCATC	59.937	20	GAGTGGAAGTAGCGTCCTCG	60.012	20	236	376	611	TCCCTATCCCCTATCCCATC	59.937	20	TAGCAGAGGAAGGGGTGAGA	59.943	20	179	376	554	TCGGTTCCCTATCCCTATCC	60.11	20	GAGTGGAAGTAGCGTCCTCG	60.012	20	247	365	611
MU48475	1	(ATT)5	15	23	37	GGATGGGAGAGTCGAGTTGT	59.105	20	CCATCAAATGGACCCTACTTTT	59.242	22	149	1	149	GGATGGGAGAGTCGAGTTGT	59.105	20	GACCATCAAATGGACCCTACTT	59.217	22	151	1	151	GGATGGGAGAGTCGAGTTGT	59.105	20	ACCATCAAATGGACCCTACTTTT	59.998	23	150	1	150
MU48479	1	(TC)6	12	22	33	CTTCGACATCGTTCACTCG	57.899	19	TGTCGTCGTCTTCGATTCTG	59.984	20	158	1	158	CTTCGACATCGTTCACTCG	57.899	19	GATTGTTGATCTGCTCCGGT	60.081	20	200	1	200	CTTCGACATCGTTCACTCG	57.899	19	TTGATTGTTGATCTGCTCCG	59.799	20	202	1	202
MU48484	1	(TA)6	12	12	23
MU48507	1	(TC)6	12	19	30
MU48507	2	(ATG)5	15	1884	1898	TTTCCTTCTTGGGTCCATTG	59.903	20	TTGATCCCTCTCCTAATTCCAA	59.903	22	217	1710	1926	GTTTGGGTTGCATGCTTCTT	60.118	20	TTGATCCCTCTCCTAATTCCAA	59.903	22	136	1791	1926	GGCTGCCATCAATATCCATT	59.751	20	TTGATCCCTCTCCTAATTCCAA	59.903	22	248	1679	1926
MU48524	1	(GCT)5	15	434	448	GCAGGATGATCTGGATGATGT	59.909	21	AAATGCCAAATGAAGCAACC	59.945	20	229	373	601	GCAGGATGATCTGGATGATGT	59.909	21	TTCTTCATCTTGCTTCGCCT	60.096	20	100	373	472	AGAGCTGCCCTTCCATTGT	59.818	19	TTCTTCATCTTGCTTCGCCT	60.096	20	267	206	472
MU48545	1	(TTCT)7	28	356	383	TGTGAATTCGTGGTTTCTCG	59.691	20	GAGGATGCGGTTGGATTAGA	60.036	20	279	269	547	CGTCTTTGTTGGGGTTGATT	59.83	20	ATTTTACAGATCCCCGAGCC	60.286	20	263	234	496	TTAAGGTGTCGGCAGTTGTG	59.758	20	AGAAGAGGAGAAGGGATCGG	59.772	20	278	253	530
MU48563	1	(TCT)5	15	107	121	TAGCGTGCTTTTGCTCCTTT	60.152	20	TCACATGCCTCAAAGACTCG	59.984	20	223	38	260	AGCGTGCTTTTGCTCCTTTA	60.152	20	TCACATGCCTCAAAGACTCG	59.984	20	222	39	260	CTAGCGTGCTTTTGCTCCTT	59.791	20	TCACATGCCTCAAAGACTCG	59.984	20	224	37	260
MU48568	1	(GAA)7	21	215	235	GGAGAATGAGAAAGGGGGAG	60.008	20	CACTGCCAACAAGACCGTTA	59.758	20	233	167	399	GGAGAATGAGAAAGGGGGAG	60.008	20	CCTGTGCTGCATATTTCCAA	59.688	20	260	167	426	GGAGAATGAGAAAGGGGGAG	60.008	20	AGCCATTGACGACCTCCATA	60.483	20	173	167	339
MU48569	1	(TTA)8	24	4	27
MU48594	1	(TTC)5	15	197	211	CCAACTTTTTGCCTCCTCTG	59.846	20	CACCATAAACAGGGTCGCTT	59.993	20	239	43	281	CGCTCTTCTTGAATGGGTTC	59.813	20	CACCATAAACAGGGTCGCTT	59.993	20	111	171	281	CGCTCTTCTTGAATGGGTTC	59.813	20	CTCCGACAGTTTCCGATGAT	60.073	20	235	171	405
MU48603	1	(CCG)5	15	93	107	TCCGATACACCACCATTTCA	59.774	20	TACGCCGATGTGATTTGCTA	60.237	20	148	15	162	TCCGATACACCACCATTTCA	59.774	20	CTGTGAAGTACGCCGATGTG	60.324	20	156	15	170	TCCGATACACCACCATTTCA	59.774	20	AGAGTTTTGCTTCTGACGGC	59.621	20	196	15	210
MU48622	1	(CT)6	12	682	693	TGGAGCTAGGTTTGGGTTTG	60.103	20	TGAAATGTGAAAGTGTTGAACG	58.725	22	207	547	753	TGTTTGGTTGCTCTCTGTGG	59.873	20	TGAAATGTGAAAGTGTTGAACG	58.725	22	237	517	753	TGGAGCTAGGTTTGGGTTTG	60.103	20	GTGAAATGTGAAAGTGTTGAACG	59.571	23	208	547	754
MU48623	1	(TTC)6	18	29	46
MU48631	1	(TA)8	16	516	531
MU48633	1	(TC)6	12	22	33
MU48638	1	(GCG)5	15	371	385	TCTGTGCGAAACAAGCAAAC	60.035	20	AGAAATCCAACGGCTCACAC	60.119	20	261	206	466	TCTGTGCGAAACAAGCAAAC	60.035	20	GAAATCCAACGGCTCACACT	60.119	20	260	206	465	TCTGTGCGAAACAAGCAAAC	60.035	20	GATCGCCTTCTGCCATACTC	59.803	20	227	206	432
MU48645	1	(AAAAG)5	25	127	151	TTCCACCAAATGTTCCTCAA	58.947	20	GGTGAGATATTCAAATTTTCACAAA	58.542	25	259	91	349	TTTCCACCAAATGTTCCTCA	58.947	20	GGTGAGATATTCAAATTTTCACAAA	58.542	25	260	90	349	TCCACCAAATGTTCCTCAAA	58.947	20	GGTGAGATATTCAAATTTTCACAAA	58.542	25	258	92	349
MU48652	1	(TCT)11	33	44	76	CCGTTTTCTATCGGAATTTCA	59.065	21	GGGAGATCTTGATGAGGCAA	60.158	20	144	11	154	CCGTTTTCTATCGGAATTTCA	59.065	21	AGGGAGATCTTGATGAGGCA	59.761	20	145	11	155	CCGTTTTCTATCGGAATTTCA	59.065	21	CGAGGGAGATCTTGATGAGG	59.755	20	147	11	157
MU48656	1	(GAG)9	27	339	365	ATAATTTTGTGGACGAGCGG	59.96	20	GAAGAACCGATCTCACAGCC	59.81	20	198	280	477	ATAATTTTGTGGACGAGCGG	59.96	20	GAACCGATCTCACAGCCTTC	59.81	20	195	280	474	ATAATTTTGTGGACGAGCGG	59.96	20	GGAAGAACCGATCTCACAGC	59.81	20	199	280	478
MU48660	1	(CAT)6	18	416	433	CATCCAAAACCCAATTCAGG	60.162	20	AAAAGAGTGGCCATTTGTTGA	59.601	21	260	295	554	CATCCAAAACCCAATTCAGG	60.162	20	AAAGAGTGGCCATTTGTTGAA	59.601	21	259	295	553	AGCACAATCATCCAAAACCC	59.797	20	AAAGAGTGGCCATTTGTTGAA	59.601	21	267	287	553
MU48662	1	(TC)10	20	29	48
MU48672	1	(TCT)7(TTC)7	42	113	154	TGTTCTTCGATTCCTCTTCCT	57.988	21	TTGGCGATTGAAATGATGAA	60.012	20	163	90	252	TGTTCTTCGATTCCTCTTCCT	57.988	21	CCGGACAGATGATGATGATG	59.875	20	206	90	295	TGTTCTTCGATTCCTCTTCCT	57.988	21	AAAGGGGTCGTTTTTCATCC	60.166	20	113	90	202
MU48672	2	(ATC)6	18	271	288	TTCATCATTTCAATCGCCAA	60.012	20	TTTGTTTCCAACTCGAGGCT	59.853	20	226	233	458	TTCATCATTTCAATCGCCAA	60.012	20	CCTCACGCAGAATCAACAAA	59.84	20	195	233	427	TTCATCATTTCAATCGCCAA	60.012	20	GAAACAAAAACTCCAAGGCG	59.724	20	131	233	363
MU48678	1	(AAC)6	18	1004	1021	CACTATGTGCCCGTCTTGTG	60.175	20	TTCTGGGGATTTTCCTCCTT	59.875	20	252	811	1062	CACTATGTGCCCGTCTTGTG	60.175	20	TTTCTGGGGATTTTCCTCCT	59.875	20	253	811	1063	CACTATGTGCCCGTCTTGTG	60.175	20	AAAAATCCTGGGTTTCTGGG	60.159	20	265	811	1075
MU48682	1	(TTCT)5	20	960	979	ATGGGACAGAGCATTTGGAA	60.461	20	CAAAAGGGAAGGGAAGAAGG	60.04	20	253	849	1101	ATGGGACAGAGCATTTGGAA	60.461	20	CCAAAAGGGAAGGGAAGAAG	60.04	20	254	849	1102	ATGGGACAGAGCATTTGGAA	60.461	20	AGGGAAGGGAAGAAGGAACA	60.045	20	249	849	1097
MU48683	1	(TGA)5	15	357	371	ACTATGGAGCCATTCAACGC	60.103	20	CTCGCAAGATCTCGGATTTC	59.917	20	262	263	524	ACTATGGAGCCATTCAACGC	60.103	20	AACGAGTTTCTCTCCTCGCA	60.134	20	276	263	538	ACTATGGAGCCATTCAACGC	60.103	20	ACGAGTTTCTCTCCTCGCAA	60.134	20	275	263	537
MU48722	1	(CTTT)10	40	43	82	CATTCCGCCTCCTTAAGCTA	59.451	20	GGCAAACGAAAACCTGGATA	59.938	20	256	11	266	CATTCCGCCTCCTTAAGCTA	59.451	20	AAACCCTAGAAGGAAGGGCA	60.068	20	272	11	282	CATTCCGCCTCCTTAAGCTA	59.451	20	CCCTAGAAGGAAGGGCAAAC	60.068	20	269	11	279
MU48722	2	(TA)19	38	553	590	CCTCCTTCGAATTCCATTCA	60.006	20	TAGATCCCGAACTGGTTTGC	60.074	20	208	427	634	CCTCCTTCGAATTCCATTCA	60.006	20	ATCCGCTTCCTCTTCCTCTC	59.919	20	260	427	686	CCTCCTTCGAATTCCATTCA	60.006	20	TCCATTAGATCCCGAACTGG	59.887	20	213	427	639
MU48724	1	(CT)6	12	1	12
MU48728	1	(CTT)5	15	239	253	GTCGTCAGAGGTTACTCCGC	59.874	20	AGGGTTTGAAAAGCTCATGC	59.316	20	202	193	394	GCCGTCGTCAGAGGTTACTC	59.874	20	AGGGTTTGAAAAGCTCATGC	59.316	20	205	190	394	ATGCCGTCGTCAGAGGTTAC	60.142	20	AGGGTTTGAAAAGCTCATGC	59.316	20	207	188	394
MU48729	1	(GGA)6	18	455	472	TTTCAGCGCCAGAACTCTTT	60.132	20	CCAAGCTACACGTGCTTCAA	60.05	20	275	412	686	TTTCAGCGCCAGAACTCTTT	60.132	20	TGGTGCCCACTCTAGAATCC	60.073	20	235	412	646	TTTCAGCGCCAGAACTCTTT	60.132	20	AACTCAGTGATTTTGCGCCT	59.882	20	190	412	601
MU48732	1	(TC)8	16	60	75	CCCATTTCACTCTCTTTCCTC	57.84	21	CAATACCAAAGTGGAGGCCA	60.883	20	202	17	218	CATTTCACTCTCTTTCCTCCC	57.84	21	CAATACCAAAGTGGAGGCCA	60.883	20	200	19	218	CATTTCACTCTCTTTCCTCCCT	58.851	22	GGGGGTTTTGAGCATAAGAA	59.019	20	178	19	196
MU48732	2	(ACC)6agcttcccgacgacaacccatctcccaaagaaaaccatgtttccacc(GGA)6	83	526	608	CACAAACACAAACCTCCCCT	59.861	20	TCTTGAAGACACATGGCGAG	59.984	20	257	493	749	TCAAACCCGAGATCAAATCC	59.871	20	CATGCCCTTTCAATTTTGCT	60.074	20	279	436	714	CACAAACACAAACCTCCCCT	59.861	20	CATGCCCTTTCAATTTTGCT	60.074	20	222	493	714
MU48735	1	(GAA)5	15	1	15
MU48736	1	(AGA)5	15	198	212	GAACGGAAAAAGGTTGCTTG	59.724	20	CAACACCAGAATCCCCAATC	60.173	20	146	152	297	GAACGGAAAAAGGTTGCTTG	59.724	20	ATCCACACCGATGGTAGGAG	59.803	20	217	152	368	GAACGGAAAAAGGTTGCTTG	59.724	20	TGAAATCCACACCGATGGTA	59.774	20	221	152	372
MU48739	1	(AG)9	18	76	93	GATCGGTAGATGGGGTAGCA	59.917	20	TTCCAAACCTTTGCGAGACT	59.853	20	237	11	247	TGATCGGTAGATGGGGTAGC	59.917	20	TTCCAAACCTTTGCGAGACT	59.853	20	238	10	247	GATCGGTAGATGGGGTAGCA	59.917	20	TAGGAACAGGGGAAAAGGGT	59.799	20	108	11	118
MU48744	1	(ATGA)5	20	377	396	GCCTCCCTCTTCGGATAAAC	60.039	20	ACGATGAAGAACAACCACCG	60.954	20	143	289	431	GCCTCCCTCTTCGGATAAAC	60.039	20	TGAAGAACAACCACCGGTTA	59.021	20	139	289	427	GAACAGTGCTCGACCAAACA	59.88	20	ACGATGAAGAACAACCACCG	60.954	20	257	175	431
MU48751	1	(CTT)9	27	110	136	ACCCAAAATTTCCAACTCCA	59.264	20	GCAGAGGCTCAATACATCCC	59.658	20	272	48	319	ACCCAAAATTTCCAACTCCA	59.264	20	TCAAACGCAGAGGCTCAATA	59.566	20	278	48	325	ACCCAAAATTTCCAACTCCA	59.264	20	ACCTGCGTTGTTATGAGGGA	60.517	20	171	48	218
MU48765	1	(CT)8	16	20	35
MU48780	1	(AGC)5	15	198	212	AGAGAAAGCAAGAACCTGCG	59.757	20	TTGTGGATGCACGAAATTCT	59.127	20	175	82	256	AGAGAAAGCAAGAACCTGCG	59.757	20	CTTGTGGATGCACGAAATTCT	60.125	21	176	82	257	AGAGAAAGCAAGAACCTGCG	59.757	20	GCTTGTGGATGCACGAAAT	59.67	19	177	82	258
MU48802	1	(AGC)5	15	174	188	TTTCCCTCATTATGCCATCC	59.722	20	TGGAAATACGGGTAGAACGC	59.96	20	201	12	212	ACAGTACCCCATGTACGGGA	60.111	20	GCGTGGGAGGAAGAGACATA	60.218	20	242	129	370	CAGTACCCCATGTACGGGAC	60.111	20	GCGTGGGAGGAAGAGACATA	60.218	20	241	130	370
MU48813	1	(TA)13	26	295	320	TCTCTCCTCCATCTGCGAAT	59.91	20	TGCAATCTGAAATGCATCGT	60.228	20	221	198	418	CTCTCCTCCATCTGCGAATC	59.91	20	TGCAATCTGAAATGCATCGT	60.228	20	220	199	418	CGTGCTTCTCCTTGCTCTCT	59.891	20	TGCAATCTGAAATGCATCGT	60.228	20	236	183	418
MU48822	1	(AAG)5	15	186	200	GAAGAAGAGGAAGCCGAACA	59.55	20	TGAAAAGTGCAGGGATAGCA	59.42	20	144	147	290	TGAAGAAGAGGAAGCCGAAC	59.55	20	TGAAAAGTGCAGGGATAGCA	59.42	20	145	146	290	GATGAAGAAGAGGAAGCCGA	59.508	20	TGAAAAGTGCAGGGATAGCA	59.42	20	147	144	290
MU48830	1	(TA)6	12	527	538	GCTGGCATTGATTGTTCAAA	59.67	20	AAAAGGCACACTGCAAGACA	59.49	20	259	384	642	CTTCCTTCCAATTGTGGCAT	59.933	20	GGGATTAGATTCCATTCCAGC	59.753	21	239	342	580	CTGCTGGCATTGATTGTTCA	60.812	20	AAAAGGCACACTGCAAGACA	59.49	20	261	382	642
MU48830	2	(TA)9	18	784	801
MU48833	1	(TG)6	12	462	473	TGTGAGAAAAACCTCAACGTC	57.841	21	GAAAGGGCTAAGGCTATGGG	60.055	20	280	350	629	CCTCAACGTCGAAGTATATGAGC	60.163	23	GAAAGGGCTAAGGCTATGGG	60.055	20	269	361	629	CCTCAACGTCGAAGTATATGAGC	60.163	23	GGAAAGGGCTAAGGCTATGG	60.055	20	270	361	630
MU48843	1	(ATC)5	15	89	103	CCTCAGGAAAAGAAAAGAAAATGA	60.101	24	GAGCAACCTCAGCATCACAA	59.992	20	225	16	240	TCCTCAGGAAAAGAAAAGAAAATG	60.101	24	GAGCAACCTCAGCATCACAA	59.992	20	226	15	240	GAGGAAGAAGATGAAGAATCAGGA	60.203	24	GAGCAACCTCAGCATCACAA	59.992	20	193	48	240
MU48871	1	(TC)7	14	453	466	TCAGTTTCCCTTGCCAATTC	60.051	20	GGGGGAAACCCTTTTACAAC	59.549	20	278	273	550	AGTTTCCCTTGCCAATTCCT	59.94	20	GGGGGAAACCCTTTTACAAC	59.549	20	276	275	550	GTTTCCCTTGCCAATTCCTT	60.299	20	GGGGGAAACCCTTTTACAAC	59.549	20	275	276	550
MU48872	1	(CAG)5	15	161	175	AAGGGTCGTCATCTGGATTG	59.927	20	ATTGCCCAAAAGTGTTCCAA	60.344	20	159	117	275	CCAAAATTCCCTCCTTCCAT	60.124	20	ATTGCCCAAAAGTGTTCCAA	60.344	20	208	68	275	CCAAAATTCCCTCCTTCCAT	60.124	20	TTGCCCAAAAGTGTTCCAAT	60.344	20	207	68	274
MU48872	2	(AAG)5	15	605	619	GATGTGAAGGAGAGCCAAGC	59.957	20	TGTGAGTCAAAGGAGCGTTG	60.025	20	157	560	716	GGATGTGAAGGAGAGCCAAG	59.803	20	TGTGAGTCAAAGGAGCGTTG	60.025	20	158	559	716	AACCCTTTTGGAAATGGAGC	60.299	20	TGTGAGTCAAAGGAGCGTTG	60.025	20	196	521	716
MU48912	1	(GAG)6	18	388	405	CGATTTAGCCCATGGAAAGA	60.031	20	GCTCCTTGGGGGACTTAGAC	60.074	20	197	270	466	GACGATTTAGCCCATGGAAA	59.901	20	GCTCCTTGGGGGACTTAGAC	60.074	20	199	268	466	CGATTTAGCCCATGGAAAGA	60.031	20	TTGGGGGACTTAGACCCTTC	60.298	20	192	270	461
MU48917	1	(AT)6	12	131	142	TGACCAACAAGCAACGAAAA	60.271	20	GCCAGAACAAGAGAGCCAAT	59.434	20	220	27	246	TTGACCAACAAGCAACGAAA	60.271	20	GCCAGAACAAGAGAGCCAAT	59.434	20	221	26	246	CGAAAATTGACCAACAAGCA	59.706	20	GCCAGAACAAGAGAGCCAAT	59.434	20	227	20	246
MU48925	1	(TG)9	18	106	123	TGTCTCGTTTTCTTTTCACCC	59.205	21	AACAACGTTGGTATCGCTCC	60	20	139	24	162	TGTCTCGTTTTCTTTTCACCC	59.205	21	TCTCCTGGAACCAATTCTGG	60.042	20	196	24	219	TGTCTCGTTTTCTTTTCACCC	59.205	21	GGTCCTAGGTCTTCCCCAAG	59.928	20	269	24	292
MU48934	1	(AAC)7	21	105	125	CTCACCAATGGAACATCCG	59.902	19	TTTTGCCTTCGATTTTACCG	60.068	20	257	82	338	TTTCTCACCAATGGAACATCC	59.782	21	TTTTGCCTTCGATTTTACCG	60.068	20	260	79	338	CTCACCAATGGAACATCCG	59.902	19	TTTGCCTTCGATTTTACCGT	59.586	20	256	82	337
MU48934	2	(ACT)5	15	425	439	CGGTAAAATCGAAGGCAAAA	60.068	20	GCCACCATAACCGAAGAAGA	60.074	20	234	319	552	CGGTAAAATCGAAGGCAAAA	60.068	20	CTCAAAAGTGGCAGACCCAT	60.111	20	280	319	598	CGGTAAAATCGAAGGCAAAA	60.068	20	AAGTGGCAGACCCATATCCA	60.34	20	275	319	593
MU48935	1	(AGA)9	27	96	122	TTCCATTCCACACCAGTGAA	59.935	20	TCTTCCTGGCGTTGATCTTC	60.34	20	122	32	153	TTCCATTCCACACCAGTGAA	59.935	20	CGGATTCGAACCTGTAGCAC	60.657	20	273	32	304	TTCCATTCCACACCAGTGAA	59.935	20	TCGAACCTGTAGCACTCAGC	59.191	20	268	32	299
MU48942	1	(CTT)5	15	40	54	CGCTTCAAAATTCTCTCCACA	60.372	21	CGGTAGCGCTTCAATTTCTC	59.982	20	169	1	169	CGCTTCAAAATTCTCTCCACA	60.372	21	TCGGTAGCGCTTCAATTTCT	59.982	20	170	1	170	CGCTTCAAAATTCTCTCCACA	60.372	21	CTTCTAGAGGCGATGGAACG	59.971	20	218	1	218
MU48945	1	(TC)8	16	17	32
MU48947	1	(TTC)12	36	188	223	AGATCCGGTAAGCATGAGCA	60.765	20	TCCCCATCAAAATTGAGTCC	59.727	20	257	1	257	GATCCGGTAAGCATGAGCATA	60.074	21	TCCCCATCAAAATTGAGTCC	59.727	20	256	2	257	AGATCCGGTAAGCATGAGCA	60.765	20	CCCCATCAAAATTGAGTCCA	60.692	20	256	1	256
MU48962	1	(AT)10	20	1098	1117	AAGCTGGCGTTGTCCATTAC	60.14	20	AGATCCCAACCCCAAATCAT	60.388	20	173	1023	1195	ACTGCACCATCTGCAGCTTA	59.621	20	AGATCCCAACCCCAAATCAT	60.388	20	147	1049	1195	TGCACCATCTGCAGCTTAAT	59.449	20	AGATCCCAACCCCAAATCAT	60.388	20	145	1051	1195
MU48970	1	(AG)6	12	23	34
MU48977	1	(AT)6	12	968	979	ATAAGTTGCATGGCACCACA	59.995	20	CAATGATGATACCAATCAAGCG	60.343	22	267	741	1007	CCTGAAGGGAAGGCATGTAA	60.066	20	CAATGATGATACCAATCAAGCG	60.343	22	191	817	1007	ACACAAGGAGAGGTATGCGG	60.134	20	CAATGATGATACCAATCAAGCG	60.343	22	146	862	1007
MU48981	1	(TGC)11	33	2	34
MU48991	1	(TCT)5	15	12	26
MU49016	1	(AT)6	12	669	680
MU49020	1	(CCG)5	15	170	184	CCGAACTATCTCCATTCCGA	60.029	20	TCAGAGCAGCGAATCTAGCA	59.995	20	220	109	328	TCGTGTTTCCCCGAACTATC	59.933	20	TCAGAGCAGCGAATCTAGCA	59.995	20	230	99	328	CCGAACTATCTCCATTCCGA	60.029	20	GGTGAGAAGAGCGAGGATTG	59.95	20	103	109	211
MU49023	1	(AG)6	12	1076	1087	CCCATATTTTGAGCGATGGT	59.784	20	CCAACCAAAGCAATAAACCAC	59.37	21	276	1026	1301	CCCATATTTTGAGCGATGGT	59.784	20	CAACCAAAGCAATAAACCACAA	59.904	22	275	1026	1300	GGCCCATATTTTGAGCGAT	59.877	19	TCCAACCAAAGCAATAAACCA	60.342	21	279	1024	1302
MU49031	1	(CA)6	12	319	330	GCTACGATGGGCTTCGAATA	60.196	20	TCATGGGTTTGCATTTGAGA	60.049	20	175	195	369	GCTACGATGGGCTTCGAATA	60.196	20	AGTGGAGATCATGGGTTTGC	59.934	20	183	195	377	GCTACGATGGGCTTCGAATA	60.196	20	GATCCCAAACTCACCCTCAA	59.903	20	279	195	473
MU49047	1	(TTC)8	24	151	174	ACGGTGGAAACAAACCCATA	60.088	20	AACCCAAAAACCCAAAAACC	59.939	20	271	31	301	ACGGTGGAAACAAACCCATA	60.088	20	TAGAAACTGGGTGGAATCGG	59.926	20	171	31	201	ACGGTGGAAACAAACCCATA	60.088	20	TCAAAACCCAAAAACCCAAA	60.173	20	275	31	305
MU49062	1	(AG)6	12	1183	1194	GGTGATCACTGCCAGTTCAA	59.682	20	CGTCTTATCTTTCCCCCACA	59.926	20	235	1157	1391	GCTCAAGGGCGTAATGAGAC	59.843	20	CATCAAAATCTTCCGCCTTG	60.576	20	262	963	1224	GGTGATCACTGCCAGTTCAA	59.682	20	TCCTTCTTTCTTCAGGCGTC	59.55	20	251	1157	1407
MU49067	1	(TCC)5	15	377	391	GTGACGGTAAGAGGCACACA	59.751	20	TGGATATGCTGCTGGTGGTA	60.096	20	222	213	434	TGTGACGGTAAGAGGCACAC	59.751	20	TGGATATGCTGCTGGTGGTA	60.096	20	223	212	434	GTGACGGTAAGAGGCACACA	59.751	20	GGACTGGATATGCTGCTGGT	60.104	20	226	213	438
MU49070	1	(TTC)8	24	1093	1116	CCACCTGATGTTCCTGGATT	59.779	20	CAGTCATTACAGGCCACCAA	59.566	20	245	907	1151	CTCCAGGTGCTCGTTTTGAT	60.255	20	CAGTCATTACAGGCCACCAA	59.566	20	274	878	1151	TCCACCTGATGTTCCTGGAT	60.326	20	CAGTCATTACAGGCCACCAA	59.566	20	246	906	1151
MU49073	1	(TC)7	14	157	170	TTTGCCTTTCAACCCTCTTG	60.22	20	TGAATAGGAATTCATGCCCC	59.722	20	103	119	221	CAAAAACCTTCAATTCCCCA	59.772	20	TGAATAGGAATTCATGCCCC	59.722	20	191	31	221	TTTGCCTTTCAACCCTCTTG	60.22	20	ATAGGAATTCATGCCCCCTT	59.627	20	100	119	218
MU49087	1	(CCT)6	18	414	431	CTCCAGGAATTTGGTTTCCA	59.903	20	TCCTTCCAGACCTCATCCAC	60.048	20	159	325	483	CTCCAGGAATTTGGTTTCCA	59.903	20	ACCCTCAAATCCTCATCACG	59.927	20	267	325	591	CTCCAGGAATTTGGTTTCCA	59.903	20	AATCCTCATCACGAACAGCC	60.081	20	260	325	584
MU49090	1	(TCT)8	24	118	141	CTCTGTCCCTTTACGCTTCG	60.008	20	GACCCTCCATGTTTGCTGTT	59.973	20	231	90	320	CTCTGTCCCTTTACGCTTCG	60.008	20	AAGACCCTCCATGTTTGCTG	60.111	20	233	90	322	CTCTGTCCCTTTACGCTTCG	60.008	20	AACCAATTCCACAGCAGGAG	60.111	20	187	90	276
MU49096	1	(TTC)7tttttt(TC)7	41	503	543	GCAAGGTATGCAAAAGGGAA	60.074	20	CCAAATCAGAACCCTCCAAA	59.903	20	204	377	580	AATGCAGAAACAGAAACGGC	60.257	20	CCAAATCAGAACCCTCCAAA	59.903	20	275	306	580	GCAAGGTATGCAAAAGGGAA	60.074	20	CAGATGGCCCAAATCAGAAC	60.461	20	212	377	588
MU49106	1	(CCA)5	15	648	662	CCGGTTTGGATTCAAGAGAA	60.044	20	CAAACAAGGGGTTTGGAGAA	59.942	20	264	461	724	CCGGTTTGGATTCAAGAGAA	60.044	20	CAAGGGGTTTGGAGAATGTG	60.345	20	260	461	720	TTATGGCGAAGGAAATTGGA	60.395	20	CAAACAAGGGGTTTGGAGAA	59.942	20	187	538	724
MU49131	1	(AAG)6ag(GAA)8	44	94	137	TTGCACAAGACAGCAACCTC	60.032	20	AGGGGAGAGGACGAAGAGAA	60.328	20	219	30	248	TTGCACAAGACAGCAACCTC	60.032	20	AAGGGGAGAGGACGAAGAGA	60.328	20	220	30	249	TTGCACAAGACAGCAACCTC	60.032	20	GAAGGGGAGAGGACGAAGAG	60.328	20	221	30	250
MU49146	1	(TCT)11	33	144	176	ATCATCAATCCAATTCCCGA	60.096	20	CATGCGAGTAAAGCGAAACA	60.014	20	214	57	270	TCATCAATCCAATTCCCGAT	60.096	20	CATGCGAGTAAAGCGAAACA	60.014	20	213	58	270	ATCATCAATCCAATTCCCGA	60.096	20	GGGTTAGTGGGTATCGCTCA	59.955	20	185	57	241
MU49148	1	(AT)7	14	340	353	GGCCTGGTGCTCGATAGATA	60.199	20	CAGGGACCAACCCTACAGAA	59.959	20	272	304	575	AGTGGAGTGGTGTTGGGTTC	59.859	20	CCACAACCCCTTCTGAACAT	59.82	20	200	189	388	CATCAAAAACCCCAGTTCGT	59.83	20	CCACAACCCCTTCTGAACAT	59.82	20	160	229	388
MU49151	1	(CTT)7	21	28	48	AAAACCCCATCTTCCCCTAA	59.639	20	ACAGGGGAGGAGAGGAGAAA	60.186	20	198	1	198	AAAACCCCATCTTCCCCTAA	59.639	20	AACAGGGGAGGAGAGGAGAA	60.186	20	199	1	199	AAAACCCCATCTTCCCCTAA	59.639	20	AAACAGGGGAGGAGAGGAGA	60.186	20	200	1	200
MU49168	1	(CA)6	12	773	784	AACACTGTGTCCTTTTCGGG	60.005	20	TGGCTCAATAAGCTTTGGTTC	59.352	21	187	654	840	GGGACCGAAACTTCTCCCTA	60.434	20	TGGCTCAATAAGCTTTGGTTC	59.352	21	168	673	840	AGGCTCCCCCTAGTTTTCCT	60.438	20	TGGCTCAATAAGCTTTGGTTC	59.352	21	270	571	840
MU49176	1	(TTC)5	15	267	281	CCAATTTCCAAACCTCCCTT	60.159	20	CGGAGAATACCCGAAAGACA	60.066	20	205	161	365	CCAATTTCCAAACCTCCCTT	60.159	20	GGAGACTACCGGAGCAGAGA	59.555	20	231	161	391	CCAATTTCCAAACCTCCCTT	60.159	20	TGATGTGATCAGTTGGGTGC	60.544	20	255	161	415
MU49177	1	(AT)6	12	72	83	TGGATGAAGATCAAGCTTTGG	60.199	21	GCAGTTACAGCAGCAGCAAG	59.958	20	278	19	296	TGGATGAAGATCAAGCTTTGG	60.199	21	TGGAATGCTTCAACGACAAG	59.84	20	151	19	169	TGGATGAAGATCAAGCTTTGG	60.199	21	CCAGGTTTCCTGGCTAGGTT	60.488	20	106	19	124
MU49193	1	(AGA)5	15	510	524	GGAAACGTGAATGGGAGAGA	60.05	20	CCGCTTTTCGTAGAGGAGTG	60.008	20	271	430	700	GGAAACGTGAATGGGAGAGA	60.05	20	AGTGAAAATCAATGGCGACC	59.939	20	237	430	666	GGAAACGTGAATGGGAGAGA	60.05	20	AGGAGTGAAAATCAATGGCG	60.074	20	240	430	669
MU49199	1	(TCC)8	24	183	206	CCATTTTCTTAACGGAGCCA	60.067	20	GATGAAGACGTCGATTGGGT	59.934	20	205	133	337	CCATTTTCTTAACGGAGCCA	60.067	20	AGATGAAGACGTCGATTGGG	60.073	20	206	133	338	CCATTTTCTTAACGGAGCCA	60.067	20	GGTCCTGACCGTCCTGATTA	59.927	20	225	133	357
MU49200	1	(TG)6	12	1218	1229	CTTGTTTTCTGGTGACCCGT	60.005	20	TCACAACAAAGAAAATCCTGACA	59.64	23	260	1015	1274	GACCCGTGCTTCATTTTGAT	59.939	20	TCACAACAAAGAAAATCCTGACA	59.64	23	247	1028	1274	CCCGTGCTTCATTTTGATTT	59.938	20	TCACAACAAAGAAAATCCTGACA	59.64	23	245	1030	1274
MU49235	1	(CTC)5	15	583	597	AAACACTTGGTTTGGCTTCG	60.147	20	TCCCAAAATCACAGACACCA	59.935	20	265	494	758	ATCCTCCATCCCAACAAACA	60.173	20	TCCCAAAATCACAGACACCA	59.935	20	280	479	758	CCTCCATCCCAACAAACACT	59.82	20	TCCCAAAATCACAGACACCA	59.935	20	278	481	758
MU49238	1	(AG)7	14	1283	1296	TCACCCGAAAGACCTTCCTA	59.665	20	CAAAGCAGAACAAACCACCA	59.734	20	192	1180	1371	GTCACCCGAAAGACCTTCCT	60.489	20	CAAAGCAGAACAAACCACCA	59.734	20	193	1179	1371	TGTTGTCACCCGAAAGACCT	60.545	20	CAAAGCAGAACAAACCACCA	59.734	20	197	1175	1371
MU49239	1	(CTT)8	24	34	57	TCCACTCTGTCCCGTTCTTT	59.697	20	TGGTGATTGTAGTTTCGGCA	60.111	20	223	2	224	CCCGTTCTTTTGTGAACTCC	59.569	20	TGGTGATTGTAGTTTCGGCA	60.111	20	213	12	224	TCCACTCTGTCCCGTTCTTT	59.697	20	AAAGCTGAAAATTGCGATGC	60.351	20	153	2	154
MU49245	1	(AAC)9gaacaacctttcttcttccat(TTC)5tccattagatctcctttcttctttcttcaactccgccacccttttcccattctgatcccca(TC)7	138	51	188	TTACGCAATACGCATAGGCA	60.253	20	CATGGTAGCGAAGAGAAGGG	59.83	20	280	7	286	TTACGCAATACGCATAGGCA	60.253	20	GCAACCCATATGCCAGTTTT	59.829	20	208	7	214	AAGCATTTACGCAATACGCA	59.379	20	GCAACCCATATGCCAGTTTT	59.829	20	214	1	214
MU49254	1	(TTA)8	24	1206	1229	ATCCAATGAACCTCAGCACC	59.934	20	TTCCCCAATGGTAAACCAAA	60.024	20	199	1136	1334	TGGCTATGGACTCAAGGACC	60.073	20	TTCCCCAATGGTAAACCAAA	60.024	20	175	1160	1334	CAAATCCTCACAGGCACTCA	59.831	20	TTCCCCAATGGTAAACCAAA	60.024	20	230	1105	1334
MU49277	1	(TCC)7	21	67	87	GCAAACGAAACCCAATAACC	59.32	20	CCACCCATTTAGGGAATGTG	60.044	20	258	23	280	GCAAACGAAACCCAATAACC	59.32	20	CAACGAACCCACCCATTTAG	60.22	20	266	23	288	GCAAACGAAACCCAATAACC	59.32	20	GTTAGTCCCCATAAAGGCCC	59.666	20	220	23	242
MU49287	1	(CT)10	20	10	29
MU49305	1	(AG)6	12	186	197	GGTGATCACTGCCAGTTCAA	59.682	20	CGTCTTATCTTTCCCCCACA	59.926	20	235	160	394	GGTGATCACTGCCAGTTCAA	59.682	20	TCCTTCTTTCTTCAGGCGTC	59.55	20	251	160	410	CAAACAGGTGATCACTGCCA	60.722	20	CGTCTTATCTTTCCCCCACA	59.926	20	241	154	394
MU49309	1	(AT)6	12	78	89
MU49320	1	(CAT)17	51	966	1016	TGGAGCTCCCTCTCTTACCTT	59.47	21	CCACCTATTTGTGTGCTCCA	59.566	20	276	915	1190	GGAGCTCCCTCTCTTACCTTG	59.47	21	CCACCTATTTGTGTGCTCCA	59.566	20	275	916	1190	AAGGTGGAGCTCCCTCTCTTA	59.47	21	CCACCTATTTGTGTGCTCCA	59.566	20	280	911	1190
MU49327	1	(CT)6	12	771	782	CAGAGAGCTTCCAGGGACAC	59.986	20	CAACTTGCCTTCCACGATTT	60.11	20	272	587	858	AGAGCTTCCAGGGACACTGA	59.986	20	CAACTTGCCTTCCACGATTT	60.11	20	269	590	858	TAGAGATGTTCGGCTGGGTC	60.218	20	CAACTTGCCTTCCACGATTT	60.11	20	233	626	858
MU49335	1	(TG)8(TA)7	30	275	304	ACCAACCCCACCTTCTCTCT	59.968	20	CTCGACGGGTTCTGGAATTA	60.066	20	243	131	373	AACCAAATCCCAAAATTCCC	59.867	20	ATCTCCCAAGAAACCTGCCT	60.074	20	264	245	508	AAACCAACCCCACCTTCTCT	59.834	20	CTCGACGGGTTCTGGAATTA	60.066	20	245	129	373
MU49342	1	(CT)14	28	34	61
MU49342	2	(CT)8	16	1020	1035	TGGATGAGATGCGAGTTCTG	59.942	20	TAGCCATTAGCCAAAGTGGG	60.089	20	182	931	1112	TGGATGAGATGCGAGTTCTG	59.942	20	CCATTAGCCAAAGTGGGTGT	59.853	20	179	931	1109	ATCCCCGCATTGTATGAAAA	60.153	20	TAGCCATTAGCCAAAGTGGG	60.089	20	270	843	1112
MU49344	1	(TC)11	22	7	28
MU49348	1	(AT)15	30	320	349	CCAAAGCGGTAGCAATAAGC	59.875	20	TGTCAGTTGCAAAAAGGCAG	60.027	20	234	236	469	ATGTTGTCCAAAGCGGTAGC	60.14	20	TGTCAGTTGCAAAAAGGCAG	60.027	20	241	229	469	ACAACACGTCGGGTTCTCTC	60.159	20	TGTCAGTTGCAAAAAGGCAG	60.027	20	175	295	469
MU49356	1	(TTC)8	24	404	427	TTGCCGGGCTTTACTATTTG	60.089	20	TCCACCAGATGATTCCAACA	59.893	20	263	280	542	TTGCCGGGCTTTACTATTTG	60.089	20	TCCTCCATCTTCTCCACCAG	60.191	20	275	280	554	TTGCCGGGCTTTACTATTTG	60.089	20	CTCCTCCATCTTCTCCACCA	60.191	20	276	280	555
MU49370	1	(CT)7	14	742	755	GAAGGAAAGTGGGAGGAGGT	59.534	20	TCATCTTCCTTCCCTTTGTCA	59.656	21	239	697	935	TGATGCAAAGGGAAGGAAAG	60.184	20	TCAAACCCACACCTACACTCA	59.045	21	268	686	953	CTTTGATGCAAAGGGAAGGA	60.184	20	TCAAACCCACACCTACACTCA	59.045	21	271	683	953
MU49394	1	(GAA)5	15	200	214	CGCCTACTTCGTCTCAAACC	59.875	20	GTGCGTGCCACTCTTGTAGA	60.056	20	164	172	335	AGAGAGAAGGCCACAACCAA	59.844	20	ACATGGTATCCAACTCCCCA	60.05	20	252	14	265	AGAGAGAAGGCCACAACCAA	59.844	20	TGAGATTTGGCGACATGGTA	60.073	20	264	14	277
MU49401	1	(GAA)5	15	195	209	AGAGAGAAGGCCACAACCAA	59.844	20	ACATGGTATCCAACTCCCCA	60.05	20	252	9	260	AGAGAGAAGGCCACAACCAA	59.844	20	TGAGATTTGGCGACATGGTA	60.073	20	264	9	272	CGCCTTCTTCATCTCAAACC	59.813	20	GTGCGTGCCACTCTTGTAGA	60.056	20	164	167	330
MU49405	1	(GGTCCT)5	30	340	369	CACAGGTTGATCGTGTTTGG	60.001	20	GTGATGTTGATCTGCGTTGG	60.12	20	207	187	393	GTTTGGCAGATTCAAGCCAT	60.081	20	GTGATGTTGATCTGCGTTGG	60.12	20	193	201	393	GATTCAAGCCATCCGACATT	59.9	20	GTGATGTTGATCTGCGTTGG	60.12	20	185	209	393
MU49408	1	(TC)7	14	156	169	CACTCACTCAGCCGATTCAA	59.984	20	AGAGACGAACAGGGCAGAAA	59.989	20	176	67	242	CACTCACTCAGCCGATTCAA	59.984	20	GCCATTGCAGCTGTCTTACA	60.019	20	130	67	196	CCGCTGCCTTTGAGTAAAAC	59.883	20	AGAGACGAACAGGGCAGAAA	59.989	20	153	90	242
MU49420	1	(TA)7	14	384	397
MU49442	1	(AAT)5	15	45	59
MU49457	1	(TA)7	14	1001	1014
MU49458	1	(TTC)5ttt(TTC)7	39	149	187	CCAATCCTTGAAAAACCCAA	59.772	20	CCCGATCCATCAAAAACTTG	60.301	20	178	112	289	CCCTTCCGTATTCACCACAC	60.232	20	CCCGATCCATCAAAAACTTG	60.301	20	199	91	289	CTTTCTACCGTCAATTCGCC	59.708	20	CCCGATCCATCAAAAACTTG	60.301	20	217	73	289
MU49464	1	(CTT)9	27	198	224	CCCAGCTCAACACAACTTCA	59.873	20	GAGGCTTAAAAGAAGCGCAA	59.742	20	217	44	260	CCCAGCTCAACACAACTTCA	59.873	20	TTCGAGGCTTAAAAGAAGCG	59.736	20	220	44	263	CCCAGCTCAACACAACTTCA	59.873	20	TGGTAGGTTTCGGTTCTGCT	59.734	20	265	44	308
MU49475	1	(TAT)5	15	2996	3010
MU49480	1	(TCT)6	18	98	115	TCACTTCTCTCTCCCCCAAA	59.773	20	GGGAGATTTGAATGGTGGTG	60.173	20	100	59	158	TCACTTCTCTCTCCCCCAAA	59.773	20	CCATGGAGGCCATCTGTTAT	59.773	20	170	59	228	TCACTTCTCTCTCCCCCAAA	59.773	20	CCAGCAAGACCCATGAGAGT	60.261	20	133	59	191
MU49484	1	(CCT)6cttct(TTC)7	44	51	94	TGGATTATCGCAACGTCTGT	59.152	20	CAGGTCTACGAATGGGGAAA	59.926	20	273	2	274	TGGATTATCGCAACGTCTGT	59.152	20	GAGGATTTCCTTCCGATTCC	59.843	20	168	2	169	GTGGATTATCGCAACGTCTGT	60.015	21	CAGGTCTACGAATGGGGAAA	59.926	20	274	1	274
MU49484	2	(ATC)5	15	673	687	GCAGCAGCAACAGCAGATAC	59.777	20	AACAAAGTCCCAAAATGCTGA	59.601	21	248	621	868	GCAGCAACAGCAGATACACC	59.476	20	AACAAAGTCCCAAAATGCTGA	59.601	21	245	624	868	GCAGCAGCAACAGCAGATAC	59.777	20	CAAAGTCCCAAAATGCTGAC	58.201	20	246	621	866
MU49496	1	(AT)6	12	893	904
MU49501	1	(AC)6	12	160	171	CGACGACGAATAAACTGCAA	59.872	20	TGATTTGGGGTTGGTTGATT	60.029	20	280	136	415	TCGCGCTAAGAAATCAACCT	59.982	20	GTTAGATTGTCACCCCCGAA	59.79	20	128	101	228	CTCGCGCTAAGAAATCAACC	59.982	20	GTTAGATTGTCACCCCCGAA	59.79	20	129	100	228
MU49506	1	(AT)12	24	468	491	GTCAAGGGATCCGAAGATGA	60.011	20	AGCCGTTTCACAAAGCAAAT	59.752	20	257	446	702	AGGTCAAGGGATCCGAAGAT	59.896	20	AGCCGTTTCACAAAGCAAAT	59.752	20	259	444	702	GTCAAGGGATCCGAAGATGA	60.011	20	TAAAGCCGTTTCACAAAGCA	59.486	20	260	446	705
MU49508	1	(AT)12	24	326	349	GTCAAGGGATCCGAAGATGA	60.011	20	AGCCGTTTCACAAAGCAAAT	59.752	20	257	304	560	AGGTCAAGGGATCCGAAGAT	59.896	20	AGCCGTTTCACAAAGCAAAT	59.752	20	259	302	560	GTCAAGGGATCCGAAGATGA	60.011	20	TAAAGCCGTTTCACAAAGCA	59.486	20	260	304	563
MU49510	1	(AG)7	14	47	60	TTTCCCGTAGCTTCGAAATC	59.297	20	TGAAGTGACGACTCGTGAGG	60.022	20	168	10	177	TTCCCGTAGCTTCGAAATCA	60.712	20	TGAAGTGACGACTCGTGAGG	60.022	20	167	11	177	TTTCCCGTAGCTTCGAAATC	59.297	20	CTGGATGGTCCAGAAGGTGT	59.962	20	264	10	273
MU49515	1	(CTT)8	24	29	52
MU49527	1	(AG)9	18	767	784	GGAGGACAAGAGTGGAGCAG	59.986	20	GGAGTACACAATGGGGGAAA	59.647	20	186	678	863	CTGGAGGACAAGAGTGGAGC	59.986	20	GGAGTACACAATGGGGGAAA	59.647	20	188	676	863	CGTCGCCGTTAGCATTATCT	60.251	20	GGAGTACACAATGGGGGAAA	59.647	20	120	744	863
MU49529	1	(GA)7	14	151	164	GTCCTTCATTTCCTCTCCCC	59.874	20	GCGAAACTGAAAGCATAGCC	59.988	20	237	67	303	GGTCCTTCATTTCCTCTCCC	59.874	20	GCGAAACTGAAAGCATAGCC	59.988	20	238	66	303	GGGTCCTTCATTTCCTCTCC	59.874	20	GCGAAACTGAAAGCATAGCC	59.988	20	239	65	303
MU49551	1	(CT)16	32	8	39
MU49558	1	(CT)8	16	336	351	CGTGAAGAAGGAGCGTAAGG	60.008	20	AACAGGGCAGATTGGTAATACA	58.516	22	279	142	420	CCGTGAAGAAGGAGCGTAAG	60.008	20	AACAGGGCAGATTGGTAATACA	58.516	22	280	141	420	CGTGAAGAAGGAGCGTAAGG	60.008	20	AACAGGGCAGATTGGTAATACAG	59.445	23	279	142	420
MU49560	1	(CT)7	14	255	268	CCATTCATTCCCTCTTTGGA	59.864	20	GGTTGGCATAGACCCAGAAA	59.933	20	163	185	347	TCCATTCATTCCCTCTTTGG	59.864	20	GGTTGGCATAGACCCAGAAA	59.933	20	164	184	347	TCTCTCAATTCACCCCCATC	59.862	20	GGTTGGCATAGACCCAGAAA	59.933	20	129	219	347
MU49560	2	(AGG)9	27	648	674	ATTACCCTGTTTTCACCCCC	59.919	20	GATTGAAAAGCATGTCCGGT	59.939	20	256	542	797	CCTGTTTTCACCCCCAGTTA	59.824	20	GATTGAAAAGCATGTCCGGT	59.939	20	251	547	797	TGAAGATGAGCCAACGAATG	59.799	20	GATTGAAAAGCATGTCCGGT	59.939	20	231	567	797
MU49570	1	(CTC)7	21	139	159	CATCATCCCCACTTCCAATC	60.135	20	ATTGAGCAAACGGATGAAGG	60.074	20	256	36	291	TCATCCCCACTTCCAATCTC	59.862	20	ATTGAGCAAACGGATGAAGG	60.074	20	254	38	291	ACATCCAGCTCATTCCCAAC	59.934	20	AGGGTTTGGGAGAAGAGAGC	59.817	20	176	10	185
MU49581	1	(TC)16	32	22	53	AAAGGAAGAGGAAAGCCCA	58.847	19	TATACGAACCTCGGTCCTGC	60.096	20	273	1	273	AAAGGAAGAGGAAAGCCCA	58.847	19	GAAAGTTGTAAAGCGCCACC	59.752	20	173	1	173	AAAGGAAGAGGAAAGCCCA	58.847	19	GGAAAGTTGTAAAGCGCCAC	59.752	20	174	1	174
MU49587	1	(AAC)5	15	35	49	TTCCTTGTACATACCCACCTCA	59.355	22	CAAGAAGAACAGGGGCAGAG	59.982	20	189	11	199	TTCCTTGTACATACCCACCTCA	59.355	22	AAGAGCAGAGGGAAGAAGGG	59.95	20	221	11	231	TTCCTTGTACATACCCACCTCA	59.355	22	AAGAACAGGGGCAGAGAACA	59.844	20	185	11	195
MU49594	1	(TA)8	16	496	511	CGTTGAAAGCGAATGTGTTG	60.293	20	GAGGTTCAATTTTCCACTCCA	59.017	21	276	302	577	CGTTGAAAGCGAATGTGTTG	60.293	20	AGAGGTTCAATTTTCCACTCCA	59.976	22	277	302	578	AAGCGAATGTGTTGGGTGTT	60.419	20	GAGGTTCAATTTTCCACTCCA	59.017	21	270	308	577
MU49602	1	(AGG)6	18	99	116	ACAAACCCCATCATTCCAAA	60.029	20	CAGGCTGCATCCTCTTAACC	59.836	20	181	30	210	ACAAACCCCATCATTCCAAA	60.029	20	TTCCTGTGTTGTTCTGCACC	59.726	20	229	30	258	ACAAACCCCATCATTCCAAA	60.029	20	GCTGCATCCTCTTAACCCAC	59.7	20	178	30	207
MU49602	2	(ATTG)6	24	709	732	GTTGAGGCTGAAGAAGCTGG	60.134	20	CATCACACACACCAAAAGCC	60.008	20	141	650	790	GGTTGAGGCTGAAGAAGCTG	60.134	20	CATCACACACACCAAAAGCC	60.008	20	142	649	790	GAAGAAGCTGGAGGAGCTGA	59.827	20	CATCACACACACCAAAAGCC	60.008	20	132	659	790
MU49609	1	(TCT)6	18	66	83	AAAATGGGCTCCCAAGTTCTA	59.952	21	AGGCTTTTTGGTGGGAAAGT	59.976	20	213	26	238	AAAATGGGCTCCCAAGTTCTA	59.952	21	GACCATTGTGGGGAAAATTG	60.029	20	190	26	215	AAAATGGGCTCCCAAGTTCTA	59.952	21	TTGGTGGGAAAGTCAAGACC	59.943	20	206	26	231
MU49611	1	(AG)6	12	72	83	AATGACACAAAGCCCGAAAG	60.11	20	AGCAATGCAAAGCTTTTTCC	59.479	20	174	47	220	AATGACACAAAGCCCGAAAG	60.11	20	AGCAACAAAGCAATGCAAAG	59.111	20	182	47	228	AAATGACACAAAGCCCGAAA	60.481	20	AGCAATGCAAAGCTTTTTCC	59.479	20	175	46	220
MU49621	1	(GGA)5	15	523	537	GGAGGTTTTGATTTGGCTCA	60.051	20	CACATTCACCACCACACTCC	59.846	20	199	403	601	GGAGGTTTTGATTTGGCTCA	60.051	20	ATTCACCACCACACTCCCTC	59.817	20	196	403	598	TCACTGCCAATGTGGAGAAG	59.831	20	CACATTCACCACCACACTCC	59.846	20	254	348	601
MU49630	1	(TCT)5	15	6	20
MU49630	2	(AT)7	14	573	586	TTTGGCGAGTGTTCTTTTCA	59.439	20	ACTCCGTATCCTTCCCTGCT	60.096	20	273	444	716	TTGGCGAGTGTTCTTTTCAA	59.439	20	ACTCCGTATCCTTCCCTGCT	60.096	20	272	445	716	TGTTTGAAGACGGATTGGAA	59.097	20	ACTCCGTATCCTTCCCTGCT	60.096	20	184	533	716
MU49641	1	(CT)6	12	28	39	CACAAGCAATCCATCTCTTTC	57.406	21	AGCCTGTCTTCTTGATCGGA	59.95	20	106	5	110	ACACAAGCAATCCATCTCTTTC	58.319	22	AGCCTGTCTTCTTGATCGGA	59.95	20	107	4	110	CACAAGCAATCCATCTCTTTC	57.406	21	AGGGACCAGCCTCTGAAGAT	60.216	20	265	5	269
MU49664	1	(TTC)8	24	141	164	ACCTTTTCCACCACCACAAG	59.861	20	GATTCATGGAAGGGGGTTTT	59.996	20	263	60	322	ACCTTTTCCACCACCACAAG	59.861	20	GGGGTTTTGAAGAAATGGGT	60.032	20	251	60	310	ACCTTTTCCACCACCACAAG	59.861	20	TGGATTGGAAGAAGGGTTTG	59.903	20	188	60	247
MU49674	1	(GGC)5	15	584	598	CGGTGTTCAGATTCAACCCT	59.966	20	CTCCTTTCAATTGGAGCAGC	59.955	20	226	504	729	GATTTTCGACTCCGTTTGGA	60.051	20	CTCCTTTCAATTGGAGCAGC	59.955	20	172	558	729	CGGTGTTCAGATTCAACCCT	59.966	20	CATCTTCTTGGTGGTGCCTT	60.111	20	275	504	778
MU49679	1	(TTA)7	21	894	914	CACACCCTGAGGCGATAGAT	60.096	20	TTGATCAAATTCATGAAGGAAAA	58.595	23	225	718	942	CACACCCTGAGGCGATAGAT	60.096	20	TTGATCAAATTCATGAAGGAAAAC	59.378	24	225	718	942	CACACCCTGAGGCGATAGAT	60.096	20	TGATCAAATTCATGAAGGAAAA	57.227	22	224	718	941
MU49687	1	(AT)6	12	1256	1267	TTGGCCTCAGAAATCAAACC	60.051	20	AATGTGAAAGGTTGCGGAAT	59.434	20	121	1193	1313	ACCTGTTGTTGGTTTCCCTG	59.861	20	AATGTGAAAGGTTGCGGAAT	59.434	20	104	1210	1313	CTGTTGTTGGTTTCCCTGCT	60.149	20	AATGTGAAAGGTTGCGGAAT	59.434	20	102	1212	1313
MU49690	1	(CT)6	12	11	22
MU49700	1	(TTC)12	36	42	77	CACAAAGTCAAACAAAAGCCC	59.64	21	CTCCAAGGCCCTCTTCTTCT	59.95	20	268	13	280	CACAAAGTCAAACAAAAGCCC	59.64	21	CCAACTTCAGGCCTTCTCAC	59.844	20	135	13	147	CACAAAGTCAAACAAAAGCCC	59.64	21	CTTTTTCTCCAAGGCCCTCT	59.821	20	274	13	286
MU49702	1	(CT)16	32	16	47
MU49703	1	(TCT)8	24	641	664	GGCTGCTTTGATGGATTTGT	60.081	20	CGGAGGAGAGCAATCAGAAG	60.088	20	214	496	709	GGCTGCTTTGATGGATTTGT	60.081	20	ATCGGAGGAGAGCAATCAGA	59.91	20	216	496	711	GGCTGCTTTGATGGATTTGT	60.081	20	TAAATGGGTCATCGGAGGAG	59.887	20	226	496	721
MU49703	2	(TA)10	20	1890	1909
MU49706	1	(TTC)5cttcaatt(CAATC)5	48	41	88	ACCAAACCAAACCAAACCCT	60.488	20	GGAGCTGAGGCGAGAGACTA	59.851	20	210	3	212	ACCAAACCAAACCAAACCCT	60.488	20	AAAGTGGAAACTGTACGGCG	60.168	20	191	3	193	ACCAAACCAAACCAAACCCT	60.488	20	GCGCTTAACCTCCATTTGAA	60.209	20	174	3	176
MU49710	1	(TTC)6	18	22	39
MU49714	1	(TC)13	26	50	75	CCGAACCATTGGATTCTCTC	59.483	20	GAAACCCAAATCGCAAGAAA	60.053	20	216	4	219	TCCGAACCATTGGATTCTCT	59.483	20	GAAACCCAAATCGCAAGAAA	60.053	20	217	3	219	CCGAACCATTGGATTCTCTC	59.483	20	AAGAAAATCGGGGAATTTGG	60.123	20	202	4	205
MU49718	1	(AT)6	12	1090	1101
MU49722	1	(TCT)5	15	118	132	ACCCTCTTCTCTTCGCCTTC	59.957	20	GACTCCCGAACTTGACCAGA	60.238	20	263	52	314	ACCCTCTTCTCTTCGCCTTC	59.957	20	GAGACTCCCGAACTTGACCA	60.238	20	265	52	316	TCTCCACATCCACCCTCTTC	60.048	20	GACTCCCGAACTTGACCAGA	60.238	20	274	41	314
MU49726	1	(GAAA)6	24	1	24
MU49733	1	(CTC)5	15	512	526	TCCGTTTGAGTCTCATGTGC	59.837	20	CATCACCATAGCCACCTCCT	59.95	20	278	414	691	CCTCCGTCATCGAATCCTAA	60.029	20	GAGCGGAATACATGGAGGAG	59.653	20	256	352	607	TCGACCTACGATCAGCATCA	60.376	20	CATCACCATAGCCACCTCCT	59.95	20	223	469	691
MU49742	1	(TC)8	16	46	61	TGGAACGTCCATTTCGTCTT	60.495	20	TCGGAATTCATGAAGAAGGG	60.006	20	114	24	137	TGGAACGTCCATTTCGTCTT	60.495	20	ACGAACGAGGAGACTCGAAA	59.989	20	280	24	303	TGGAACGTCCATTTCGTCTT	60.495	20	CCAACGAGGCAGTGGATAAT	59.955	20	186	24	209
MU49745	1	(CTT)11cagcttcagctc(CTT)5	60	931	990	GAGAAACGCTTCCCACAAAC	59.717	20	TTTCCCGCATTGATTTTCTC	60.016	20	173	871	1043	TTTTCCAGCATTCTGAAGCC	60.331	20	TTTCCCGCATTGATTTTCTC	60.016	20	245	799	1043	AAACCCATCGTGAACCAGAA	60.353	20	TTTCCCGCATTGATTTTCTC	60.016	20	157	887	1043
MU49745	2	(AG)10	20	1117	1136
MU49757	1	(CT)10	20	25	44
MU49758	1	(TTC)6	18	114	131	CAATGCTTCCTTCTCGCTTC	60.096	20	CTAAACGGTAGCCCAGTCCA	60.125	20	141	29	169	CAATGCTTCCTTCTCGCTTC	60.096	20	TAAGGGATGTCAGGGCCATA	60.288	20	229	29	257	CGTCCATTCCAGATCCAAAT	59.75	20	CTTGGAGGCGAGCTAAGAGA	59.853	20	131	87	217
MU49761	1	(AGG)5	15	1122	1136	TTGGAGAAGCAAGGGAAGAA	59.926	20	TTTACGATGTCTTTACTTCATCTGAC	58.062	26	105	1062	1166	TCCCCAAAGACAAAAACAGC	60.088	20	TTTACGATGTCTTTACTTCATCTGAC	58.062	26	179	988	1166	GTGTCGACAATTGAATCCCC	60.181	20	TTTACGATGTCTTTACTTCATCTGAC	58.062	26	194	973	1166
MU49762	1	(TCT)12	36	86	121	GCCTTTCATCCAACAACTCC	59.532	20	GATCGAAGCTCCTGACCAAG	59.95	20	222	40	261	GCCTTTCATCCAACAACTCC	59.532	20	GCTCCTGACCAAGGACCATA	60.073	20	215	40	254	GGCACCAAGTTTTCTCTGCT	59.478	20	GATCGAAGCTCCTGACCAAG	59.95	20	259	3	261
MU49767	1	(TC)18	36	22	57
MU49770	1	(TTC)5	15	5	19
MU49772	1	(TC)6	12	23	34
MU49777	1	(CA)7	14	16	29
MU49788	1	(AT)6	12	1184	1195	GAAAATTGGGGGTCTGGATT	59.996	20	ATCACCCTCTTGAACCGATG	59.927	20	106	1135	1240	GAAAATTGGGGGTCTGGATT	59.996	20	CACCCTCTTGAACCGATGAT	59.927	20	104	1135	1238	CCAATCTCTCGAAGGCTCAC	59.95	20	ATCACCCTCTTGAACCGATG	59.927	20	246	995	1240
MU49795	1	(GGA)5	15	545	559	GGAGGTTTTGATTTGGCTCA	60.051	20	CACATTCACCACCACACTCC	59.846	20	217	425	641	GGAGGTTTTGATTTGGCTCA	60.051	20	ATTCACCACCACACTCCCTC	59.817	20	214	425	638	TCACTGCCAATGTGGAGAAG	59.831	20	CACATTCACCACCACACTCC	59.846	20	272	370	641
MU49818	1	(CTT)10	30	143	172	GGCCATCTCGAATCCTGTAA	60.036	20	TCGAGAGAGAAAACGGGAAA	59.926	20	199	1	199	GGCCATCTCGAATCCTGTAA	60.036	20	AGCATGGGGTAAAGGGAAGT	59.827	20	218	1	218	GGCCATCTCGAATCCTGTAA	60.036	20	CCAAAATCCCAATAGGACGA	59.756	20	252	1	252
MU49824	1	(TC)7	14	81	94	TTGGGGGTCTGTCTGTCAAT	60.363	20	AACCCCATCTTCGCTTTTCT	60.074	20	203	44	246	TTGGGGGTCTGTCTGTCAAT	60.363	20	ATCGCCTAAAACCCCATCTT	59.799	20	212	44	255	TTCACCACACTGTCGCTCTT	59.467	20	AACCCCATCTTCGCTTTTCT	60.074	20	226	21	246
MU49828	1	(GCT)5	15	812	826	CTCCACATTCACCACAGCAC	60.162	20	AGAGAAAGCAAGAACCTGCG	59.757	20	201	742	942	TCCACATTCACCACAGCACT	60.162	20	AGAGAAAGCAAGAACCTGCG	59.757	20	200	743	942	CCGAACTAGCAATCCAGGTG	60.647	20	AGAGAAAGCAAGAACCTGCG	59.757	20	267	676	942
MU49838	1	(TTC)9	27	42	68	GCGAGAAGAAGAAGAAAGGTATT	57.485	23	CTTGGCATGAGGAGAAGGAG	59.943	20	249	1	249	GCGAGAAGAAGAAGAAAGGTATT	57.485	23	GGGTTTAATCCTTGGCATGA	59.762	20	259	1	259	GCGAGAAGAAGAAGAAAGGTATT	57.485	23	GGCATGAGGAGAAGGAGACA	60.349	20	246	1	246
MU49838	2	(CTTT)12	48	338	385	ACCCAGAAGGGGAAGAAGAA	60.045	20	AGGTGTGTGAAGGAGTTGGG	60.002	20	115	316	430	CTCCTTCTCCTCATGCCAAG	59.943	20	AGGTGTGTGAAGGAGTTGGG	60.002	20	201	230	430	TCTCCTCCTCTGACCCAGAA	59.913	20	AGGTGTGTGAAGGAGTTGGG	60.002	20	127	304	430
MU49839	1	(TG)6	12	1007	1018	GCCTTGCTCTGGTGGTAAAA	60.249	20	TGGGACATCCATAACACGAA	59.774	20	182	893	1074	GCCTTGCTCTGGTGGTAAAA	60.249	20	TTGGGACATCCATAACACGA	59.774	20	183	893	1075	ATTCTTGCCTTGCTCTGGTG	60.397	20	TGGGACATCCATAACACGAA	59.774	20	188	887	1074
MU49842	1	(TCT)6	18	1	18
MU49842	2	(ACA)5	15	162	176	ATTTTGATCAACAAGCCCCA	60.309	20	CCAAGCAACTCCATAAAGCC	59.708	20	246	106	351	ATTTTGATCAACAAGCCCCA	60.309	20	TCCATAAAGCCAACAGAGCA	59.42	20	237	106	342	ATTTTGATCAACAAGCCCCA	60.309	20	AAAATGAGAAAACCCCACCA	59.264	20	167	106	272
MU49842	3	(ACA)6	18	466	483	ACCCCCAATTGTTCTTCCTC	60.169	20	TTGGCCGTACTTTCTCCATC	60.074	20	219	401	619	CTAGCGACGCTCCTAACGAC	60.176	20	TTGGCCGTACTTTCTCCATC	60.074	20	185	435	619	GTTCTTCCTCCGTCTCCTCC	60.194	20	TTGGCCGTACTTTCTCCATC	60.074	20	209	411	619
MU49848	1	(TCT)6	18	115	132	CGCTCTCGCTTTCTCTGACT	60.035	20	CAAATTGGAGCTCTCCTTGC	59.955	20	246	3	248	CCTCAACGGAAATTTCTCCA	60.044	20	CAAATTGGAGCTCTCCTTGC	59.955	20	187	62	248	CCTCAACGGAAATTTCTCCA	60.044	20	CGATCGACCCAAAAAGAAAA	60.046	20	253	62	314
MU49850	1	(TA)6	12	835	846	GCAAGCAGACTTGTAAGGGC	60.022	20	TGCAACATAAAACCAGCGTC	59.735	20	137	747	883	GGCAAGCAGACTTGTAAGGG	59.875	20	TGCAACATAAAACCAGCGTC	59.735	20	138	746	883	GGGCAAGCAGACTTGTAAGG	59.875	20	TGCAACATAAAACCAGCGTC	59.735	20	139	745	883
MU49857	1	(GCA)5	15	123	137	ATTCCGATCAAAGATGCAGG	60.036	20	AACAGACGATCTCCCACCAG	60.112	20	211	84	294	ATTCCGATCAAAGATGCAGG	60.036	20	CAAGGAATCCAGTAGCTCCG	59.83	20	254	84	337	AGCGCTTCCCTCTCTCTCTT	59.862	20	AACAGACGATCTCCCACCAG	60.112	20	264	31	294
MU49866	1	(ACC)8	24	202	225	TACGCCCTCTTGCTCCTAAA	59.975	20	CAATCGGGTTTGATGAAGGT	59.79	20	112	155	266	TACGCCCTCTTGCTCCTAAA	59.975	20	ACAATCGGGTTTGATGAAGG	59.79	20	113	155	267	TTACGCCCTCTTGCTCCTAA	59.975	20	CAATCGGGTTTGATGAAGGT	59.79	20	113	154	266
MU49867	1	(TTGT)5	20	416	435	GCTGGAAATAGCTTTGCTGG	59.982	20	TGTGGGGATATGATTGAGAGA	57.947	21	228	285	512	GCTGGAAATAGCTTTGCTGG	59.982	20	TGGGGATATGATTGAGAGATTG	58.857	22	226	285	510	TGGATGTAGTGGAAGCACCA	60.112	20	TGTGGGGATATGATTGAGAGA	57.947	21	211	302	512
MU49878	1	(TC)12	24	26	49
MU49884	1	(TCT)7	21	58	78	CGCCATCTTCCATTTTTCTT	59.158	20	AGGCCAATCTGAGAGGGAAT	60.037	20	137	21	157	CGCCATCTTCCATTTTTCTT	59.158	20	GAAAATCTTGCCACTCAGCC	59.82	20	198	21	218	CGCCATCTTCCATTTTTCTT	59.158	20	GCCGAATTGGAGAAAGTGAA	60.192	20	170	21	190
MU49893	1	(CTT)9(CAT)7	48	799	846	GTGGTAAGTTGGGAATGGGA	59.647	20	CCAAAAGGACTCAAAAGCAAA	59.366	21	249	686	934	GGAATGGGATTTGTTTCCAA	59.599	20	CCAAAAGGACTCAAAAGCAAA	59.366	21	238	697	934	TGTGGTAAGTTGGGAATGGG	60.605	20	CCAAAAGGACTCAAAAGCAAA	59.366	21	250	685	934
MU49895	1	(ATT)5	15	26	40
MU49896	1	(TCT)13	39	119	157	CTCTGTCCCTTTACGCTTCG	60.008	20	GACCCTCCATGTTTGCTGTT	59.973	20	246	91	336	CTCTGTCCCTTTACGCTTCG	60.008	20	AAGACCCTCCATGTTTGCTG	60.111	20	248	91	338	CTCTGTCCCTTTACGCTTCG	60.008	20	AACCAATTCCACAGCAGGAG	60.111	20	202	91	292
MU49897	1	(CTT)15	45	141	185	TCCCCAAAATCCCTTTCTTC	60.237	20	TTCACTCCAAATCCGTCCTC	60.05	20	260	17	276	CAATTCTCGCCGGATACTTC	59.668	20	TTCACTCCAAATCCGTCCTC	60.05	20	169	108	276	CAATTCTCGCCGGATACTTC	59.668	20	TCCAGAATCCGTTCTCAACC	60.05	20	195	108	302
MU49897	2	(TA)8	16	538	553
MU49943	1	(TCT)11	33	117	149	CGCAACCCAATACACCTCTT	59.993	20	GGGGGAGGGTAATGGAAGTA	60.011	20	238	92	329	CGCAACCCAATACACCTCTT	59.993	20	GGATGGAAGGAGTCCTGTGA	60.048	20	276	92	367	CGCAACCCAATACACCTCTT	59.993	20	TGGGTTGAAACTTGAAAGGG	59.942	20	126	92	217
MU49959	1	(CTT)7	21	66	86	TACGATCCAGCGCCTTTTAT	59.704	20	TCTTATCCCTCACTCCGTCG	60.21	20	145	16	160	TACGATCCAGCGCCTTTTAT	59.704	20	TTATCCCTCACTCCGTCGAG	60.21	20	143	16	158	ATACGATCCAGCGCCTTTTA	59.704	20	TTATCCCTCACTCCGTCGAG	60.21	20	144	15	158
MU49963	1	(TC)6tttctctttctcgatcggatccacttgtgatctctctcttgaagagatctatatgatcatcttaattattgaaaagtttgaattaatg(ATT)5	115	578	692
MU49974	1	(CTCCAC)5	30	1004	1033
MU49978	1	(CT)6	12	4	15
MU49987	1	(GTG)6	18	86	103	CTCTTCTCTCTGTTTCGCCG	60.269	20	TTGCTCCCACCTTTCATACC	59.933	20	254	10	263	CTCTTCTCTCTGTTTCGCCG	60.269	20	CCTCTACCCCTTCCTCCATC	59.89	20	131	10	140	CTCTTCTCTCTGTTTCGCCG	60.269	20	AACGACAACTTTGCTCCCAC	60.156	20	264	10	273
MU49988	1	(AGA)6	18	33	50	CACTCTTGACGCCGAAGAAC	60.975	20	GTTGACGGAGATGTCCTGGT	59.969	20	185	11	195	CACTCTTGACGCCGAAGAAC	60.975	20	GCGGAGAGGTAATGGATGAA	60.036	20	244	11	254	CACTCTTGACGCCGAAGAAC	60.975	20	AATGGATGAAGATTCGAGCG	60.177	20	234	11	244
MU49993	1	(TTC)10	30	60	89	TCCTTCTTCCTCCTTCTTCCTC	60.309	22	AATCAAGGGGATAACCAGGG	60.011	20	118	35	152	TCTCCTTCTTCCTCCTTCTTCC	60.309	22	AATCAAGGGGATAACCAGGG	60.011	20	120	33	152	TCCTTCTTCCTCCTTCTTCCTC	60.309	22	CACAGGCCAAAATCAAGGTT	59.971	20	201	35	235
MU49996	1	(CAT)5	15	16	30
MU49997	1	(AAG)6	18	344	361	CGGTCGTCTCTCCTTCTCAG	60.127	20	ACGACCACGACTTTTTGACC	60.012	20	278	221	498	CGGTCGTCTCTCCTTCTCAG	60.127	20	CCATTGAGAAGCTCTTTGGC	59.955	20	260	221	480	CGGTCGTCTCTCCTTCTCAG	60.127	20	GAGCCTTCCCAACATGTGAT	59.934	20	228	221	448
MU50008	1	(AGC)5	15	134	148	AGAGAAAGCAAGAACCTGCG	59.757	20	CTCCACATTCACCACAGCAC	60.162	20	201	18	218	AGAGAAAGCAAGAACCTGCG	59.757	20	TCCACATTCACCACAGCACT	60.162	20	200	18	217	AGAGAAAGCAAGAACCTGCG	59.757	20	CCGAACTAGCAATCCAGGTG	60.647	20	267	18	284
MU50015	1	(GAGAG)5	25	1	25
MU50031	1	(TC)9	18	21	38
MU50035	1	(ACA)5	15	64	78	GTTTCGCCATGGAAGAAGAA	60.192	20	TTTTCCAGTCCGGTTGGTAG	59.964	20	260	42	301	GTTTCGCCATGGAAGAAGAA	60.192	20	AGAGAAGGGATTGCGACAGA	59.95	20	185	42	226	TCCAATTTCGCCCTCTACTG	60.206	20	TTTTCCAGTCCGGTTGGTAG	59.964	20	280	22	301
MU50040	1	(TTC)5	15	124	138	TCATCTCGCCGTTATTCTCC	60.177	20	GAAACCGTTTGACGAGCATT	60.118	20	134	95	228	GAACGAGAAATGGAAGGCAG	59.813	20	GAAACCGTTTGACGAGCATT	60.118	20	194	35	228	AGAACGAGAAATGGAAGGCA	59.813	20	GAAACCGTTTGACGAGCATT	60.118	20	195	34	228
MU50043	1	(CCA)5	15	147	161	GCTGTTACGGTCGTTCCAAT	60	20	CTTCGACCAATCAGGGATGT	59.927	20	236	98	333	GCTGTTACGGTCGTTCCAAT	60	20	CCAATCAGGGATGTTAACCG	60.184	20	230	98	327	TCGTTCCAATTACCGTTTCC	59.801	20	TTCATCCTCGAAGTCATCCC	60.011	20	277	108	384
MU50044	1	(TCT)12	36	13	48
MU50058	1	(GA)6	12	1	12
MU50071	1	(TC)7	14	10	23
MU50087	1	(GAA)7	21	109	129	CTTTTGGTGTCGTTCCTCGT	60.149	20	TCAGACAAATCAATGGCATCA	60.065	21	263	20	282	TCCCTTCCCTTCTCTTCCTC	59.749	20	TCAGACAAATCAATGGCATCA	60.065	21	235	48	282	CTTTTGGTGTCGTTCCTCGT	60.149	20	CACCGCTATCTTGTTACCTCG	59.777	21	210	20	229
MU50088	1	(AAG)9	27	487	513	GCAGCAAAGCAAGAAGAAGG	60.27	20	CGGTCTCCTCCATTGTCATT	59.927	20	198	432	629	AATCAGGAGAGCAGCAAAGC	59.723	20	CGGTCTCCTCCATTGTCATT	59.927	20	208	422	629	AGGAGAGCAGCAAAGCAAGA	60.419	20	CGGTCTCCTCCATTGTCATT	59.927	20	204	426	629
MU50089	1	(CAT)7	21	1086	1106	TCTGCATCATCATCGTCGTT	60.233	20	AGAGCTTGATGATGGGGCTA	59.797	20	111	1028	1138	CGAAAGCTTGTTGGCAAAAT	60.244	20	AGAGCTTGATGATGGGGCTA	59.797	20	250	889	1138	TCTGCATCATCATCGTCGTT	60.233	20	ATGGAGTTGTTCGGTCCATC	59.786	20	152	1028	1179
MU50099	1	(GCA)6	18	1619	1636	TACAATCCATGGGAGCCAGT	60.34	20	CATGAGGATTTCCGAAAGGA	60.006	20	223	1473	1695	AACAACAGCCAATCCACGAT	60.384	20	CATGAGGATTTCCGAAAGGA	60.006	20	180	1516	1695	TACAATCCATGGGAGCCAGT	60.34	20	AGCATGAATAGGCATACCCG	59.945	20	267	1473	1739
MU50103	1	(TC)9	18	63	80	CTCCATTGAAGAAGCCCAAG	59.807	20	AGTCCGCAGCAAGTTCAGTT	60.058	20	152	17	168	CTCCATTGAAGAAGCCCAAG	59.807	20	TTTTCCCCATCAAATGCTTC	59.878	20	255	17	271	CTCCATTGAAGAAGCCCAAG	59.807	20	CTCGTCGGTCACAAACTGAA	59.873	20	219	17	235
MU50104	1	(CT)6	12	1	12
MU50104	2	(TC)8	16	137	152	TCCAAATCCCATTTCCTTCA	60.244	20	TTGAGAGAACATGCAACCCA	60.24	20	237	79	315	TCCAAATCCCATTTCCTTCA	60.244	20	GAGAACATGCAACCCATTCA	59.502	20	233	79	311	TCCAAATCCCATTTCCTTCA	60.244	20	TGAGAGAACATGCAACCCAT	59.09	20	236	79	314
MU50105	1	(TTC)5	15	68	82	TCCACTGTAAAGCAAACCCC	59.971	20	TCCATGGAACTTGGAGGAAA	60.43	20	189	40	228	TCCACTGTAAAGCAAACCCC	59.971	20	GCAGCAGTTCGGTTTCTGTT	60.44	20	239	40	278	TCCACTGTAAAGCAAACCCC	59.971	20	TGGAGGAAACAAGAACAGCA	59.415	20	178	40	217
MU50107	1	(TC)9	18	16	33
MU50109	1	(CAG)9	27	651	677	TCAAAATCTTCCCAACAGGC	60.051	20	GCTGTTGTGGTTGTTGCTGT	59.801	20	260	452	711	CCAACAGGCCTGCTACTTTC	59.875	20	GGACTGGGAATTTGATGGTG	60.173	20	280	463	742	CCAACAGGCCTGCTACTTTC	59.875	20	GCTGTTGTGGTTGTTGCTGT	59.801	20	249	463	711
MU50113	1	(TC)6	12	57	68	AAAAGAGGAGTAAACGCGGC	60.741	20	CGATGGCGTAACAAGATTGA	59.688	20	169	28	196	AAAAGAGGAGTAAACGCGGC	60.741	20	AGAGGGGAAAGAAGAGGTGG	59.671	20	189	28	216	AAAAGAGGAGTAAACGCGGC	60.741	20	TGGTGATCGAGAAGCTGAGA	59.656	20	269	28	296
MU50115	1	(TTC)12	36	52	87	CACAAAGTCAAACAAAAGCCC	59.64	21	CCAACTTCAGGCCTTCTCAC	59.844	20	135	23	157	CACAAAGTCAAACAAAAGCCC	59.64	21	GGTATGACGATGACCGGAAG	60.34	20	211	23	233	CACAAAGTCAAACAAAAGCCC	59.64	21	CCTGCATTTTGGTATGACGA	59.542	20	221	23	243
MU50116	1	(TC)6	12	31	42	CGCCGCGTTTCTTACACT	60.011	18	CAAGCAGAAAAACACCCCAT	59.971	20	199	10	208	CGCCGCGTTTCTTACACT	60.011	18	CCGATGAGACCTCCATCAAT	59.886	20	259	10	268	CGCCGCGTTTCTTACACT	60.011	18	CTTTTCCGATGAGACCTCCA	60.187	20	264	10	273
MU50117	1	(AAG)9aaaaagacgaagcttttcagtttacagagtgattgataacc(AACGA)5	93	194	286	TTGAACGACCAGAACCATCA	60.088	20	AGAGGGGTGGGAAGAGAGAA	60.186	20	254	170	423	TTGAACGACCAGAACCATCA	60.088	20	ACTGGGGGAGAGGAAGAAGA	60.186	20	224	170	393	TTGAACGACCAGAACCATCA	60.088	20	GGGGGAGAGGAAGAAGAAGA	59.749	20	221	170	390
MU50123	1	(CT)12atgccattctgtttacctttttccttttaca(TC)6	67	112	178	TTTCCAATTCCTTGTAGCCG	60.067	20	GAAGAGACGCATCACCATCA	59.794	20	232	19	250	TCCAATTCCTTGTAGCCGTC	60.074	20	GAAGAGACGCATCACCATCA	59.794	20	230	21	250	TTTCCAATTCCTTGTAGCCG	60.067	20	GGAAAGAAAGCGAAAGGAGG	60.312	20	272	19	290
MU50124	1	(CTC)5	15	186	200	TCAATCCTTCCTTCAATGGC	60.014	20	GAAGAAGGTGGTGTCGGTGT	60.009	20	213	46	258	TCAATCCTTCCTTCAATGGC	60.014	20	AAGAAGGTGGTGTCGGTGTC	60.009	20	212	46	257	TCAATCCTTCCTTCAATGGC	60.014	20	GGTGTCGGTGTCAGAGGATT	59.969	20	204	46	249
MU50131	1	(CT)13	26	31	56	TTCATCTCCGTCTCCCTCC	60.144	19	CCAAGAGAAGGCCAAACAGA	60.366	20	113	1	113	TTCATCTCCGTCTCCCTCC	60.144	19	AGGGGAGGAGCTGTTGATTC	60.596	20	175	1	175	TTCATCTCCGTCTCCCTCC	60.144	19	AAGCCAAGAGAAGGCCAAAC	60.743	20	116	1	116
MU50134	1	(TCT)8tcgtcttcttcttcttcgtcttcg(TCT)5tcaactctgtaaaaatggagacgatctagtactattacaacttc(CT)10gtctcaaatcacactctctttcatattcatggcgactcaccattcgactcctctagagcttaacggaaagtcaatggaaaactcagagtggac(GGA)5	235	66	300
MU50150	1	(TC)7	14	53	66	CCCCCTTACTTGTACGGTCA	59.846	20	CAACTCAAGAGAGGGCTTGG	59.982	20	199	30	228	CCCCCTTACTTGTACGGTCA	59.846	20	TTGATCAAAAATGGAGGGGA	60.244	20	144	30	173	CGCAGTCACCATTTCAACTC	59.293	20	CAACTCAAGAGAGGGCTTGG	59.982	20	218	11	228
MU50154	1	(TCG)5	15	119	133	TCTCAAGTCATCCACTCCCC	60.048	20	GCTTAAGATGGCGACGTTTC	59.851	20	242	16	257	TCTCAAGTCATCCACTCCCC	60.048	20	TGGCAGGTAAGGCTCTGATT	59.836	20	190	16	205	TCTCAAGTCATCCACTCCCC	60.048	20	TTGGCAGGTAAGGCTCTGAT	59.836	20	191	16	206
MU50158	1	(CT)8	16	65	80	TCAAAATCCACAACCCCATT	60.029	20	ATCCTATCAATCTTGCCGGA	59.486	20	154	42	195	TCAAAATCCACAACCCCATT	60.029	20	CCGGAATGATTGTGTTCCAT	60.582	20	139	42	180	ACTCAAAATCCACAACCCCA	60.21	20	ATCCTATCAATCTTGCCGGA	59.486	20	156	40	195
MU50161	1	(ACC)8	24	28	51	GAAAAGCCTGAGCAGCAAAA	60.637	20	CTGTGAGATCCTGGTGAGCA	59.98	20	238	3	240	AAAGCCTGAGCAGCAAAATC	59.597	20	TCCTGGTGAGCAGTAAGGGT	59.721	20	228	5	232	AAAGCCTGAGCAGCAAAATC	59.597	20	CCTGGTGAGCAGTAAGGGTC	59.721	20	227	5	231
MU50163	1	(AC)9	18	14	31
MU50167	1	(TC)6	12	38	49	TTTCTCTGCCATTCTCAAGGA	59.94	21	GCGAGAATTCCGACATTGTT	60.081	20	114	4	117	TTTCTCTGCCATTCTCAAGGA	59.94	21	GTGTATTTCCCCTTGCTTGC	59.574	20	195	4	198	TTTCTCTGCCATTCTCAAGGA	59.94	21	GTATTTCCCCTTGCTTGCAC	59.574	20	193	4	196
MU50168	1	(TC)6	12	106	117	CCCCATTTCTCCATTTTCAT	58.69	20	TGAACGCCGATTAGACTTCC	60.214	20	275	69	343	CCCCATTTCTCCATTTTCAT	58.69	20	GAACGCCGATTAGACTTCCA	60.214	20	274	69	342	CCCCATTTCTCCATTTTCAT	58.69	20	GACCTTGAACGCCGATTAGA	60.214	20	280	69	348
MU50173	1	(GA)8	16	42	57	ACGAGGGAGCGTTGAAGTT	59.859	19	TTCTCCCGTCGGAATATCAC	59.894	20	239	2	240	ACGAGGGAGCGTTGAAGTT	59.859	19	AACGGTAGCGTCATCTTTGG	60.132	20	170	2	171	ACGAGGGAGCGTTGAAGTT	59.859	19	CCGTCGGAATATCACCAGAT	59.773	20	234	2	235
MU50176	1	(TCT)5	15	229	243	TGATGGTTTGGACCTTTGGT	60.21	20	TCGACGAGATCACGAACAAC	59.837	20	199	203	401	TGATGGTTTGGACCTTTGGT	60.21	20	GTCGACGAGATCACGAACAA	59.837	20	200	203	402	ATGATGGTTTGGACCTTTGG	59.647	20	TCGACGAGATCACGAACAAC	59.837	20	200	202	401
MU50176	2	(TTC)5	15	415	429	TCGTTTTTGCTTTCTGGGTT	59.724	20	AGCAATAAGGTCGTCGTTGG	60.132	20	280	244	523	CTTCGTTTTTGCTTTCTGGG	59.855	20	GTATTGGGGTTGGGGTTTTC	60.278	20	260	242	501	TCGTTTTTGCTTTCTGGGTT	59.724	20	GTATTGGGGTTGGGGTTTTC	60.278	20	258	244	501
MU50177	1	(TTC)7	21	117	137	ACATATTCCGGCACAAAGGA	60.331	20	CCAAGAAGGAGAGTGCCTTG	59.982	20	233	18	250	CACACATATTCCGGCACAAA	60.379	20	CCAAGAAGGAGAGTGCCTTG	59.982	20	236	15	250	CGTCTCCTCCACCACACATA	59.545	20	CCAAGAAGGAGAGTGCCTTG	59.982	20	248	3	250
MU50202	1	(GA)11	22	1	22
MU50202	2	(CAC)5catcatcatcatcaaactcatcaacaacctctaatttcttcttcttt(TTC)11	95	134	228	TGCAAAAATGGGAACAATCA	59.907	20	CATTGCTCCCAATGGTAAGG	60.323	20	240	67	306	TGCAAAAATGGGAACAATCA	59.907	20	CCCAATGGTAAGGCAAAGAG	59.564	20	233	67	299	TGCAAAAATGGGAACAATCA	59.907	20	CTCCCAATGGTAAGGCAAAG	59.564	20	235	67	301
MU50202	3	(GAA)7	21	538	558	TCAGACGACAACCATGAGGA	60.246	20	ACCATTGTTGCATTTAGGGC	59.829	20	240	443	682	AAGAGTCGTCAACGGAATCG	60.255	20	ACCATTGTTGCATTTAGGGC	59.829	20	182	501	682	CAGACGACAACCATGAGGAA	59.676	20	ACCATTGTTGCATTTAGGGC	59.829	20	239	444	682
MU50214	1	(TCT)6	18	15	32
MU50214	2	(AAT)5	15	525	539	TGGCGTCAATCAATTTGTGT	59.972	20	CGAGAGTTCCATATTCCCTCA	59.136	21	179	404	582	TGGCGTCAATCAATTTGTGT	59.972	20	ACGAGAGTTCCATATTCCCTCA	59.962	22	180	404	583	ATGGCGTCAATCAATTTGTG	59.4	20	CGAGAGTTCCATATTCCCTCA	59.136	21	180	403	582
MU50217	1	(TTC)13	39	39	77	CTTTCCCACCAACCAAAAGA	59.942	20	ACCCACTATACAACAGCCCG	59.875	20	243	6	248	CTTTCCCACCAACCAAAAGA	59.942	20	CAGTGGAGGCACTGAACAAA	59.873	20	203	6	208	CTTTCCCACCAACCAAAAGA	59.942	20	CACTATACAACAGCCCGCAA	59.752	20	240	6	245
MU50219	1	(ATT)5	15	617	631	TTTCGGGGTGCTGAATAAAC	59.938	20	TGATTCCAATCCAACACAAGA	58.961	21	132	532	663	CTTTTTCGGGGTGCTGAATA	60.067	20	TGATTCCAATCCAACACAAGA	58.961	21	135	529	663	TTTCGGGGTGCTGAATAAAC	59.938	20	TGATTCCAATCCAACACAAGAA	60.344	22	132	532	663
MU50234	1	(CTG)5	15	418	432	GCATTCCGTCTGCTCTATCC	59.803	20	GTAGCGAGGAAAATCGCAAG	59.982	20	280	304	583	TCCCAATCTCGGTGGTTTTA	60.301	20	GTAGCGAGGAAAATCGCAAG	59.982	20	213	371	583	TCCCAATCTCGGTGGTTTTA	60.301	20	AGTAGCGAGGAAAATCGCAA	59.982	20	214	371	584
MU50237	1	(TCT)5	15	19	33
MU50248	1	(TCT)5	15	114	128	AAATACGCTCGTGTTACCGC	60.159	20	TGTGCGAGAGTGACGATTTC	59.992	20	227	12	238	AAATACGCTCGTGTTACCGC	60.159	20	GTGCGAGAGTGACGATTTCA	59.992	20	226	12	237	AAATACGCTCGTGTTACCGC	60.159	20	CGATTTCACCTCTGACAGCA	59.984	20	214	12	225
MU50254	1	(AG)6	12	127	138	GGTTCCTTGTTTTCATCCGA	59.91	20	TTCATATTGTTCGACCGCAG	59.688	20	198	61	258	GGTTCCTTGTTTTCATCCGA	59.91	20	CTTCATATTGTTCGACCGCA	59.688	20	199	61	259	GGTTCCTTGTTTTCATCCGA	59.91	20	AGCGAGGGAAAGAAAAATCC	59.666	20	143	61	203
MU50264	1	(TA)6	12	1002	1013
MU50265	1	(TA)9	18	123	140	TGAAGTGCATATAAATTGTACAGGAAG	59.883	27	CAGTTCTCACTTCCAAGACATCA	59.386	23	271	54	324	TGAAGTGCATATAAATTGTACAGGA	57.873	25	CAGTTCTCACTTCCAAGACATCA	59.386	23	271	54	324	TGAAGTGCATATAAATTGTACAGGA	57.873	25	CACAGTTCTCACTTCCAAGACA	57.989	22	273	54	326
MU50271	1	(GA)8	16	63	78	CTAGCAGCGAGCGAGAGAGT	60.201	20	GATTGGAAAATTGAAGGCGA	60.016	20	120	22	141	CTAGCAGCGAGCGAGAGAGT	60.201	20	GGTGGGTGAAGGACAGAGAA	60.088	20	277	22	298	CTAGCAGCGAGCGAGAGAGT	60.201	20	TGGATTGGAAAATTGAAGGC	59.878	20	122	22	143
MU50271	2	(CT)10	20	1437	1456	AACCACCAACAGAAACAGGG	59.861	20	CCAAACATGGAATGGAAAGG	60.162	20	263	1330	1592	CCACCAACAGAAACAGGGTC	60.399	20	CCAAACATGGAATGGAAAGG	60.162	20	261	1332	1592	CACCAACAGAAACAGGGTCA	59.565	20	CCAAACATGGAATGGAAAGG	60.162	20	260	1333	1592
MU50274	1	(TC)7	14	42	55	CCCCCAAACTAAACTCTAAATCA	58.619	23	AAAACCCAGCTCCCTGAAAT	59.94	20	199	1	199	CCCCCAAACTAAACTCTAAATCA	58.619	23	TGAAAACAAACCAGTGCCAA	60.127	20	130	1	130	CCCCCAAACTAAACTCTAAATCAC	59.36	24	AAAACCCAGCTCCCTGAAAT	59.94	20	199	1	199
MU50285	1	(ATT)5	15	1320	1334	ACTTCCACATGCCAGGAAAG	60.111	20	ACTTTTCATTTCCCAGACCA	57.083	20	260	1193	1452	ACTTCCACATGCCAGGAAAG	60.111	20	CTTTTCATTTCCCAGACCATT	58.033	21	259	1193	1451	GCCAGGAAAGGAAAGGAAAG	60.18	20	ACTTTTCATTTCCCAGACCA	57.083	20	250	1203	1452
MU50303	1	(GCA)6	18	931	948
MU50306	1	(AGA)5	15	860	874	GCAATTCGCGGTTGATTTAT	59.935	20	TCTACACACGATCCGATTGC	59.679	20	167	770	936	TTCGCGGTTGATTTATAGGG	59.922	20	TCTACACACGATCCGATTGC	59.679	20	163	774	936	TCTGATTCCGGTGAAAGAGG	60.187	20	TCTACACACGATCCGATTGC	59.679	20	200	737	936
MU50317	1	(AAG)5	15	305	319	CCAAAATCTCCATCAAGTCCA	59.918	21	CATTGCATAAAACCCCCATC	60.016	20	236	220	455	CCAAAATCTCCATCAAGTCCA	59.918	21	CATCTGGCTTCCATCTCCAT	60.034	20	253	220	472	CCAAAATCTCCATCAAGTCCA	59.918	21	ACAACCATCTGGCTTCCATC	59.934	20	258	220	477
MU50324	1	(CT)11	22	2	23
MU50328	1	(TTC)10	30	542	571	TCAAACCTGATGCTGTGGAC	59.682	20	AGCAAGCAAAACACAAAGCA	59.656	20	250	405	654	TCAAACCTGATGCTGTGGAC	59.682	20	GCAAGCAAAACACAAAGCAC	59.517	20	249	405	653	ATCAAACCTGATGCTGTGGA	59.09	20	AGCAAGCAAAACACAAAGCA	59.656	20	251	404	654
MU50331	1	(TTCT)7	28	122	149	CAGAGTTGAGCCTTCCAAGC	60.134	20	AATGGGGAATTGAAGGAAGG	60.124	20	229	11	239	CAGAGTTGAGCCTTCCAAGC	60.134	20	ATTGAGCAAAAGGGGGAAAT	59.777	20	263	11	273	CAGAGTTGAGCCTTCCAAGC	60.134	20	GGGGAATTGAAGGAAGGAAA	60.237	20	226	11	236
MU50333	1	(GA)6	12	36	47	GGAGAGAGAGAAGAGTGTAGAGGG	59.201	24	GATGTAGAGGACGAGGAGCG	59.973	20	246	10	255	GGAGAGAGAGAAGAGTGTAGAGGG	59.201	24	TGTGGGCAACATCTCTGTGT	60.162	20	214	10	223	GGAGAGAGAGAAGAGTGTAGAGGG	59.201	24	CTGTGGGCAACATCTCTGTG	60.309	20	215	10	224
MU50334	1	(AAC)6	18	171	188	CATGGGAGACGGCAATAACT	59.955	20	GGTGAAGGGGGTTTGATTTT	60.032	20	192	113	304	GGAGACGGCAATAACTCCAA	60.074	20	GGTGAAGGGGGTTTGATTTT	60.032	20	188	117	304	CATGGGAGACGGCAATAACT	59.955	20	CGTCCTTGGATTGCTTGAAT	60.074	20	242	113	354
MU50343	1	(TTCC)7	28	52	79	GGAAAGCCTTTGACCAACAA	60.088	20	GATGGGAATGGCTGAAAGAA	60.014	20	148	21	168	GGAAAGCCTTTGACCAACAA	60.088	20	GGGAATGGCTGAAAGAATGA	60.014	20	145	21	165	TTGGAAAGCCTTTGACCAAC	60.088	20	GGGAATGGCTGAAAGAATGA	60.014	20	147	19	165
MU50348	1	(AAG)8	24	73	96	GGTCTCTCTTGAGAAAGAAAAATGA	59.453	25	GTTTCCGGCAATTAAGAACG	59.586	20	213	3	215	GGTCTCTCTTGAGAAAGAAAAATGA	59.453	25	TGGTTTCCGGCAATTAAGAA	60.427	20	215	3	217	GGTCTCTCTTGAGAAAGAAAAATGA	59.453	25	ATGGTTTCCGGCAATTAAGA	59.411	20	216	3	218
MU50350	1	(TTC)5	15	276	290	AACAAACTAGGCGTTGTGCC	60.176	20	GTTCTTGACTGGGGACTGGA	60.088	20	121	253	373	CAATCGGAAGAAAGGTTCCA	60.044	20	TTCTTGACTGGGGACTGGAG	60.229	20	164	209	372	ACAAACTAGGCGTTGTGCCT	59.803	20	GTTCTTGACTGGGGACTGGA	60.088	20	120	254	373
MU50357	1	(AG)6	12	461	472	TGATCTCCGGTAGATGCACA	60.225	20	AATCCAGTAACCGCCATGAG	59.955	20	251	407	657	TGATCTCCGGTAGATGCACA	60.225	20	CCAGTAACCGCCATGAGAGT	60.134	20	248	407	654	TGATCTCCGGTAGATGCACA	60.225	20	GGCAAACTGAAGCCTTGAAC	59.859	20	150	407	556
MU50368	1	(CTT)6	18	97	114	AGGAAGAAGCCTTACACGCA	60.015	20	AAGCGGGAAGAAATACGGTT	59.966	20	220	24	243	AGGAAGAAGCCTTACACGCA	60.015	20	AAAGCGGGAAGAAATACGGT	59.966	20	221	24	244	AGGAAGAAGCCTTACACGCA	60.015	20	TGGGAGAAAAGCAGAAGGAA	59.926	20	239	24	262
MU50401	1	(TC)7	14	21	34	CCAAAATCTGTGGCTCCC	59.009	18	GCCGGAGAGATTGAGAAATG	59.773	20	175	1	175	CCAAAATCTGTGGCTCCC	59.009	18	CCGGAGAGATTGAGAAATGG	59.623	20	174	1	174	CCAAAATCTGTGGCTCCC	59.009	18	CGCCATAGATGAAAACCTGG	60.46	20	226	1	226
MU50404	1	(AT)9	18	141	158	TCCCCCTCCCATTAAGTTTC	60.124	20	TCCTTCTCATCCGCATTTTC	60.155	20	192	86	277	TCTTTCCCCCTCCCATTAAG	60.25	20	TCCTTCTCATCCGCATTTTC	60.155	20	196	82	277	TTCCCCCTCCCATTAAGTTT	59.639	20	TCCTTCTCATCCGCATTTTC	60.155	20	193	85	277
MU50416	1	(CT)6	12	882	893	ACGCATTGTTCAAAAGGGAC	59.978	20	ATGCATCTGGTTTTGCATCA	60.08	20	122	835	956	ACGCATTGTTCAAAAGGGAC	59.978	20	CCAAACCTTCAAACTTCCGA	60.081	20	150	835	984	ACGCATTGTTCAAAAGGGAC	59.978	20	CACAATGCATCTGGTTTTGC	60.119	20	126	835	960
MU50426	1	(TA)6	12	484	495	CTTCCTGGCCATTGTCAAAT	59.933	20	GAAAACAAATGCAACTCCCAA	59.967	21	231	387	617	CTTCCTGGCCATTGTCAAAT	59.933	20	CAAATGCAACTCCCAAAGAAA	60.096	21	226	387	612	CTTCCTGGCCATTGTCAAAT	59.933	20	TGCAACTCCCAAAGAAAAAGA	59.847	21	222	387	608
MU50433	1	(AG)9	18	1294	1311	GGCAATAGAAAGAGAGGGGG	60.032	20	CATAAAGCACACATTTTCTCTCTC	57.297	24	195	1149	1343	GAATTTCAGCGGCAAAAGAC	59.829	20	CATAAAGCACACATTTTCTCTCTC	57.297	24	127	1217	1343	AAAGACAGGGAAATCGCAGA	59.813	20	CATAAAGCACACATTTTCTCTCTC	57.297	24	113	1231	1343
MU50442	1	(TC)12	24	68	91	TCCCAATTCTTTCCACCAAA	60.28	20	AAGGAACTCATCCCGGATTC	60.272	20	272	24	295	TCCCAATTCTTTCCACCAAA	60.28	20	CGGAATTGAGATGGGGAATA	59.717	20	115	24	138	TCCCAATTCTTTCCACCAAA	60.28	20	GATGGGGAATATTCGGATGA	59.54	20	106	24	129
MU50456	1	(TCC)6	18	603	620	TCCCCCGCCTATTTTAACTC	60.272	20	ATTCTTTGCGATGGAGATGG	60.036	20	247	422	668	CATTTCTGGAAAGGCACACA	59.691	20	ATTCTTTGCGATGGAGATGG	60.036	20	178	491	668	ACAAGTACTACTCCCCCGCC	60.382	20	ATTCTTTGCGATGGAGATGG	60.036	20	258	411	668
MU50467	1	(TTC)23	69	170	238	ATGGCCATACCTTTCCCTCT	59.789	20	AAGTGGGATTAGAGGTGGGG	60.183	20	134	147	280	CAAAAACCTCCGTACGCTTC	59.747	20	AAGTGGGATTAGAGGTGGGG	60.183	20	167	114	280	TTCAAAAACCTCCGTACGCT	59.747	20	AAGTGGGATTAGAGGTGGGG	60.183	20	169	112	280
MU50471	1	(CGT)7	21	92	112	GGCCAAAGTGTACCCTCAAA	59.971	20	CGCTACTGCATTTTCTGTCG	59.632	20	197	54	250	GGCCAAAGTGTACCCTCAAA	59.971	20	GATTGTGCAGCCATTTGTGT	59.577	20	136	54	189	ATGGCCAAAGTGTACCCTCA	60.375	20	AGATTGTGCAGCCATTTGTG	59.722	20	139	52	190
MU50483	1	(TC)8	16	23	38
MU50489	1	(GAAC)5	20	69	88	TATTTTTGGGCGTTGTCCAT	60.188	20	ACACCATCCCACATCCAACT	60.096	20	243	27	269	TATTTTTGGGCGTTGTCCAT	60.188	20	ACCATCCCACATCCAACTGT	60.096	20	241	27	267	ATATTTTTGGGCGTTGTCCA	60.188	20	ACACCATCCCACATCCAACT	60.096	20	244	26	269
MU50493	1	(GCC)6	18	842	859	AGAAATACGCCGTTCAATCG	60.096	20	AAGAAGCAACCACAGCGG	59.984	18	207	678	884	GAAGAAGTGGAAGTGCGAGC	60.142	20	AAGAAGCAACCACAGCGG	59.984	18	236	649	884	GCGAGAAGAAGTGGAAGTGC	60.142	20	AAGAAGCAACCACAGCGG	59.984	18	240	645	884
MU50497	1	(TC)7	14	66	79	GCAAACACAATTTGATAGACTTGC	60.069	24	AAACAAGGACTTGGATACGCA	59.623	21	267	26	292	GCAAACACAATTTGATAGACTTGC	60.069	24	AACAAGGACTTGGATACGCA	58.228	20	266	26	291	GCAAACACAATTTGATAGACTTGC	60.069	24	TGGAAAAACAAGGACTTGGA	58.173	20	272	26	297
MU50500	1	(ATGT)6	24	1123	1146	GGAAATGAAGCCAAGTCAGG	59.67	20	TGAGAATCTGAAATGCTCCCA	60.729	21	186	1025	1210	AGGATGCTCCCTTGAATGAA	59.629	20	TGAGAATCTGAAATGCTCCCA	60.729	21	115	1096	1210	AAGGATGCTCCCTTGAATGA	59.629	20	TGAGAATCTGAAATGCTCCCA	60.729	21	116	1095	1210
MU50502	1	(TCT)6	18	5	22
MU50503	1	(TC)12	24	33	56	TCTCTCTCACTCTTAAGCTTTTTATTT	57.14	27	GGGTGTGGAATCGTCTTGAT	59.786	20	196	2	197	TCTCTCTCACTCTTAAGCTTTTTATTT	57.14	27	TGACACTCGTATTTGCGGTC	59.722	20	255	2	256	TCTCTCTCACTCTTAAGCTTTTTATTT	57.14	27	GAACGTCAAACCCAAAGAGC	59.717	20	164	2	165
MU50538	1	(GAA)5	15	636	650	CGCCCGTTAACTCTTCTCTG	60.008	20	CCCAAATCATTCGCTACGTT	59.96	20	265	580	844	CGCCCGTTAACTCTTCTCTG	60.008	20	GTCACAGAAGGGGTTTGGAA	59.943	20	121	580	700	CGCCCGTTAACTCTTCTCTG	60.008	20	TCACAGAAGGGGTTTGGAAC	59.943	20	120	580	699
MU50547	1	(GAC)5	15	178	192	CCTTCGATCATTCGCATTTT	60.038	20	CGCCACTGTAGAAGTCCTCC	59.867	20	196	31	226	CCTTCGATCATTCGCATTTT	60.038	20	CCGCCACTGTAGAAGTCCTC	59.867	20	197	31	227	TTCGATCATTCGCATTTTCA	60.156	20	CGCCACTGTAGAAGTCCTCC	59.867	20	194	33	226
MU50553	1	(TCT)8	24	46	69
MU50554	1	(GCT)5	15	239	253	TTTGACACGAGTGTTTGGGA	60.128	20	GGTTTGCCATCATCTGGACT	59.934	20	150	175	324	TTTGACACGAGTGTTTGGGA	60.128	20	AGGTTTGCCATCATCTGGAC	59.934	20	151	175	325	TTTGACACGAGTGTTTGGGA	60.128	20	GCCTTCCAACTTCGACCATA	60.074	20	177	175	351
MU50560	1	(TTC)9	27	17	43
MU50564	1	(AT)13	26	794	819
MU50570	1	(TCT)8	24	13	36
MU50578	1	(TC)6	12	1648	1659	TGGTGAGAGAGCCACCTCTT	59.986	20	GAAATGGATCATCTATCATTTTGC	58.887	24	160	1534	1693	TGGTGAGAGAGCCACCTCTT	59.986	20	AAATGGATCATCTATCATTTTGC	57.177	23	159	1534	1692	TAAGGGGAGTGAACCAAAGC	59.17	20	GAAATGGATCATCTATCATTTTGC	58.887	24	216	1478	1693
MU50584	1	(TCT)11	33	21	53
MU50587	1	(CAA)5	15	212	226	CCATTACCCATTCCATTCCA	60.384	20	GCCAAGGAAACAAGCAAGAG	59.993	20	280	94	373	CCATTACCCATTCCATTCCA	60.384	20	CCAAGGAAACAAGCAAGAGC	59.993	20	279	94	372	CCATTCCATTCCAATCCAAA	60.502	20	GCCAAGGAAACAAGCAAGAG	59.993	20	273	101	373
MU50588	1	(TC)8	16	95	110
MU50606	1	(CTT)6tttcct(TC)6	36	136	171	CACACCACCAAAAACCCTTC	60.246	20	CCGGGTCACATTTCTAGCAT	59.955	20	268	97	364	CACCACCAAAAACCCTTCTC	59.425	20	CCGGGTCACATTTCTAGCAT	59.955	20	266	99	364	TTCTTCCCCACTCATTTCCA	60.43	20	AGTGATGAATCGCAGAAGGC	60.37	20	246	25	270
MU50608	1	(CTT)5	15	29	43	TGCGTGTCTTTCTCACTCCT	58.594	20	GGATCTCGAACTTTTCGCTG	59.955	20	101	6	106	GTGCGTGTCTTTCTCACTCCT	59.514	21	GGATCTCGAACTTTTCGCTG	59.955	20	102	5	106	GTGCGTGTCTTTCTCACTCC	58.436	20	GGATCTCGAACTTTTCGCTG	59.955	20	102	5	106
MU50610	1	(GCG)5	15	46	60	GTGATTCGAAGCAAAGCGAT	60.361	20	TGCGAATGTTGTTAAGGCTG	59.872	20	175	6	180	GTGATTCGAAGCAAAGCGAT	60.361	20	CCTTGAAGGCTCTGAGTTGC	60.134	20	121	6	126	GTGATTCGAAGCAAAGCGAT	60.361	20	TGTGCGAATGTTGTTAAGGC	59.735	20	177	6	182
MU50614	1	(TTC)8	24	66	89	AATGGCGGCTTCAACTTAGA	59.845	20	CTGAATCAGCCAACGAGTCA	59.984	20	151	39	189	TCTAATGGCGGCTTCAACTT	59.845	20	CTGAATCAGCCAACGAGTCA	59.984	20	154	36	189	AATGGCGGCTTCAACTTAGA	59.845	20	CCTTAGTGCATGGCTTCACA	59.864	20	214	39	252
MU50617	1	(TC)6	12	29	40	GCAACCTCCATTTTCCTCAC	59.532	20	ATATCGTGATTGAGAGCGGG	60.059	20	194	1	194	GCAACCTCCATTTTCCTCAC	59.532	20	AAAGCCCTAAAATCAGGGGA	59.903	20	125	1	125	GCAACCTCCATTTTCCTCAC	59.532	20	CATGGTGGTATTCAAAGCCC	60.192	20	138	1	138
MU50623	1	(TG)7	14	47	60	GAAAAATTGTTCAGAAACATAATCAA	57.871	26	GCTGCTTTGCTTTCATGTCA	60.142	20	177	17	193	GAAAAATTGTTCAGAAACATAATCAAG	58.706	27	GCTGCTTTGCTTTCATGTCA	60.142	20	177	17	193	GAAAAATTGTTCAGAAACATAATCAA	57.871	26	CCTTCCTTCCTTCCTGCTTC	60.319	20	124	17	140
MU50630	1	(AAG)7	21	709	729	CTGAGTCGGGAGAATTCGAG	59.943	20	TCATCCTTCCTCGATGGTTC	60.011	20	221	595	815	TTCATTGCATCGGTGTCTGT	60.12	20	TCATCCTTCCTCGATGGTTC	60.011	20	251	565	815	GTTCATTGCATCGGTGTCTG	60.12	20	TCATCCTTCCTCGATGGTTC	60.011	20	252	564	815
MU50631	1	(CTC)7	21	256	276	CGTCCCGATCTACAACCACT	59.989	20	TGGCGATGATGAGGATGATA	59.993	20	215	195	409	CCCAAGCAATCTCCACGTAT	59.955	20	TGGCGATGATGAGGATGATA	59.993	20	185	225	409	CGTCCCGATCTACAACCACT	59.989	20	CGTGATGAGAATGATGGTGG	59.918	20	235	195	429
MU50636	1	(AG)6	12	50	61	TTTTTGGAGCACCCAGTTTT	59.587	20	GTTGCTTCTCTTCAATCCCG	59.813	20	270	4	273	TTTTTGGAGCACCCAGTTTT	59.587	20	GGGATTTGCTGTGGAGAAGA	60.195	20	240	4	243	TGGAGCACCCAGTTTTGATT	60.495	20	GTTGCTTCTCTTCAATCCCG	59.813	20	266	8	273
MU50638	1	(CCT)5	15	82	96	CCACTTCCATCTTCTCACCC	59.505	20	GGGTCTGTGGAATTGTGGAG	60.363	20	122	37	158	CTTCCATCTTCTCACCCACC	59.505	20	TGGAGTGATTTTTGAGGGGA	60.43	20	104	40	143	CCACTTCCATCTTCTCACCC	59.505	20	TGGAGTGATTTTTGAGGGGA	60.43	20	107	37	143
MU50643	1	(TTC)7	21	161	181	TTCCAATGGTTTCTTGAGGC	60.051	20	TTTTTGTTGCTTCGCTTCCT	59.996	20	274	29	302	TTCCAATGGTTTCTTGAGGC	60.051	20	CTTTTTGTTGCTTCGCTTCC	59.996	20	275	29	303	TTCCAATGGTTTCTTGAGGC	60.051	20	AGAGACTCCATAGCCTGGCA	59.973	20	242	29	270
MU50658	1	(AG)7	14	206	219	ATCCCATCCCCTCTCACTTT	59.755	20	GAGAAAACCACAACGCTTCC	59.717	20	258	63	320	CCCATCCCCTCTCACTTTTT	60.298	20	GAGAAAACCACAACGCTTCC	59.717	20	256	65	320	TGCTCCTTCACCTTACGGAT	59.694	20	GAGAAAACCACAACGCTTCC	59.717	20	236	85	320
MU50663	1	(AG)6	12	497	508	TGATCTCCGGTAGATGCACA	60.225	20	AATCCAGTAACCGCCATGAG	59.955	20	251	443	693	TGGGAGGAATGGAAAAGATG	59.864	20	GGCAAACTGAAGCCTTGAAC	59.859	20	233	360	592	CATGGGAGGAATGGAAAAGA	59.864	20	GGCAAACTGAAGCCTTGAAC	59.859	20	235	358	592
MU50671	1	(AG)6	12	17	28
MU50671	2	(TTCT)11	44	257	300	GATAACGACCTCTCCACCCC	60.714	20	AGTATGGACGCAGCTTTGCT	60.044	20	186	169	354	AACCCCTAACCCCCTTCTTC	60.528	20	GCTTGATTTCAAAGCCTCCA	60.331	20	269	69	337	AACCCCTAACCCCCTTCTTC	60.528	20	TGCTTGATTTCAAAGCCTCC	60.331	20	270	69	338
MU50678	1	(TTC)6	18	1104	1121	TGGAGCCATTACAACAACCA	59.964	20	GAAACGACCTTCACAAACCC	59.43	20	213	981	1193	AGCAATTCCAGCTCTTCCAA	59.955	20	GAAACGACCTTCACAAACCC	59.43	20	186	1008	1193	GACGACCAATCAGTGCTTCA	59.837	20	GAAACGACCTTCACAAACCC	59.43	20	278	916	1193
MU50681	1	(CTG)5	15	944	958	GTCGCAGGAGACAAAGGAAG	59.989	20	GGGATGAACCAAAAATGGTG	60.029	20	206	798	1003	AGTCGCAGGAGACAAAGGAA	59.989	20	GGGATGAACCAAAAATGGTG	60.029	20	207	797	1003	GGTCCCGGTAGGAAGAGTTC	59.935	20	GGGATGAACCAAAAATGGTG	60.029	20	106	898	1003
MU50682	1	(GAA)8	24	511	534	TTCGATGATGTGGAATCAGG	59.451	20	TCAGGAAATAGAAAAGGAAATGAGA	59.651	25	157	411	567	CGTTTTCTTCGATGATGTGG	59.123	20	TCAGGAAATAGAAAAGGAAATGAGA	59.651	25	164	404	567	TTCGATGATGTGGAATCAGG	59.451	20	TCAGGAAATAGAAAAGGAAATGA	57.104	23	157	411	567
MU50691	1	(CAA)7	21	117	137	GCTGACTCAACCTCCACTCC	59.841	20	CACAACAGGTGTCTGCTGCT	60.096	20	124	68	191	GCTGACTCAACCTCCACTCC	59.841	20	GCTCATCAACGGAAGGTTGT	60.119	20	230	68	297	GCTGACTCAACCTCCACTCC	59.841	20	GGCCTCTGGTTTCCTTCTTC	60.19	20	146	68	213
MU50699	1	(CT)7	14	78	91	GCAACTCCCTCCCTTTCTTT	59.691	20	TTCCCTTGCTCATTTCCATC	60.014	20	248	45	292	GCAACTCCCTCCCTTTCTTT	59.691	20	GAAATTTACCAACGGCGAAA	59.943	20	174	45	218	GGTAGCAACTCCCTCCCTTT	59.576	20	TTCCCTTGCTCATTTCCATC	60.014	20	252	41	292
MU50703	1	(TCT)5	15	96	110	CCCCATTTCAATTTTTCACC	59.111	20	AAATGGATGAATTGGTGGGA	59.991	20	215	23	237	CCCCATTTCAATTTTTCACC	59.111	20	GAAATGGATGAATTGGTGGG	59.991	20	216	23	238	CCCCATTTCAATTTTTCACC	59.111	20	ATGGATGAATTGGTGGGAGA	60.135	20	213	23	235
MU50708	1	(TC)6	12	708	719	GTATCGCTGTCGTTTGCTGA	60.019	20	GGACGGCTAATTTTGTTTCAA	59.111	21	122	647	768	GTCGTTTGCTGATTGGGATT	59.939	20	GGACGGCTAATTTTGTTTCAA	59.111	21	114	655	768	GTTGAGAGGGGGTGTGAAGA	60.088	20	GGACGGCTAATTTTGTTTCAA	59.111	21	218	551	768
MU50718	1	(AAC)5	15	53	67	ACTGAAAAGGAAAAGGCACG	59.355	20	AAGGGAAAGGAAGAATGGGA	59.875	20	155	19	173	ACTGAAAAGGAAAAGGCACG	59.355	20	GAAGGGAAAGGAAGAATGGG	59.875	20	156	19	174	ACTGAAAAGGAAAAGGCACG	59.355	20	GGAAGGGAAAGGAAGAATGG	59.875	20	157	19	175
MU50723	1	(TC)9	18	59	76	AGAAAGGAAAAGGTCCACGC	60.61	20	GAGAGACGTACCCACCGTGT	60.033	20	125	18	142	AGAAAGGAAAAGGTCCACGC	60.61	20	AGAGATAGCGCAGGGCATTA	59.967	20	245	18	262	AGAAAGGAAAAGGTCCACGC	60.61	20	CCAGACCAAGGCAAGTCCTA	60.246	20	198	18	215
MU50740	1	(TTC)5	15	51	65
MU50743	1	(TCC)5	15	273	287	CACAATTCCCTCAATGGCTT	59.933	20	CCCTTGGGGACCTAATTCAT	60.011	20	255	210	464	CGCCCTCTTTCCTTCTTCTT	59.955	20	TCCTCGAGCCTAGAACCAAA	59.948	20	197	123	319	CACAATTCCCTCAATGGCTT	59.933	20	TCCTCGAGCCTAGAACCAAA	59.948	20	110	210	319
MU50762	1	(CCT)6	18	155	172	CTAAGCTCAAATCCGCCATC	59.807	20	TGGTGATTGTCGTTGTCGTT	60.008	20	130	95	224	CTAAGCTCAAATCCGCCATC	59.807	20	GGTGATTGTCGTTGTCGTTG	60.008	20	129	95	223	CTAAGCTCAAATCCGCCATC	59.807	20	CAACTTCGCAAGAGACCACA	60.025	20	276	95	370
MU50762	2	(TA)7	14	465	478	TGTGGTCTCTTGCGAAGTTG	60.025	20	ACTCAAACGAAGCTTTGGGA	59.853	20	268	351	618	TGTGGTCTCTTGCGAAGTTG	60.025	20	TCAAACGAAGCTTTGGGAAC	60.227	20	266	351	616	CACTTGCTCTGGATGCTTGA	60.136	20	ACTCAAACGAAGCTTTGGGA	59.853	20	237	382	618
MU50770	1	(ATG)5	15	476	490	GGTGGAGAATGGGAAGTTGA	59.903	20	CTGATTGCTTTTGCCTCTCC	59.955	20	201	382	582	GGTGGAGAATGGGAAGTTGA	59.903	20	ATTTGCAAAATGACCCGAAC	59.807	20	280	382	661	GGTGGAGAATGGGAAGTTGA	59.903	20	TTGCTTTTGCCTCTCCAATC	60.331	20	197	382	578
MU50776	1	(TTC)7	21	459	479	TGGGTGATGCATGAATATCG	60.307	20	CATCGTTTCCTTTCTTTGCC	59.685	20	184	421	604	TGGGTGATGCATGAATATCG	60.307	20	TCGTTTCCTTTCTTTGCCAT	59.685	20	182	421	602	TGGGTGATGCATGAATATCG	60.307	20	ATCGTTTCCTTTCTTTGCCA	59.685	20	183	421	603
MU50776	2	(CTA)7	21	803	823	GACGCTTTCTTTTGGTTTGC	59.867	20	AGGAAGGAGGAGGAGATGGA	60.149	20	148	748	895	GTTTGCGGATTTTCAGGAGA	60.192	20	AGGAAGGAGGAGGAGATGGA	60.149	20	134	762	895	ACGTGACCTGCTTCTCCAAT	59.727	20	AGGAAGGAGGAGGAGATGGA	60.149	20	207	689	895
MU50794	1	(TTC)5tagccaacaacagcaagaagatcaggatcgttacggtgaagatttcggtactggtggatcaaataagtagaacattattgttt(TTA)12	134	773	906	TTCAACCAACAACAAAGCCA	60.127	20	CGAGAACAAAAACCCATATAATTG	58.898	24	203	738	940	CTGGGCTTCATCAATACGCT	60.235	20	CGAGAACAAAAACCCATATAATTG	58.898	24	276	665	940	TTCAACCAACAACAAAGCCA	60.127	20	CGAGAACAAAAACCCATATAATTGA	60.438	25	203	738	940
MU50797	1	(TA)7	14	43	56
MU50801	1	(TCT)5	15	139	153	TCCTTTTTGGCTTTGTCACC	60.088	20	AAAGAGCCATGGTTTGTTGG	59.971	20	243	97	339	GCTTTGTCACCCACGAGATT	60.119	20	AAAGAGCCATGGTTTGTTGG	59.971	20	234	106	339	GCTTTGTCACCCACGAGATT	60.119	20	CCATGGTTTGTTGGTGTGAA	60.255	20	228	106	333
MU50803	1	(AG)7attacgttttccaatattccttaccatcattcatcatga(AG)6	65	82	146	AACGCCATTTCCGTTTCTAA	59.586	20	TAACATCAAGCAGTTCGCCA	60.401	20	154	34	187	AAACGCCATTTCCGTTTCTA	59.586	20	TAACATCAAGCAGTTCGCCA	60.401	20	155	33	187	GAAACCAAAAACGCCATTTC	59.433	20	TAACATCAAGCAGTTCGCCA	60.401	20	163	25	187
MU50806	1	(AGA)5	15	403	417	CAGCACCTGAGGAATCCAGT	60.261	20	CGACGTTCTCTCTCTCACCC	59.986	20	204	275	478	CAGCACCTGAGGAATCCAGT	60.261	20	CCGACGTTCTCTCTCTCACC	59.986	20	205	275	479	GCACCTGAGGAATCCAGTTC	59.661	20	CGACGTTCTCTCTCTCACCC	59.986	20	202	277	478
MU50808	1	(AGA)8	24	68	91	TCTTCCATGGTCGAAGAAGC	60.34	20	TTCGATTCTTGATTCTGGGG	60.006	20	111	7	117	TCTTCCATGGTCGAAGAAGC	60.34	20	AGGTATCGGAGAAGGAAGCC	59.674	20	275	7	281	TCTTCCATGGTCGAAGAAGC	60.34	20	TAGTGACGGCGAAAGTAGCC	60.407	20	233	7	239
MU50839	1	(TCT)5	15	235	249	CTTTCCTTCCTCCATCCTCC	60.008	20	AGCGAGAAGGAGAAAAAGGC	60.096	20	140	148	287	CTTTCCTTCCTCCATCCTCC	60.008	20	GCGAGAAGGAGAAAAAGGCT	60.096	20	139	148	286	CTTTCCTTCCTCCATCCTCC	60.008	20	AGTCCATGGGAAAAAGGGTT	59.668	20	245	148	392
MU50846	1	(CT)6cctcaatttcttcttcttctct(TC)6	46	12	57
MU50853	1	(CAG)6	18	662	679	GCATCCAGACTGCAATACCA	59.679	20	CTCTGCAACCGTGTTTCTCA	60.025	20	268	473	740	TGGCATCCAGACTGCAATAC	59.679	20	CTCTGCAACCGTGTTTCTCA	60.025	20	270	471	740	CTGCAAGGCTGATTCTGATG	59.547	20	CTCTGCAACCGTGTTTCTCA	60.025	20	205	536	740
MU50861	1	(CTT)9	27	304	330	CCATAATCCAATTTCCCCCT	59.846	20	TGGGTATAGAGATCTCGCCG	60.192	20	267	266	532	AAAATCCCAAAACCCCATTC	59.867	20	CAAACGCCATAGACAAACGA	59.729	20	254	185	438	CCATAATCCAATTTCCCCCT	59.846	20	CAAACGCCATAGACAAACGA	59.729	20	173	266	438
MU50867	1	(TA)10	20	8	27
MU50872	1	(CTC)5	15	53	67	TTCTCACTTCCTCCTCTCTTCC	59.067	22	GACGACACGGATTTGGATCT	59.934	20	234	29	262	TCCCAAACACTTCTCTTTCTCA	58.955	22	GACGACACGGATTTGGATCT	59.934	20	250	13	262	TCCCAAACACTTCTCTTTCTCA	58.955	22	GAGGACCAGGAAGTAAGGGG	59.928	20	223	13	235
MU50888	1	(GA)6	12	36	47	TCGTCTCTTCTTAGTTTCGGAGA	59.661	23	CACTACTCGTCCACCCGTTT	60.028	20	215	6	220	TCGTCTCTTCTTAGTTTCGGAGA	59.661	23	ACGTCACTACTCGTCCACCC	60.033	20	219	6	224	TCGTCTCTTCTTAGTTTCGGAGA	59.661	23	GTCACTACTCGTCCACCCGT	60.033	20	217	6	222
MU50904	1	(CT)8	16	42	57	GCCCACAGCTTCAATCTCTC	59.957	20	CAATTGGGGACCATCCATAG	60.006	20	256	20	275	GCCCACAGCTTCAATCTCTC	59.957	20	TGGTTTTGTAGCTCATGGCA	60.257	20	178	20	197	GGTAGCCCACAGCTTCAATC	59.7	20	CAATTGGGGACCATCCATAG	60.006	20	260	16	275
MU50905	1	(TC)6	12	393	404	TTCACGAGATCCCCATCTTC	60.011	20	CGTTGACCCAACACAGAATG	60.001	20	238	340	577	TTCACGAGATCCCCATCTTC	60.011	20	AATCCACTTTTGCCGTTGAC	59.978	20	251	340	590	CTTCTTCAACCCCTTCTCCC	60.045	20	CGTTGACCCAACACAGAATG	60.001	20	222	356	577
MU50917	1	(CA)8	16	18	33
MU50935	1	(CT)6	12	52	63	TGAAAATTACAGCGGCAAAA	59.328	20	TTTTGAGGATGAGGATTCGG	60.006	20	148	23	170	TGAAAATTACAGCGGCAAAA	59.328	20	TTCGATATTGGAGGAGGTGC	60.036	20	254	23	276	TGAAAATTACAGCGGCAAAA	59.328	20	AGGTGCAGTGAAGAAGGTGG	60.298	20	240	23	262
MU50939	1	(TCT)6	18	52	69	TTTTTCCTTTCTGCCGCTAA	59.958	20	TTCGCTGTTGAATCACGTTC	59.847	20	244	18	261	TTTTCCTTTCTGCCGCTAAA	59.958	20	TTCGCTGTTGAATCACGTTC	59.847	20	243	19	261	TTTTTCCTTTCTGCCGCTAA	59.958	20	TTGGTTCGCTGTTGAATCAC	59.697	20	248	18	265
MU50954	1	(TGAGG)5	25	7	31
MU50960	1	(AAGTGG)5	30	388	417	TAAGCTCTCCAATGCCGACT	59.978	20	GGCCCAATATATGATGGTCTTC	59.538	22	239	214	452	GATCCTGACCTTGCTCTTGC	59.957	20	GGCCCAATATATGATGGTCTTC	59.538	22	166	287	452	TCCTGACCTTGCTCTTGCTT	60.134	20	GGCCCAATATATGATGGTCTTC	59.538	22	164	289	452
MU50961	1	(TTC)8c(TCT)5	40	4	43
MU50969	1	(GAAA)5	20	1	20
MU50986	1	(CT)15	30	23	52
MU50987	1	(TC)6	12	11	22
MU50989	1	(CT)6	12	97	108	TCTCCTTTGCACGTACGATT	58.379	20	GCAAGTGAAAATGGGGAAAA	59.916	20	199	7	205	TCTCCTTTGCACGTACGATT	58.379	20	CAGCGCAGCTTATTTTCACA	60.155	20	149	7	155	TCTCCTTTGCACGTACGATT	58.379	20	ATCAAGTGAAGGCCGAGTTG	60.255	20	224	7	230
MU50992	1	(AG)8	16	107	122	CCAGATGAAAGAAATGGGGA	59.864	20	TTTGTCAACATCCGGTCTCA	60.088	20	107	55	161	CCCCCTTCACCTTTTTGATT	60.159	20	TTTGTCAACATCCGGTCTCA	60.088	20	139	23	161	AAACCCCCTTCACCTTTTTG	60.193	20	TTTGTCAACATCCGGTCTCA	60.088	20	142	20	161
MU50992	2	(TCT)5	15	410	424	CTTCAACCCCATGACGATCT	59.927	20	ATTCCTCAATCGAACATCGC	60.043	20	202	347	548	CTTCAACCCCATGACGATCT	59.927	20	ATCGAACATCGCACAATCAA	60.08	20	194	347	540	CTTCAACCCCATGACGATCT	59.927	20	AATCGAACATCGCACAATCA	60.08	20	195	347	541
MU50993	1	(TC)12	24	51	74	AGACCGGAAGCTTCTTCCTC	59.957	20	TCACTGCGAACAGAGTCGAG	60.333	20	240	1	240	CCGGAAGCTTCTTCCTCTTC	60.455	20	TCACTGCGAACAGAGTCGAG	60.333	20	237	4	240	ACCGGAAGCTTCTTCCTCTT	59.461	20	TCACTGCGAACAGAGTCGAG	60.333	20	238	3	240
MU50993	2	(TCT)5	15	200	214	AGACCGGAAGCTTCTTCCTC	59.957	20	TCACTGCGAACAGAGTCGAG	60.333	20	240	1	240	CCGGAAGCTTCTTCCTCTTC	60.455	20	TCACTGCGAACAGAGTCGAG	60.333	20	237	4	240	ACCGGAAGCTTCTTCCTCTT	59.461	20	TCACTGCGAACAGAGTCGAG	60.333	20	238	3	240
MU50998	1	(TTA)5	15	769	783
MU51000	1	(TC)11(AC)6	34	29	62	ATTCGTACCCATTCACACGC	60.786	20	GCGAGAAGTGGTGGTTGATT	60.119	20	121	1	121	ATTCGTACCCATTCACACGC	60.786	20	TGCAATGCGTTGAGGATTAG	59.833	20	150	1	150	ATTCGTACCCATTCACACGC	60.786	20	AAAACAGGATGGTTTCGGTG	59.83	20	240	1	240
MU51005	1	(CCT)7	21	58	78	ACAATGGAGAATCCCCTTCC	60.133	20	GTCTTGATCTTTCCGGCGTA	60.214	20	224	23	246	AGAATCCCCTTCCCACACTC	60.314	20	GTCTTGATCTTTCCGGCGTA	60.214	20	217	30	246	GAGAATCCCCTTCCCACACT	60.314	20	GTCTTGATCTTTCCGGCGTA	60.214	20	218	29	246
MU51020	1	(AAG)6	18	64	81	TGATTAGTAATGAAAAATTGGGAGTTT	59.636	27	CTCTTCCCTTCATCCCTTCC	60.008	20	149	4	152	TGATTAGTAATGAAAAATTGGGAGTTT	59.636	27	CCAGAAAGAATCGGTGGAAA	60.044	20	274	4	277	TGATTAGTAATGAAAAATTGGGAGTT	58.561	26	CTCTTCCCTTCATCCCTTCC	60.008	20	149	4	152
MU51041	1	(TTC)13	39	48	86	TCATCGTCTCTGTTTCCGC	59.934	19	GAAGAATCTCCGTGGCTCTG	59.95	20	108	26	133	TCATCGTCTCTGTTTCCGC	59.934	19	TGAAGAATCTCCGTGGCTCT	59.95	20	109	26	134	TCATCGTCTCTGTTTCCGC	59.934	19	AAGAATCTCCGTGGCTCTGA	59.95	20	107	26	132
MU51045	1	(TA)6	12	849	860
MU51046	1	(ATCA)5	20	415	434	TGCAGAACTGTTGAGTTGGC	60.032	20	GAGAATACCTTTGCTTGGCG	59.845	20	191	303	493	TGCAGAACTGTTGAGTTGGC	60.032	20	AGAATACCTTTGCTTGGCGA	59.845	20	190	303	492	TGCAGAACTGTTGAGTTGGC	60.032	20	CTGAATAACTCTGCCGGAGG	59.83	20	248	303	550
MU51062	1	(CTT)8	24	129	152	TGAACCACACGACGTTGAAT	60.008	20	GGATCAACCAACTCGCATTT	59.939	20	232	60	291	GAACCCCAACAAACCCTTTT	60.068	20	GGATCAACCAACTCGCATTT	59.939	20	185	107	291	TGAACCACACGACGTTGAAT	60.008	20	ATTGGGTTGAAAATGACGGA	60.17	20	134	60	193
MU51063	1	(CAC)5	15	562	576	TTACCTACGCCTTCGACCAC	60.132	20	CAGCCACCTCCTCAAACTTC	59.844	20	216	515	730	ATTACCTACGCCTTCGACCA	59.592	20	CAGCCACCTCCTCAAACTTC	59.844	20	217	514	730	GCCCAGCAAGAAAGCAAGTA	60.523	20	CAGCCACCTCCTCAAACTTC	59.844	20	270	461	730
MU51063	2	(AG)13	26	1146	1171	GGATTTGGTTCGTTCGTTTG	60.344	20	TTTCACTGTACAACAGAAACCCA	59.566	23	165	1074	1238	GATTTGGTTCGTTCGTTTGC	60.49	20	TTTCACTGTACAACAGAAACCCA	59.566	23	164	1075	1238	GGATTTGGTTCGTTCGTTTG	60.344	20	TTCACTGTACAACAGAAACCCA	58.187	22	164	1074	1237
MU51082	1	(AAG)5	15	174	188	CATCATCCCCATCAAAATCC	59.952	20	GAGCAGCCTGTGCAATACAA	60.019	20	158	113	270	CATCATCCCCATCAAAATCC	59.952	20	GCAGCCTGTGCAATACAAGA	60.019	20	156	113	268	CATCATCCCCATCAAAATCC	59.952	20	CTGCGAGCTTGCTTTCTTCT	60.037	20	100	113	212
MU51086	1	(TTC)5	15	40	54	CCATCTTTATCGTTTCTCTTCCTC	59.65	24	GAGCATTTGGGGTTTTGAGA	60.051	20	200	13	212	CCATCTTTATCGTTTCTCTTCCTC	59.65	24	TTGTGGGGAAGTTTTGGAAG	59.942	20	122	13	134	CCATCTTTATCGTTTCTCTTCCTC	59.65	24	AAATTGTTCGAGCATTTGGG	59.938	20	209	13	221
MU51092	1	(CT)6	12	148	159	CAGCCATCACCTTCACTCTTC	59.859	21	GAGAAACGGCCATTGTGATT	59.939	20	192	55	246	TTCAGCCATCACCTTCACTCT	59.859	21	GAGAAACGGCCATTGTGATT	59.939	20	194	53	246	TCAGCCATCACCTTCACTCTT	59.859	21	GAGAAACGGCCATTGTGATT	59.939	20	193	54	246
MU51098	1	(GAG)6	18	770	787	CGTACTCCGGATGTTCCACT	59.989	20	TTCCTTCTACCGTTTCCTCG	59.308	20	164	668	831	TCTTCCTCCTCCTCGTCGTA	59.943	20	TTCCTTCTACCGTTTCCTCG	59.308	20	180	652	831	GTCCACGTCGTCATCCTCTT	60.12	20	TTCCTTCTACCGTTTCCTCG	59.308	20	196	636	831
MU51103	1	(TGG)5	15	345	359	GTGGTTTCTCTGGCATTGGT	59.973	20	CCAAATTTTGTAAACCCCCA	59.537	20	251	164	414	GTTGGTGGTTTCTCTGGCAT	59.973	20	CCAAATTTTGTAAACCCCCA	59.537	20	255	160	414	AGTTGGAGGTGGCGTGATAG	60.134	20	CCAAATTTTGTAAACCCCCA	59.537	20	106	309	414
MU51105	1	(TC)6	12	67	78	TCCAATTTCTTTGAGGGCAG	60.184	20	AAGGGGAAGGCGAATGTACT	59.962	20	236	6	241	TCCAATTTCTTTGAGGGCAG	60.184	20	CTGTGTTGTGAGCGACGAGT	60.096	20	192	6	197	TCCAATTTCTTTGAGGGCAG	60.184	20	GTTGTGAGCGACGAGTGAGA	60.187	20	188	6	193
MU51114	1	(AT)8(ATG)6*	32	583	614	AGTGTGGAAGGAGCTCCAGA	59.986	20	CGATCAAGAAACAACTAGGCTTG	60.295	23	228	421	648	TGGAAGGAGCTCCAGAAAGA	60.065	20	CGATCAAGAAACAACTAGGCTTG	60.295	23	224	425	648	ATTCCTCGCCAAATTCACAG	60.074	20	CGATCAAGAAACAACTAGGCTTG	60.295	23	156	493	648
MU51118	1	(TCA)5	15	132	146	TCCATTTTCTGAGGCTGTGG	61.176	20	TTGGAGAAATCAAAGGTCGG	60.044	20	280	38	317	CTTCCATTTTCTGAGGCTGTG	59.861	21	GAACCTGAAGCTGAAGCTGG	60.134	20	196	36	231	CTTCCATTTTCTGAGGCTGTG	59.861	21	CTGGATTGAGAATGGGGAAA	59.864	20	180	36	215
MU51121	1	(ATT)5	15	1315	1329	CCAACCAATCCACCACTTTC	60.21	20	TTCTGTCCCCCAGTACCAAC	59.82	20	196	1220	1415	CCCAGATGATGTGGATGTGA	60.339	20	TTCTGTCCCCCAGTACCAAC	59.82	20	261	1155	1415	CCAACCAATCCACCACTTTC	60.21	20	CCCCCAGTACCAACAAATGA	60.605	20	190	1220	1409
MU51123	1	(CT)10ttcttcgtttctttgattttgtaaacttcgattttctctc(TCT)11	93	2	94
MU51124	1	(TCTCT)6	30	23	52
MU51135	1	(AAG)13	39	1224	1262	GAAGAATCTCCGTGGCTCTG	59.95	20	TCATCGTCTCTGTTTCCGC	59.934	19	108	1179	1286	TGAAGAATCTCCGTGGCTCT	59.95	20	TCATCGTCTCTGTTTCCGC	59.934	19	109	1178	1286	AAGAATCTCCGTGGCTCTGA	59.95	20	TCATCGTCTCTGTTTCCGC	59.934	19	107	1180	1286
MU51139	1	(AT)6	12	845	856
MU51146	1	(TC)8	16	870	885
MU51147	1	(TTCT)6	24	25	48
MU51158	1	(CT)12	24	1	24
MU51158	2	(TA)6	12	176	187	TGGTTGACTCCACTTGGACA	60.129	20	AGAGCAGGAGGAAGAGGGAG	60.088	20	209	104	312	GCATGGGCTTTTCCCTTAAT	60.28	20	AGAGCAGGAGGAAGAGGGAG	60.088	20	266	47	312	TGGTTGACTCCACTTGGACA	60.129	20	CAGGGAGAAGAGGAAGAGCA	59.673	20	223	104	326
MU51159	1	(AT)7	14	887	900
MU51165	1	(CT)11	22	20	41
MU51172	1	(TC)17tt(TC)6	48	178	225	GAATTTCAAGAACTGGGTTTTGT	58.597	23	TTGGCTCCAACCAAAGAGAC	60.232	20	270	29	298	AGAATTTCAAGAACTGGGTTTTGT	59.481	24	TTGGCTCCAACCAAAGAGAC	60.232	20	271	28	298	GAATTTCAAGAACTGGGTTTTGT	58.597	23	TTTGGCTCCAACCAAAGAGA	60.745	20	271	29	299
MU51172	2	(CAA)8	24	548	571	GATGATGATGAAAGGCAATTTTT	59.352	23	GAGGCTGTTGTTGGGTTGTT	60.012	20	185	520	704	GATGATGATGAAAGGCAATTTTT	59.352	23	TCTTAGGAGGAGGAGGAGGC	59.912	20	200	520	719	TGATGATGAAAGGCAATTTTT	57.239	21	GAGGCTGTTGTTGGGTTGTT	60.012	20	183	522	704
MU51172	3	(CCT)5	15	701	715	TTTTGCTCCTCAAACAACCC	60.088	20	TCGTTGCCATCAATGTCTTC	59.654	20	125	673	797	TTTTGCTCCTCAAACAACCC	60.088	20	CATCAATGTCTTCGGCGATA	59.646	20	118	673	790	TTTTGCTCCTCAAACAACCC	60.088	20	TTCGTTGCCATCAATGTCTT	59.127	20	126	673	798
MU51180	1	(TTTGAT)5	30	125	154	TCTTGCTCGGACGATTCTTT	59.955	20	ATGCGGCAAAAGAAAATGAG	60.209	20	103	85	187	TTCTTGCTCGGACGATTCTT	59.955	20	ATGCGGCAAAAGAAAATGAG	60.209	20	104	84	187	TCTTGCTCGGACGATTCTTT	59.955	20	GTTCTGGAGTGGAAGACGGA	60.238	20	202	85	286
MU51181	1	(TTC)10	30	283	312	CCAAGCTTACCCTCATGGAA	60.066	20	GCGGCTTCTGCCTAAGTATG	60.003	20	189	183	371	CCAAGCTTACCCTCATGGAA	60.066	20	TGCGGCTTCTGCCTAAGTAT	60.003	20	190	183	372	GGAAAACCCACAAAAACCCT	60.068	20	GCGGCTTCTGCCTAAGTATG	60.003	20	263	109	371
MU51182	1	(AAC)10aagatttt(GAA)10	68	71	138	CAATTTCCAATCCATCTGCTC	59.519	21	ATCGAAATTCCTCCCTCGTT	59.903	20	166	42	207	CAATTTCCAATCCATCTGCTC	59.519	21	AATCGAAATTCCTCCCTCGT	59.903	20	167	42	208	TCAATTTCCAATCCATCTGCT	59.519	21	ATCGAAATTCCTCCCTCGTT	59.903	20	167	41	207
MU51184	1	(TCT)5	15	209	223	TTGCCCGATCGATCTATTTC	60.001	20	AGAGATAAAGGGGAAGCGGA	60.166	20	250	51	300	TTGCCCGATCGATCTATTTC	60.001	20	GATCCGAAGGAAAAGGTGGT	60.306	20	229	51	279	TTGCCCGATCGATCTATTTC	60.001	20	AGATAAAGGGGAAGCGGATG	60.411	20	248	51	298
MU51184	2	(CTT)5	15	372	386	TCCGCTTCCCCTTTATCTCT	60.166	20	GTGCTGAGGAAGAAGGAACG	59.989	20	220	281	500	GGATCCACCACCTTTTCCTT	60.169	20	AAAGAGGAAGAGCCAAAGCC	59.962	20	158	254	411	ATCATCCGCTTCCCCTTTAT	59.761	20	GTGCTGAGGAAGAAGGAACG	59.989	20	224	277	500
MU51192	1	(AAAT)5	20	671	690
MU51193	1	(TTC)5	15	68	82	GAAGAATCTCAAGCAAGCCAA	59.583	21	CGAGGAAGCTCGAACAAGAC	60.134	20	101	29	129	GAAGAATCTCAAGCAAGCCAA	59.583	21	GTCGAGGAAGCTCGAACAAG	60.134	20	103	29	131	GAAGAATCTCAAGCAAGCCAA	59.583	21	AAATCTCGTCCTCGCTACCA	59.836	20	153	29	181
MU51204	1	(CT)12	24	35	58	TCTATTATTAACAACCCAATCCTTTC	58.147	26	CCTGAAAGAGCGTTGAGTCC	59.989	20	247	4	250	TCTATTATTAACAACCCAATCCTTTC	58.147	26	TCCAACTCCTGAAAGAGCGT	59.989	20	254	4	257	TCTATTATTAACAACCCAATCCTTTC	58.147	26	TGTGCGATGGACAAACTCAT	60.12	20	101	4	104
MU51209	1	(TCT)5	15	71	85	TCAATCCTCTCGCCTTTTGT	59.813	20	TGTGCGAGAGTGACGATTTC	59.992	20	171	25	195	CAATCCTCTCGCCTTTTGTC	59.813	20	GTGCGAGAGTGACGATTTCA	59.992	20	169	26	194	CAATCCTCTCGCCTTTTGTC	59.813	20	TGTGCGAGAGTGACGATTTC	59.992	20	170	26	195
MU51210	1	(AT)6	12	686	697	CATATGGATTTGAGGGCAGG	60.288	20	GGACTGGCAATTATTTCAACC	58.431	21	269	506	774	GCAGGCATTGAAGGAAGCTA	60.49	20	GGACTGGCAATTATTTCAACC	58.431	21	254	521	774	GCATTGAAGGAAGCTAGCCA	60.49	20	GGACTGGCAATTATTTCAACC	58.431	21	250	525	774
MU51211	1	(TTC)6	18	19	36
MU51219	1	(AAG)5	15	83	97	TAGCTCGAAAGGAAATGGCA	60.846	20	CTTGGCGAGGAACAAAGAAG	59.986	20	261	59	319	TAGCTCGAAAGGAAATGGCA	60.846	20	TCGTAAATGTTGAGGAGGGG	59.926	20	175	59	233	CTAGCTCGAAAGGAAATGGC	59.067	20	CTTGGCGAGGAACAAAGAAG	59.986	20	262	58	319
MU51222	1	(GAA)5	15	357	371	CAGAACCAGACGCAAACTCA	60.025	20	AACTACCGGCGGAATTTTCT	59.966	20	134	326	459	CAGAACCAGACGCAAACTCA	60.025	20	AACCCAGACGGGAAATAACC	60.053	20	154	326	479	ACTTCCTTCCTGTCCGGATT	59.935	20	AACTACCGGCGGAATTTTCT	59.966	20	244	216	459
MU51228	1	(CTT)5	15	29	43	AGCGGAACCCTTCCACTTT	61.003	19	ACGAGGAGCCATGAAAGAGA	59.95	20	266	7	272	AGCGGAACCCTTCCACTTT	61.003	19	CGAGGAGCCATGAAAGAGAG	60.088	20	265	7	271	AGCGGAACCCTTCCACTTT	61.003	19	GATCGCTGGAGAAGGATCTG	59.91	20	162	7	168
MU51229	1	(GAA)6	18	1212	1229	ACTGAGCCATATCCCACCAG	59.95	20	ACAACCAAACAACCTGCTCC	60.012	20	218	1064	1281	ATGATCAAGGGCCACTGAAG	60.073	20	ACAACCAAACAACCTGCTCC	60.012	20	271	1011	1281	AAGGGCCACTGAAGGAATCT	60.074	20	ACAACCAAACAACCTGCTCC	60.012	20	265	1017	1281
MU51236	1	(TCT)6	18	147	164	ATCCCTCCTCTCCTTCCTCA	60.149	20	CAACAGCAAGAACGTGGAAA	59.881	20	140	120	259	TGAAGATCCTCTCGATTCCG	60.295	20	CAACAGCAAGAACGTGGAAA	59.881	20	249	11	259	ATCCCTCCTCTCCTTCCTCA	60.149	20	CATCAACAGCAAGAACGTGG	60.301	20	143	120	262
MU51238	1	(CTT)5catcatcactgtatacatataaaa(AC)8	55	24	78	TTCTCCTCCTCCTTCTCCTTC	59.008	21	AAACACCACCGGAGACTGAC	60.009	20	125	1	125	TTCTCCTCCTCCTTCTCCTTC	59.008	21	GTAGAAGCGATTCTCGCCAC	59.985	20	160	1	160	TTCTCCTCCTCCTTCTCCTTC	59.008	21	GCTGCTGTTGCTGTTGTTGT	60.104	20	236	1	236
MU51238	2	(GCA)8(ACA)5	39	187	225	GTCAGTCTCCGGTGGTGTTT	60.009	20	CCGATCGGAAACAGAACAAT	59.933	20	265	106	370	GTCAGTCTCCGGTGGTGTTT	60.009	20	CGCCACAACGTCCTTAGAAT	60.132	20	169	106	274	GTCAGTCTCCGGTGGTGTTT	60.009	20	TAAAGCACTTTGCTTCGGCT	60.152	20	148	106	253
MU51253	1	(GAT)6	18	810	827	TTAAGGTGGCAGTGGAGGAC	60.111	20	AGTTGAAATCACCTGGGCAC	59.973	20	151	745	895	AGTCCTGTAGGCATGGCAGT	59.751	20	AGTTGAAATCACCTGGGCAC	59.973	20	236	660	895	AAGTCCTGTAGGCATGGCAG	60.277	20	AGTTGAAATCACCTGGGCAC	59.973	20	237	659	895
MU51254	1	(TA)11(TATG)5*	40	430	469	ATGAAGTGGCTAAACACGGC	60.14	20	CGACATACCAAAGCAAGAAAA	57.968	21	223	287	509	CGTGATAACAACTTGGCGTG	60.172	20	CGACATACCAAAGCAAGAAAA	57.968	21	195	315	509	CCTCCGATGAAGTGGCTAAA	60.206	20	CGACATACCAAAGCAAGAAAA	57.968	21	229	281	509
MU51256	1	(CAA)7	21	100	120	TCAGCCCAAACGCTCTCTAT	59.978	20	TAATTCAAACCAACCGAGCC	59.938	20	196	30	225	ATCAGCCCAAACGCTCTCTA	59.978	20	TAATTCAAACCAACCGAGCC	59.938	20	197	29	225	AGTTTGCAATTGGATCAGCC	60.081	20	TAATTCAAACCAACCGAGCC	59.938	20	210	16	225
MU51259	1	(TAT)5	15	845	859	GGTGGTCGTCTTTCTACCGA	60.111	20	CGAATGCTGGTTGCTGTTATT	60.145	21	206	692	897	GGTGGTCGTCTTTCTACCGA	60.111	20	CGAATGCTGGTTGCTGTTAT	58.799	20	206	692	897	CATGGAGTTTTGGAGGGAAA	59.903	20	TGCTGGTTGCTGTTATTGAAA	59.359	21	278	616	893
MU51265	1	(ATT)6	18	1145	1162
MU51302	1	(CT)9	18	68	85	CCGATTCCCTCGATTTCTCT	60.537	20	TGATCTCCCGAAAGAAGCTG	60.474	20	273	6	278	CTCCGATTCCCTCGATTTCT	60.537	20	TGATCTCCCGAAAGAAGCTG	60.474	20	275	4	278	CCGATTCCCTCGATTTCTCT	60.537	20	GGGAAGTGATCTCCCGAAAG	60.959	20	279	6	284
MU51302	2	(TC)6	12	584	595	GGCGGATTAATGAGCATGAG	60.574	20	TTTGATGGGTTAAAAGTTGAAAG	57.457	23	241	439	679	GTTCCACACACCCTTTCTGC	60.555	20	TTTGATGGGTTAAAAGTTGAAAGT	58.245	24	215	465	679	GGCGGATTAATGAGCATGAG	60.574	20	TTTGATGGGTTAAAAGTTGAAAGT	58.245	24	241	439	679
MU51313	1	(TC)10taagaaccaattagggcttttt(TC)7taagaaccaattagggcttt(TC)14	104	28	131
MU51315	1	(CTT)5	15	218	232	CCCATCTCTGACTCCCAAAA	60.042	20	TCAAAGTGAATGGAGGAGGG	60.042	20	194	102	295	ACTCCCAAAACCCCATCTTC	60.169	20	GGTGCAACCAGGAGTTTCAT	59.973	20	279	112	390	GACTCCCAAAACCCCATCTT	60.169	20	GGTGCAACCAGGAGTTTCAT	59.973	20	280	111	390
MU51320	1	(AAG)6	18	29	46	AAAGACTGCTTTAGAAGAAGCTCAA	59.447	25	GCCGACTTTTCTAACCACCA	60.11	20	223	2	224	AAAGACTGCTTTAGAAGAAGCTCAA	59.447	25	TGCCGACTTTTCTAACCACC	60.11	20	224	2	225	AAAGACTGCTTTAGAAGAAGCTCAA	59.447	25	CTAACCACCATCTCTGCCGT	60.134	20	213	2	214
MU51326	1	(AC)9	18	774	791	GCTACCGTGGTTGGTCTCAT	59.997	20	GGCAATCGAAATATCCAAGC	59.512	20	227	589	815	GCTACCGTGGTTGGTCTCAT	59.997	20	ACACAGAATCAGGCTGCAAA	59.445	20	257	589	845	CATCTCCAATTGTCGACGTG	60.112	20	GGCAATCGAAATATCCAAGC	59.512	20	268	548	815
MU51329	1	(TA)6	12	1001	1012
MU51341	1	(CT)13	26	53	78	TCTTTCGTCCCAAAAACACC	59.948	20	ATGGGGAAGAGGAAGAAGGA	60.008	20	149	31	179	TCTTTCGTCCCAAAAACACC	59.948	20	TGGGGAAGAGGAAGAAGGAT	60.008	20	148	31	178	TCTTTCGTCCCAAAAACACC	59.948	20	CGGCTAGAAGACTCAATCGG	59.971	20	276	31	306
MU51341	2	(AT)6	12	471	482	CCGGGCACTTACCCTACTTAC	59.9	21	CCTCCGGTCATGAGAGGTTA	60.065	20	274	304	577	TTCTAGCCGGGCACTTACC	60.22	19	CCTCCGGTCATGAGAGGTTA	60.065	20	280	298	577	CCGGGCACTTACCCTACTTA	59.108	20	AAAAACCTCCGGTCATGAGA	59.526	20	279	304	582
MU51342	1	(CAT)8(CTT)9	51	24	74
MU51355	1	(TC)7	14	23	36
MU51362	1	(GAA)8	24	133	156	AGTAAATTCAGGCTGGTGGC	59.198	20	GTCATCATTCTTTGGCAGCA	59.805	20	253	91	343	AGTAAATTCAGGCTGGTGGC	59.198	20	TTCGTCATCATTCTTTGGCA	60.197	20	256	91	346	AGTAAATTCAGGCTGGTGGC	59.198	20	TCGTCATCATTCTTTGGCAG	59.799	20	255	91	345
MU51364	1	(TA)11	22	58	79
MU51370	1	(GCC)5gtatcgtttaatcaaatcgccgtcgccacgcaattgttgctgtac(CTT)7atctcctcctccaaac(CTT)10ctc(CTT)5	145	124	268	CATCGTAAGAAACGAATCACCA	59.996	22	CAAGAGGAAATTGAGTTTGAGATG	59.304	24	276	45	320	CATCGTAAGAAACGAATCACCA	59.996	22	ACAAGAGGAAATTGAGTTTGAGATG	60.05	25	277	45	321	TTCCATCGTAAGAAACGAATCA	59.586	22	CAAGAGGAAATTGAGTTTGAGATG	59.304	24	279	42	320
MU51377	1	(AT)13	26	472	497	ATCCGTCTCTCCTTTTCCGT	60.074	20	ACGCCACTGGTCAGAAAAAC	60.156	20	189	404	592	GTTGCTTTCCTCATTCGCTC	59.962	20	GACCCGTGAACATCGAAATC	60.326	20	270	285	554	GATGACGCTTTTCTGAAGGC	59.962	20	GACCCGTGAACATCGAAATC	60.326	20	235	320	554
MU51382	1	(TC)6	12	632	643	CAGACGAGGAGATGGGAAAA	60.187	20	CCTTCCAACCCAACAAAGAA	59.942	20	161	571	731	GTGCAGGTTAGAATAGGGCG	59.73	20	CCTTCCAACCCAACAAAGAA	59.942	20	132	600	731	GTGCAGGTTAGAATAGGGCG	59.73	20	TGTTCTCCATTTTTCGGTCC	59.91	20	193	600	792
MU51389	1	(TTC)10	30	76	105	AAGCCCTAAAAACGGATTGG	60.305	20	GAGAAGAAACGGAGCAGTGG	59.989	20	177	46	222	AAGCCCTAAAAACGGATTGG	60.305	20	GGAGAAGAAACGGAGCAGTG	59.989	20	178	46	223	AAGCCCTAAAAACGGATTGG	60.305	20	AAGGGAGAGAGCGTTTGACA	59.989	20	154	46	199
MU51404	1	(TC)6	12	73	84	TCCCTCTCTATTAGCTATGGAGTTC	58.582	25	AGAGAAATGCAAGGTCTCGG	59.43	20	227	7	233	TCCCTCTCTATTAGCTATGGAGTTCT	59.412	26	AGAGAAATGCAAGGTCTCGG	59.43	20	227	7	233	TCCCTCTCTATTAGCTATGGAGTTC	58.582	25	TCGTCCTCCAATTTTGTTCA	59.097	20	152	7	158
MU51409	1	(TTCT)6	24	982	1005	GAGAAGCGGTTGGCATTTTA	60.209	20	CAAACTTTGGCACTAGGGGA	60.103	20	209	886	1094	GAGAAGCGGTTGGCATTTTA	60.209	20	TCAAACTTTGGCACTAGGGG	60.103	20	210	886	1095	GAGAAGCGGTTGGCATTTTA	60.209	20	GGCACTAGGGGAATGGAAAT	60.152	20	201	886	1086
MU51425	1	(AGA)7	21	528	548	GAAGGAGAAGAATGCGGTTG	59.813	20	CCTTTCACGTCATTCCCACT	59.966	20	174	448	621	TGAAGGAGAAGAATGCGGTT	59.813	20	CCTTTCACGTCATTCCCACT	59.966	20	175	447	621	AAGGAGAAGAATGCGGTTGA	59.813	20	CCTTTCACGTCATTCCCACT	59.966	20	173	449	621
MU51426	1	(AGA)5	15	778	792	CCATTGGAACCGAGTTGTCT	59.966	20	CCTTTCTCCTTTTTCTTCTTCTCC	60.218	24	154	673	826	CTCCATTGGAACCGAGTTGT	59.966	20	CCTTTCTCCTTTTTCTTCTTCTCC	60.218	24	156	671	826	ACTCCATTGGAACCGAGTTG	59.966	20	CCTTTCTCCTTTTTCTTCTTCTCC	60.218	24	157	670	826
MU51427	1	(TCT)9tccgctcaattctctccctcc(CT)6	60	37	96	CCTTCATGATTCTCTACTAAACCCA	59.913	25	TCTTCCATGCTTTTCTCGCT	60.096	20	150	5	154	CCTTCATGATTCTCTACTAAACCCA	59.913	25	TTCTTCTCCATTGTTGTGCG	59.84	20	121	5	125	CCTTCATGATTCTCTACTAAACCCA	59.913	25	TCTCCATTGTTGTGCGAGAC	59.837	20	117	5	121
MU51428	1	(GATTTT)5	30	70	99	CCCACGTCTTTCACGTTTTT	60.008	20	AAACAAGGAGCGAAGCTTGA	60.132	20	142	5	146	CCCACGTCTTTCACGTTTTT	60.008	20	AACAAGGAGCGAAGCTTGAA	60.132	20	141	5	145	CCCACGTCTTTCACGTTTTT	60.008	20	GGAAGACAAACAAGGAGCGA	60.375	20	149	5	153
MU51435	1	(TGC)5	15	661	675	TCTTTGCTCAAGCCCCTTTA	59.953	20	AGTTCAGGCCCTTTGACTGA	59.844	20	136	579	714	TCTTTGCTCAAGCCCCTTTA	59.953	20	TTATCGTGCCCTCTCTTTGG	60.206	20	265	579	843	CAGAAGGTGGTCGTTCTGGT	60.151	20	AGTTCAGGCCCTTTGACTGA	59.844	20	235	480	714
MU51452	1	(TC)6	12	3	14
MU51455	1	(ATG)6	18	577	594	ACCTGGTTTGCAAAGGCTTA	59.747	20	GCCCAAGATCTGAGGTGTTT	59.141	20	237	491	727	CCCTCAAATGGTGAAGTTGG	60.345	20	GCCCAAGATCTGAGGTGTTT	59.141	20	258	470	727	GCCCTCAAATGGTGAAGTTG	60.495	20	GCCCAAGATCTGAGGTGTTT	59.141	20	259	469	727
MU51460	1	(TCT)7	21	13	33
MU51461	1	(TC)7	14	31	44	TTGTATCCCTCTCTCTCTCCTTC	58.112	23	CAAGCAGAAAAACGACAGCA	60.172	20	157	6	162	CCTATTGTATCCCTCTCTCTCTCC	58.818	24	CAAGCAGAAAAACGACAGCA	60.172	20	161	2	162	CCTATTGTATCCCTCTCTCTCTCCT	59.682	25	CAAGCAGAAAAACGACAGCA	60.172	20	161	2	162
MU51466	1	(CTT)5	15	454	468	TGGCTGCAGCAGTATTTCAT	59.449	20	TCTTCGGTGGTGTTGATTGA	60.088	20	238	286	523	ATGGCTGCAGCAGTATTTCA	59.449	20	TCTTCGGTGGTGTTGATTGA	60.088	20	239	285	523	TGGCTGCAGCAGTATTTCAT	59.449	20	TTTTTCTGCGATTCTTCGGT	59.823	20	250	286	535
MU51476	1	(CT)9	18	30	47	AAGCCAAATCCCCTTTTCC	60.251	19	CCCCCTCTTGAAAAACACAC	59.425	20	273	9	281	AAGCCAAATCCCCTTTTCC	60.251	19	ACCCCCTCTTGAAAAACACA	59.425	20	274	9	282	CAAGCCAAATCCCCTTTTC	59.49	19	CCCCCTCTTGAAAAACACAC	59.425	20	274	8	281
MU51478	1	(CTG)5	15	509	523	TTTGCATTACGAAGCACAGC	60.021	20	CTCTTTCTTGTCGCCTTTGG	59.986	20	164	470	633	TTGGCTGTGTGTTTTGTGGT	60.049	20	CTCTTTCTTGTCGCCTTTGG	59.986	20	229	405	633	GTTGGCTGTGTGTTTTGTGG	60.049	20	CTCTTTCTTGTCGCCTTTGG	59.986	20	230	404	633
MU51479	1	(GA)7	14	5	18
MU51480	1	(CT)9	18	44	61	TTTCCTTTTTCGTTTTTATCTTTTT	58.118	25	GGTTGTTGGACTGAGGAGGA	60.088	20	146	1	146	TTTCCTTTTTCGTTTTTATCTTTTT	58.118	25	AGGGTTTGGTTGTTGGACTG	59.861	20	153	1	153	TTTCCTTTTTCGTTTTTATCTTTTT	58.118	25	GGGTTTGGTTGTTGGACTGA	60.791	20	152	1	152
MU51480	2	(TCC)5	15	462	476	GCTTAACCCTAATCTCCGCC	60.061	20	GAACAAGGAAGAAGGAGGGG	60.045	20	265	323	587	GCTTAACCCTAATCTCCGCC	60.061	20	GGAACAAGGAAGAAGGAGGG	60.045	20	266	323	588	GCTTAACCCTAATCTCCGCC	60.061	20	GGGAACAAGGAAGAAGGAGG	60.045	20	267	323	589
MU51496	1	(TC)8	16	272	287	TCATCCCCCTTCTTCTCCTT	60.008	20	AATATTGCGGTCTCTGGGTG	59.955	20	154	205	358	TTCATCCCCCTTCTTCTCCT	60.008	20	AATATTGCGGTCTCTGGGTG	59.955	20	155	204	358	CCTTCATCCCCCTTCTTCTC	60.008	20	AATATTGCGGTCTCTGGGTG	59.955	20	157	202	358
MU51511	1	(AT)17	34	1088	1121	ATCCGGCGATGCTAGTAGTG	60.257	20	AGGGAGAAAAGGAAAAGAACC	57.879	21	234	913	1146	TCAGATCCGAGGGTCAGTTT	59.655	20	AGGGAGAAAAGGAAAAGAACC	57.879	21	107	1040	1146	CTCTCTGCCCGAAACCTCTA	59.569	20	AGGGAGAAAAGGAAAAGAACC	57.879	21	185	962	1146
MU51518	1	(AG)7	14	45	58	TCTCTGGCACACCCAGAAAT	60.656	20	ATGCCATTGGTTTTGATGGT	60.059	20	100	6	105	TCTCTGGCACACCCAGAAAT	60.656	20	TTTGATGCCATTGGTTTTGA	59.907	20	104	6	109	GGCACACCCAGAAATTCAAA	60.874	20	CGGTGTAGGAAGAATGCGAT	60.096	20	280	11	290
MU51524	1	(CCT)5	15	417	431	TGGCACTTCAACCAAAATCA	60.088	20	AGTGAAATGGGAATCGCTTG	60.074	20	189	322	510	CTTCCCAAAATCCAAGTCCA	59.903	20	AGTGAAATGGGAATCGCTTG	60.074	20	160	351	510	CGAAGATGACGGAACCACTT	60.111	20	AGTGAAATGGGAATCGCTTG	60.074	20	246	265	510
MU51526	1	(TCT)7	21	108	128	GTCTTTTCGGACTTCGATGC	59.82	20	GGGTTAAACGCGGTGTAGAA	59.996	20	268	7	274	ACCGTTTCCTTATCCGTTCC	60.187	20	GGGTTAAACGCGGTGTAGAA	59.996	20	191	84	274	GTCTTTTCGGACTTCGATGC	59.82	20	TAGGGTTTTTGGAGGCAATG	59.931	20	146	7	152
MU51536	1	(AG)6	12	81	92	GGGTTACTGGCGATCTCGT	60.088	19	CCACGGAATTCACCATCTCT	59.927	20	192	38	229	GGGTTACTGGCGATCTCGT	60.088	19	AACCGTACAAGTTTCCACCG	59.891	20	121	38	158	GGGTTACTGGCGATCTCGT	60.088	19	CCCAATCTGGACCAATCAAC	60.173	20	234	38	271
MU51546	1	(AAC)6	18	5	22
MU51555	1	(CTT)6	18	103	120	GGGCTTGTACCTCCAACTCA	60.111	20	CAGCGTTCTCCACCTCTTTC	59.989	20	171	74	244	GGGCTTGTACCTCCAACTCA	60.111	20	TCAGCGTTCTCCACCTCTTT	59.989	20	172	74	245	GGGCTTGTACCTCCAACTCA	60.111	20	TTCAGCGTTCTCCACCTCTT	59.989	20	173	74	246
MU51562	1	(TC)11	22	1086	1107	GTTTCAACACCGAGTCACCA	59.571	20	AACTTTCCAAATTTCTTGCATTT	58.314	23	265	924	1188	TGTTTCAACACCGAGTCACC	59.571	20	AACTTTCCAAATTTCTTGCATTT	58.314	23	266	923	1188	ACCGAGTCACCATCCACACT	60.444	20	AACTTTCCAAATTTCTTGCATTT	58.314	23	257	932	1188
MU51570	1	(AG)8	16	27	42
MU51574	1	(AAGA)6	24	24	47
MU51575	1	(TC)11	22	1	22
MU51591	1	(CGA)5	15	361	375	TGAAGTGGGGAAATCAGAGG	60.042	20	CACCGCCGCTATATCTTCAT	60.081	20	242	300	541	ATGAAATTGGACTCCGATGC	59.9	20	TCTCTCCAGAATGCGACCTT	59.95	20	275	332	606	TGAAGTGGGGAAATCAGAGG	60.042	20	GGCTTGTCGGTGTGAAACTT	60.156	20	151	300	450
MU51604	1	(TCT)5	15	199	213	GTTGACCTCAAAAACCCGAA	59.948	20	AATCCGTCCATTTCTTGTGG	59.79	20	267	35	301	TCAAAAACCCGAAAATGCTC	60.053	20	AATCCGTCCATTTCTTGTGG	59.79	20	260	42	301	AAAAACCCGAAAATGCTCCT	59.945	20	AATCCGTCCATTTCTTGTGG	59.79	20	258	44	301
MU51607	1	(AG)6	12	253	264	GGAGAAAAGGAGTGAGAAAGAGAA	59.546	24	CCATGAAGGTAAGTCGCCAT	59.955	20	214	227	440	GGAGAAAAGGAGTGAGAAAGAGAA	59.546	24	ATGAAGGTAAGTCGCCATCG	60.096	20	212	227	438	CCCATTTTCCCATCTACCAA	59.617	20	TTGACAACTTTCAAACCATCTCTC	59.674	24	256	38	293
MU51607	2	(CCT)6	18	532	549	ATGGCGACTTACCTTCATGG	59.955	20	TGGGTATGAGACGAAGGAGG	60.065	20	221	421	641	ATGGCGACTTACCTTCATGG	59.955	20	CGGATGTCGTCTGTAATGGA	59.522	20	256	421	676	GGCCTTCAAACCCTTGTCTT	60.476	20	TGGGTATGAGACGAAGGAGG	60.065	20	170	472	641
MU51610	1	(CT)9	18	24	41
MU51621	1	(TCT)6	18	72	89	GGACCATTGTCTCTCTCTCCA	59.243	21	TGGGATCCAAAGGAGTGTTC	59.903	20	200	23	222	GGACCATTGTCTCTCTCTCCA	59.243	21	GGGATCCAAAGGAGTGTTCA	59.903	20	199	23	221	TGGACCATTGTCTCTCTCTCC	59.243	21	TGGGATCCAAAGGAGTGTTC	59.903	20	201	22	222
MU51648	1	(AGA)6	18	202	219	CTCTATCAGCTCAAAGGCCG	60.11	20	TTCGTCCTCGTTCTCTTGCT	60.134	20	137	126	262	CTCTATCAGCTCAAAGGCCG	60.11	20	CTTCGTCCTCGTTCTCTTGC	60.134	20	138	126	263	CTCTATCAGCTCAAAGGCCG	60.11	20	TGCTCTTCCCCATTCTCATC	60.158	20	121	126	246
MU51658	1	(AT)7	14	61	74	TACTCCTCGCTGATCTTCCC	59.386	20	AAAGGAAGAAGCGCACAAAA	59.996	20	103	28	130	TACTCCTCGCTGATCTTCCC	59.386	20	CATAGCCATGGGAGAAAGGA	60.029	20	117	28	144	TACTCCTCGCTGATCTTCCC	59.386	20	TCCATAGCCATGGGAGAAAG	60.029	20	119	28	146
MU51659	1	(CCG)6	18	326	343	ACCTCCATCGTCTCCACAAC	59.969	20	ACGACGGAGATTGGAGATTG	60.073	20	245	159	403	CTCTTCCCTCCGGTATTTCC	59.897	20	GACGGAGATTGGAGATTGGA	60.011	20	190	212	401	ACCGTCCACTTCTCTTCCCT	60.111	20	GACGGAGATTGGAGATTGGA	60.011	20	201	201	401
MU51683	1	(GGT)5	15	383	397	GTCAATAGCAGGGCGTGAAT	60.103	20	GTTCTTCTCCCACCCCTCTC	60.05	20	234	223	456	GAGGTGGTGGAGGTGCTTTA	60.111	20	GTTCTTCTCCCACCCCTCTC	60.05	20	163	294	456	CTAGTGGGTTTTCAGCCTGC	59.875	20	GTTCTTCTCCCACCCCTCTC	60.05	20	263	194	456
MU51685	1	(AT)7	14	1093	1106
[truncated: 1,794 more rows]
