# Supplementary material for: Analysis of expressed sequence tags generated from full-length enriched cDNA libraries of melon
Source: BMC Genomics. 2011 May 20;12:252. doi: 10.1186/1471-2164-12-252 (PMC3118787; doi:10.1186/1471-2164-12-252)
Supplement: Additional file 7 — melon SNPs. The table provides the list of SNPs identified from melon ESTs. [file 1471-2164-12-252-S7.XLS]

## Sheet: melon_SNP_v4
unigene ID	SNP position in unigene	SNP position in alignment	Cultivar	number of bases at the SNP site
				A	T	C	G	-
MU43160	303	303	Dulce	2
MU43160	303	303	Piel de Sapo T-111	7
MU43160	303	303	PI161375				8
MU43160	303	303	Vedrantais				16
MU43160	303	303	Piel de Sapo Pinyonet torpedo	1
MU43160	366	377	Dulce			2
MU43160	366	377	Piel de Sapo T-111			7
MU43160	366	377	PI161375	8
MU43160	366	377	Vedrantais	16
MU43160	366	377	Piel de Sapo Pinyonet torpedo			1
MU43160	406	417	Dulce				2
MU43160	406	417	Piel de Sapo T-111				7
MU43160	406	417	PI161375		8
MU43160	406	417	Vedrantais		16
MU43160	406	417	Piel de Sapo Pinyonet torpedo				1
MU43160	512	523	Dulce			2
MU43160	512	523	Piel de Sapo T-111			7
MU43160	512	523	PI161375		8
MU43160	512	523	Vedrantais		17
MU43160	512	523	Piel de Sapo Pinyonet torpedo			1
MU43160	521	532	Dulce			2
MU43160	521	532	Piel de Sapo T-111			7
MU43160	521	532	PI161375	8
MU43160	521	532	Vedrantais	17
MU43160	521	532	Piel de Sapo Pinyonet torpedo			1
MU43163	182	182	Dulce			32
MU43163	182	182	Roshet		2
MU43163	182	182	Tam Dew			1
MU43163	182	182	cantaloupe C-35			5
MU43163	182	182	Piel de Sapo T-111		11
MU43163	182	182	Noy Yizre'el			1
MU43163	182	182	PI161375		14	16
MU43163	182	182	Vedrantais		1	133
MU43163	71	71	Dulce		32
MU43163	71	71	Tam Dew		1
MU43163	71	71	cantaloupe C-35		5
MU43163	71	71	Piel de Sapo T-111			11
MU43163	71	71	Noy Yizre'el		1
MU43163	71	71	PI161375		16	14
MU43163	71	71	Vedrantais		133	1
MU43164	91	92	Dulce			12
MU43164	91	92	Piel de Sapo T-111			8
MU43164	91	92	Vedrantais			6
MU43164	91	92	PI161375					4
MU43164	92	93	Dulce		12
MU43164	92	93	Piel de Sapo T-111		8
MU43164	92	93	Vedrantais		6
MU43164	92	93	PI161375					4
MU43164	93	94	Dulce		12
MU43164	93	94	Piel de Sapo T-111		8
MU43164	93	94	Vedrantais		6
MU43164	93	94	PI161375					4
MU43164	94	95	Dulce			12
MU43164	94	95	Piel de Sapo T-111			8
MU43164	94	95	Vedrantais			6
MU43164	94	95	PI161375					4
MU43169	207	207	Dulce		2
MU43169	207	207	Piel de Sapo T-111			3
MU43205	146	146	Dulce		2
MU43205	146	146	Piel de Sapo T-111			2
MU43205	146	146	Piel de Sapo Pinyonet torpedo			2
MU43205	150	150	Dulce		2
MU43205	150	150	Piel de Sapo T-111				2
MU43205	150	150	Piel de Sapo Pinyonet torpedo				2
MU43217	41	41	Dulce	1
MU43217	41	41	Piel de Sapo T-111			5
MU43217	41	41	PI161375	2		1
MU43217	41	41	Piel de Sapo Pinyonet torpedo			1
MU43217	41	41	Vedrantais	3
MU43217	50	50	Dulce	1
MU43217	50	50	Piel de Sapo T-111				5
MU43217	50	50	PI161375	2			1
MU43217	50	50	Piel de Sapo Pinyonet torpedo				1
MU43217	50	50	Vedrantais	3
MU43217	51	51	Dulce				1
MU43217	51	51	Piel de Sapo T-111	5
MU43217	51	51	PI161375	1			2
MU43217	51	51	Piel de Sapo Pinyonet torpedo	1
MU43217	51	51	Vedrantais				3
MU43232	614	615	cantaloupe C-35			1
MU43232	614	615	Vedrantais			3
MU43232	614	615	PI161375		6
MU43253	213	214	agrestis pat81	2
MU43253	213	214	cantaloupe C-35				2
MU43253	213	214	Piel de Sapo T-111				5
MU43253	213	214	Noy Yizre'el				1
MU43253	213	214	PI161375				1
MU43253	213	214	Vedrantais				9
MU43253	260	261	agrestis pat81			2
MU43253	260	261	cantaloupe C-35		2
MU43253	260	261	Piel de Sapo T-111		4
MU43253	260	261	Noy Yizre'el			1
MU43253	260	261	Vedrantais		9
MU43253	331	332	agrestis pat81		2
MU43253	331	332	cantaloupe C-35			2
MU43253	331	332	Piel de Sapo T-111			4
MU43253	331	332	Noy Yizre'el			1
MU43253	331	332	Vedrantais			8
MU43265	413	413	Dulce				3
MU43265	413	413	Piel de Sapo T-111		2
MU43265	413	413	cantaloupe C-35				2
MU43265	413	413	PI161375				1
MU43265	413	413	Piel de Sapo Pinyonet torpedo		1
MU43265	431	431	Dulce	3
MU43265	431	431	Piel de Sapo T-111				2
MU43265	431	431	cantaloupe C-35	2
MU43265	431	431	PI161375				1
MU43265	431	431	Piel de Sapo Pinyonet torpedo				1
MU43265	753	753	Dulce			2
MU43265	753	753	Piel de Sapo T-111		2
MU43265	753	753	cantaloupe C-35			3
MU43265	753	753	Piel de Sapo Pinyonet torpedo		1
MU43278	1230	1234	agrestis pat81					2
MU43278	1230	1234	Piel de Sapo T-111		1
MU43278	1230	1234	Piel de Sapo Pinyonet torpedo		2
MU43278	1231	1235	agrestis pat81				2
MU43278	1231	1235	Piel de Sapo T-111			1
MU43278	1231	1235	Piel de Sapo Pinyonet torpedo			2
MU43278	814	814	agrestis pat81		3
MU43278	814	814	Piel de Sapo T-111			1
MU43278	814	814	PI161375		1
MU43278	814	814	Piel de Sapo Pinyonet torpedo			2
MU43284	110	111	Piel de Sapo T-111		2
MU43284	110	111	PI161375					2
MU43284	110	112	Piel de Sapo T-111			2
MU43284	110	112	PI161375					2
MU43284	302	305	Piel de Sapo T-111		2
MU43284	302	305	PI161375			2
MU43327	159	166	Dulce		1
MU43327	159	166	agrestis pat81	1
MU43327	159	166	Piel de Sapo T-111		2
MU43327	159	166	Vedrantais		2
MU43327	159	166	PI161375	2
MU43327	725	732	Hales Best Jumbo	1
MU43327	725	732	Dulce	1
MU43327	725	732	agrestis pat81				1
MU43327	725	732	cantaloupe C-35	1
MU43327	725	732	Piel de Sapo T-111	2
MU43327	725	732	Vedrantais	2
MU43327	725	732	PI161375				2
MU43327	741	748	Hales Best Jumbo				1
MU43327	741	748	Dulce				1
MU43327	741	748	agrestis pat81	1
MU43327	741	748	cantaloupe C-35				1
MU43327	741	748	Piel de Sapo T-111				2
MU43327	741	748	Vedrantais				2
MU43327	741	748	PI161375	2
MU43330	192	192	agrestis pat81		4
MU43330	192	192	Piel de Sapo T-111		1
MU43330	192	192	PI161375		1
MU43330	192	192	Vedrantais			8
MU43330	192	192	Piel de Sapo Pinyonet torpedo		2
MU43330	290	290	agrestis pat81	4
MU43330	290	290	Piel de Sapo T-111	1
MU43330	290	290	PI161375	1
MU43330	290	290	Vedrantais			7
MU43330	290	290	Piel de Sapo Pinyonet torpedo	2
MU43330	294	294	agrestis pat81			4
MU43330	294	294	Piel de Sapo T-111			1
MU43330	294	294	PI161375			1
MU43330	294	294	Vedrantais		7
MU43330	294	294	Piel de Sapo Pinyonet torpedo			2
MU43330	296	296	agrestis pat81				4
MU43330	296	296	Piel de Sapo T-111				1
MU43330	296	296	PI161375				1
MU43330	296	296	Vedrantais			7
MU43330	296	296	Piel de Sapo Pinyonet torpedo				2
MU43330	306	306	agrestis pat81		4
MU43330	306	306	Piel de Sapo T-111		1
MU43330	306	306	PI161375		1
MU43330	306	306	Vedrantais			7
MU43330	306	306	Piel de Sapo Pinyonet torpedo		2
MU43330	318	318	agrestis pat81			4
MU43330	318	318	Piel de Sapo T-111			1
MU43330	318	318	PI161375			1
MU43330	318	318	Vedrantais		7
MU43330	318	318	Piel de Sapo Pinyonet torpedo			2
MU43330	377	377	agrestis pat81			4
MU43330	377	377	Piel de Sapo T-111		1
MU43330	377	377	PI161375			1
MU43330	377	377	Vedrantais		7
MU43330	377	377	Piel de Sapo Pinyonet torpedo		2
MU43331	303	306	Dulce			3
MU43331	303	306	agrestis pat81		1
MU43331	303	306	Piel de Sapo T-111		2
MU43331	425	428	Dulce	4
MU43331	425	428	agrestis pat81	1
MU43331	425	428	Piel de Sapo T-111				2
MU43331	425	428	Tam Dew	1
MU43331	91	91	Dulce			2
MU43331	91	91	agrestis pat81		1
MU43331	91	91	Piel de Sapo T-111		2
MU43350	610	610	Hales Best Jumbo		1
MU43350	610	610	Dulce		3
MU43350	610	610	agrestis pat81				2
MU43350	610	610	Piel de Sapo T-111				6
MU43350	610	610	Piel de Sapo Pinyonet torpedo				1
MU43350	610	610	Vedrantais		15
MU43350	610	610	PI161375		1		2
MU43366	53	53	agrestis pat81		3
MU43366	53	53	Piel de Sapo T-111			3
MU43366	545	545	agrestis pat81		6
MU43366	545	545	Piel de Sapo T-111			3
MU43382	384	384	Dulce				14
MU43382	384	384	agrestis pat81		1
MU43382	384	384	cantaloupe C-35				2
MU43382	384	384	Piel de Sapo T-111		4
MU43382	384	384	PI161375		1		3
MU43382	384	384	Piel de Sapo Pinyonet torpedo		1
MU43382	384	384	Vedrantais				18
MU43382	61	61	Dulce			13
MU43382	61	61	agrestis pat81		2
MU43382	61	61	cantaloupe C-35			2
MU43382	61	61	Piel de Sapo T-111		4
MU43382	61	61	PI161375			4
MU43382	61	61	Piel de Sapo Pinyonet torpedo		1
MU43382	61	61	Vedrantais			18
MU43392	341	343	agrestis pat81			2
MU43392	341	343	Piel de Sapo T-111				2
MU43392	341	343	Piel de Sapo Pinyonet torpedo				1
MU43392	559	561	agrestis pat81	2
MU43392	559	561	Piel de Sapo T-111			2
MU43392	559	561	Piel de Sapo Pinyonet torpedo			1
MU43398	250	254	Dulce				5
MU43398	250	254	Tam Dew				1
MU43398	250	254	Piel de Sapo T-111				2
MU43398	250	254	PI161375					4
MU43398	250	254	Vedrantais				4
MU43398	251	255	Dulce	5
MU43398	251	255	Tam Dew	1
MU43398	251	255	Piel de Sapo T-111	2
MU43398	251	255	PI161375					4
MU43398	251	255	Vedrantais	4
MU43398	252	256	Dulce		5
MU43398	252	256	Tam Dew		1
MU43398	252	256	Piel de Sapo T-111		2
MU43398	252	256	PI161375					4
MU43398	252	256	Vedrantais		4
MU43403	559	559	Hales Best Jumbo	1
MU43403	559	559	Dulce	2
MU43403	559	559	agrestis pat81				3
MU43403	559	559	Piel de Sapo T-111	5
MU43403	559	559	PI161375				1
MU43403	559	559	Vedrantais				5
MU43403	559	559	cantaloupe C-35	2
MU43403	559	559	Piel de Sapo Pinyonet torpedo	1
MU43412	257	257	agrestis pat81				3
MU43412	257	257	Piel de Sapo T-111				3
MU43412	257	257	Vedrantais	2
MU43412	257	257	Piel de Sapo Pinyonet torpedo				1
MU43412	264	264	agrestis pat81	3
MU43412	264	264	Piel de Sapo T-111	3
MU43412	264	264	Vedrantais				2
MU43412	264	264	Piel de Sapo Pinyonet torpedo	1
MU43412	364	364	agrestis pat81			3
MU43412	364	364	Piel de Sapo T-111			3
MU43412	364	364	Vedrantais		2
MU43412	364	364	Piel de Sapo Pinyonet torpedo			1
MU43418	31	31	Piel de Sapo T-111	4
MU43418	31	31	PI161375				12
MU43418	31	31	Vedrantais	2
MU43418	31	31	cantaloupe C-35	1
MU43418	31	31	Piel de Sapo Pinyonet torpedo	1
MU43418	550	565	Piel de Sapo T-111				4
MU43418	550	565	PI161375	11
MU43418	550	565	Vedrantais				2
MU43418	550	565	cantaloupe C-35				1
MU43418	550	565	Piel de Sapo Pinyonet torpedo				1
MU43420	487	487	Dulce			4
MU43420	487	487	agrestis pat81			3
MU43420	487	487	Piel de Sapo T-111			10
MU43420	487	487	Vedrantais				7
MU43420	487	487	PI161375			3	1
MU43420	487	487	cantaloupe C-35			1
MU43422	182	182	Dulce		8
MU43422	182	182	Piel de Sapo T-111				6
MU43422	182	182	Vedrantais		35
MU43422	182	182	PI161375		6
MU43424	631	631	Hales Best Jumbo			1
MU43424	631	631	Dulce	2
MU43424	631	631	Piel de Sapo T-111			11
MU43424	631	631	Vedrantais			3
MU43424	631	631	PI161375			9
MU43424	631	631	cantaloupe C-35	1
MU43424	631	631	Noy Yizre'el			4
MU43425	353	354	Dulce	10
MU43425	353	354	Piel de Sapo T-111				55
MU43425	353	354	Vedrantais	26
MU43425	353	354	PI161375	21
MU43425	353	354	cantaloupe C-35	1
MU43425	353	354	Noy Yizre'el	1
MU43425	353	354	Piel de Sapo Pinyonet torpedo				1
MU43434	310	310	PI161375			2
MU43434	310	310	Vedrantais					2
MU43434	311	311	PI161375		2
MU43434	311	311	Vedrantais					2
MU43444	457	464	Dulce		19
MU43444	457	464	Piel de Sapo T-111			17
MU43444	457	464	Vedrantais			15
MU43444	457	464	PI161375			11
MU43448	657	658	Dulce	11
MU43448	657	658	agrestis pat81				1
MU43448	657	658	Vedrantais	1
MU43448	657	658	PI161375				13
MU43456	206	209	Hales Best Jumbo			1
MU43456	206	209	Dulce			2
MU43456	206	209	agrestis pat81		1
MU43456	206	209	Piel de Sapo T-111		3
MU43456	206	209	PI161375		14
MU43456	206	209	Vedrantais		4
MU43456	206	209	cantaloupe C-35		1
MU43456	305	308	Hales Best Jumbo			1
MU43456	305	308	Dulce			2
MU43456	305	308	agrestis pat81		1
MU43456	305	308	Piel de Sapo T-111		3
MU43456	305	308	PI161375		14
MU43456	305	308	Vedrantais		4
MU43456	793	799	Dulce	2
MU43456	793	799	agrestis pat81	1
MU43456	793	799	Piel de Sapo T-111				2
MU43456	793	799	Vedrantais				2
MU43456	793	799	PI161375	6
MU43456	793	799	cantaloupe C-35				1
MU43458	316	316	Dulce	1
MU43458	316	316	agrestis pat81				2
MU43458	316	316	Piel de Sapo T-111	4
MU43458	316	316	PI161375				4
MU43458	316	316	Vedrantais				6
MU43458	316	316	cantaloupe C-35				4
MU43458	316	316	Piel de Sapo Pinyonet torpedo	1
MU43458	319	319	Dulce		1
MU43458	319	319	agrestis pat81		2
MU43458	319	319	Piel de Sapo T-111		4
MU43458	319	319	PI161375		4
MU43458	319	319	Vedrantais		6
MU43458	319	319	cantaloupe C-35			4
MU43458	319	319	Piel de Sapo Pinyonet torpedo		1
MU43458	394	394	Dulce		1
MU43458	394	394	agrestis pat81		3
MU43458	394	394	Piel de Sapo T-111		4
MU43458	394	394	PI161375		4
MU43458	394	394	Vedrantais		6
MU43458	394	394	cantaloupe C-35			4
MU43458	394	394	Piel de Sapo Pinyonet torpedo		1
MU43458	447	447	Dulce	1
MU43458	447	447	agrestis pat81		3
MU43458	447	447	Piel de Sapo T-111	4
MU43458	447	447	PI161375		4
MU43458	447	447	Vedrantais		6
MU43458	447	447	cantaloupe C-35		4
MU43458	447	447	Piel de Sapo Pinyonet torpedo	1
MU43458	454	454	Dulce	1
MU43458	454	454	agrestis pat81	3
MU43458	454	454	Piel de Sapo T-111	4
MU43458	454	454	PI161375	4
MU43458	454	454	Vedrantais	6
MU43458	454	454	cantaloupe C-35				4
MU43458	454	454	Piel de Sapo Pinyonet torpedo	1
MU43458	565	565	Dulce		1
MU43458	565	565	agrestis pat81		3
MU43458	565	565	Piel de Sapo T-111		4
MU43458	565	565	PI161375		4
MU43458	565	565	Vedrantais		6
MU43458	565	565	cantaloupe C-35	4
MU43458	565	565	Piel de Sapo Pinyonet torpedo		1
MU43458	598	598	Dulce			1
MU43458	598	598	agrestis pat81			3
MU43458	598	598	Piel de Sapo T-111			4
MU43458	598	598	PI161375			4
MU43458	598	598	Vedrantais			6
MU43458	598	598	cantaloupe C-35				4
MU43458	598	598	Piel de Sapo Pinyonet torpedo			1
MU43458	658	659	Dulce		1
MU43458	658	659	agrestis pat81	3
MU43458	658	659	Piel de Sapo T-111		3
MU43458	658	659	PI161375	4
MU43458	658	659	Vedrantais	6
MU43458	658	659	cantaloupe C-35	4
MU43467	171	171	Dulce		3
MU43467	171	171	agrestis pat81			1
MU43467	171	171	Piel de Sapo T-111			2
MU43467	171	171	Vedrantais			1
MU43467	171	171	cantaloupe C-35			1
MU43467	268	268	Dulce				3
MU43467	268	268	agrestis pat81	2
MU43467	268	268	Piel de Sapo T-111	2
MU43467	268	268	Vedrantais	1
MU43467	268	268	cantaloupe C-35	1
MU43467	279	279	Dulce	3
MU43467	279	279	agrestis pat81				2
MU43467	279	279	Piel de Sapo T-111	2
MU43467	279	279	Vedrantais	1
MU43467	279	279	cantaloupe C-35	1
MU43467	453	453	Dulce				3
MU43467	453	453	agrestis pat81			2
MU43467	453	453	Piel de Sapo T-111			1
MU43467	453	453	Vedrantais			1
MU43467	453	453	cantaloupe C-35			1
MU43472	756	759	Dulce				6
MU43472	756	759	Roshet	2
MU43472	756	759	agrestis pat81	1
MU43472	756	759	Piel de Sapo T-111	3
MU43483	116	116	Dulce			3
MU43483	116	116	Piel de Sapo T-111			3
MU43483	116	116	PI161375		2
MU43483	116	116	Vedrantais			6
MU43483	424	425	Dulce		2
MU43483	424	425	Piel de Sapo T-111		3
MU43483	424	425	PI161375			2
MU43483	424	425	Vedrantais		6
MU43483	532	533	Dulce			2
MU43483	532	533	Piel de Sapo T-111			2
MU43483	532	533	PI161375		2
MU43483	532	533	Vedrantais			6
MU43483	56	56	Dulce		3
MU43483	56	56	Piel de Sapo T-111		3
MU43483	56	56	PI161375					2
MU43483	56	56	Vedrantais		6
MU43483	57	57	Dulce		3
MU43483	57	57	Piel de Sapo T-111		3
MU43483	57	57	PI161375					2
MU43483	57	57	Vedrantais		6
MU43483	58	58	Dulce			3
MU43483	58	58	Piel de Sapo T-111			3
MU43483	58	58	PI161375					2
MU43483	58	58	Vedrantais			6
MU43483	77	77	Dulce			3
MU43483	77	77	Piel de Sapo T-111			3
MU43483	77	77	PI161375				2
MU43483	77	77	Vedrantais			6
MU43483	81	81	Dulce		3
MU43483	81	81	Piel de Sapo T-111		3
MU43483	81	81	PI161375			2
MU43483	81	81	Vedrantais		6
MU43484	195	195	agrestis pat81	2
MU43484	195	195	Piel de Sapo T-111				1
MU43484	195	195	Vedrantais				1
MU43484	195	195	cantaloupe C-35				1
MU43484	195	195	Piel de Sapo Pinyonet torpedo				2
MU43490	372	374	Dulce	1
MU43490	372	374	agrestis pat81			2
MU43490	372	374	Piel de Sapo T-111	2
MU43490	416	429	Dulce		1
MU43490	416	429	agrestis pat81					2
MU43490	416	429	Piel de Sapo T-111		2
MU43490	438	451	Dulce				1
MU43490	438	451	agrestis pat81		2
MU43490	438	451	Piel de Sapo T-111				2
MU43500	451	451	agrestis pat81			2
MU43500	451	451	Piel de Sapo T-111		2
MU43526	75	75	Dulce			1
MU43526	75	75	agrestis pat81			1
MU43526	75	75	Piel de Sapo T-111			2
MU43526	75	75	Vedrantais		2
MU43526	75	75	Tam Dew			1
MU43526	75	75	Piel de Sapo Pinyonet torpedo		1
MU43532	315	315	agrestis pat81	3
MU43532	315	315	Piel de Sapo T-111		2
MU43532	315	315	cantaloupe C-35		1
MU43532	315	315	Piel de Sapo Pinyonet torpedo		1
MU43532	316	316	agrestis pat81	3
MU43532	316	316	Piel de Sapo T-111				2
MU43532	316	316	cantaloupe C-35				1
MU43532	316	316	Piel de Sapo Pinyonet torpedo				1
MU43532	523	523	agrestis pat81				3
MU43532	523	523	Piel de Sapo T-111	2
MU43532	523	523	cantaloupe C-35	1
MU43532	523	523	Piel de Sapo Pinyonet torpedo	1
MU43535	105	105	Hales Best Jumbo			1
MU43535	105	105	agrestis pat81		2
MU43535	105	105	Piel de Sapo T-111			3
MU43535	105	105	PI161375		1
MU43535	105	105	cantaloupe C-35			2
MU43543	369	369	Hales Best Jumbo	1
MU43543	369	369	agrestis pat81				1
MU43543	369	369	Piel de Sapo T-111	4
MU43543	369	369	PI161375				2
MU43543	369	369	cantaloupe C-35	1
MU43543	369	369	Piel de Sapo Pinyonet torpedo	1
MU43543	411	411	Hales Best Jumbo		1
MU43543	411	411	agrestis pat81			1
MU43543	411	411	Piel de Sapo T-111		4
MU43543	411	411	PI161375			2
MU43543	411	411	cantaloupe C-35		1
MU43543	411	411	Piel de Sapo Pinyonet torpedo		1
MU43543	439	439	Hales Best Jumbo	1
MU43543	439	439	agrestis pat81			1
MU43543	439	439	Piel de Sapo T-111	4
MU43543	439	439	PI161375			2
MU43543	439	439	cantaloupe C-35	1
MU43543	439	439	Piel de Sapo Pinyonet torpedo	1
MU43543	500	500	Hales Best Jumbo		1
MU43543	500	500	agrestis pat81			1
MU43543	500	500	Piel de Sapo T-111		4
MU43543	500	500	PI161375			2
MU43543	500	500	cantaloupe C-35		1
MU43543	500	500	Piel de Sapo Pinyonet torpedo		1
MU43543	631	631	Hales Best Jumbo			1
MU43543	631	631	agrestis pat81		1
MU43543	631	631	Piel de Sapo T-111			4
MU43543	631	631	PI161375		2
MU43543	631	631	cantaloupe C-35			1
MU43549	1002	1004	Dulce		3
MU43549	1002	1004	Piel de Sapo T-111			6
MU43549	1002	1004	Vedrantais		9
MU43549	1002	1004	PI161375		4
MU43549	1002	1004	cantaloupe C-35		2
MU43549	521	523	Dulce	3
MU43549	521	523	agrestis pat81	1
MU43549	521	523	Piel de Sapo T-111			9
MU43549	521	523	Vedrantais	9
MU43549	521	523	PI161375	3
MU43549	521	523	cantaloupe C-35	2
MU43575	168	168	Dulce		4
MU43575	168	168	agrestis pat81		3
MU43575	168	168	Piel de Sapo T-111	3
MU43575	168	168	Vedrantais	4
MU43575	168	168	cantaloupe C-35	1
MU43575	232	232	Hales Best Jumbo				2
MU43575	232	232	Dulce			4
MU43575	232	232	agrestis pat81			3
MU43575	232	232	Piel de Sapo T-111				3
MU43575	232	232	Vedrantais				4
MU43575	232	232	cantaloupe C-35				2
MU43575	244	244	Hales Best Jumbo	2
MU43575	244	244	Dulce					4
MU43575	244	244	agrestis pat81	3
MU43575	244	244	Piel de Sapo T-111	3
MU43575	244	244	Vedrantais	4
MU43575	244	244	cantaloupe C-35	2
MU43575	245	245	Hales Best Jumbo	2
MU43575	245	245	Dulce					4
MU43575	245	245	agrestis pat81	3
MU43575	245	245	Piel de Sapo T-111	3
MU43575	245	245	Vedrantais	4
MU43575	245	245	cantaloupe C-35	2
MU43575	246	246	Hales Best Jumbo			2
MU43575	246	246	Dulce					4
MU43575	246	246	agrestis pat81			3
MU43575	246	246	Piel de Sapo T-111			3
MU43575	246	246	Vedrantais			4
MU43575	246	246	cantaloupe C-35			2
MU43575	247	247	Hales Best Jumbo	2
MU43575	247	247	Dulce					4
MU43575	247	247	agrestis pat81	3
MU43575	247	247	Piel de Sapo T-111	3
MU43575	247	247	Vedrantais	4
MU43575	247	247	cantaloupe C-35	2
MU43575	248	248	Hales Best Jumbo	2
MU43575	248	248	Dulce					4
MU43575	248	248	agrestis pat81	3
MU43575	248	248	Piel de Sapo T-111	3
MU43575	248	248	Vedrantais	4
MU43575	248	248	cantaloupe C-35	2
MU43575	249	249	Hales Best Jumbo			2
MU43575	249	249	Dulce					4
MU43575	249	249	agrestis pat81			3
MU43575	249	249	Piel de Sapo T-111			3
MU43575	249	249	Vedrantais			4
MU43575	249	249	cantaloupe C-35			2
MU43575	250	250	Hales Best Jumbo	2
MU43575	250	250	Dulce					4
MU43575	250	250	agrestis pat81					3
MU43575	250	250	Piel de Sapo T-111	3
MU43575	250	250	Vedrantais	4
MU43575	250	250	cantaloupe C-35	3
MU43575	251	251	Hales Best Jumbo	2
MU43575	251	251	Dulce					4
MU43575	251	251	agrestis pat81					3
MU43575	251	251	Piel de Sapo T-111	3
MU43575	251	251	Vedrantais	4
MU43575	251	251	cantaloupe C-35	3
MU43575	252	252	Hales Best Jumbo			2
MU43575	252	252	Dulce					4
MU43575	252	252	agrestis pat81					3
MU43575	252	252	Piel de Sapo T-111			3
MU43575	252	252	Vedrantais			4
MU43575	252	252	cantaloupe C-35			3
MU43575	444	445	Hales Best Jumbo			2
MU43575	444	445	Dulce		4
MU43575	444	445	agrestis pat81			3
MU43575	444	445	Piel de Sapo T-111			3
MU43575	444	445	Vedrantais			4
MU43575	444	445	cantaloupe C-35			4
MU43575	586	587	Hales Best Jumbo	2
MU43575	586	587	Dulce					4
MU43575	586	587	agrestis pat81	3
MU43575	586	587	Piel de Sapo T-111	3
MU43575	586	587	Vedrantais	4
MU43575	586	587	cantaloupe C-35	4
MU43575	587	588	Hales Best Jumbo	2
MU43575	587	588	Dulce					4
MU43575	587	588	agrestis pat81	3
MU43575	587	588	Piel de Sapo T-111	3
MU43575	587	588	Vedrantais	4
MU43575	587	588	cantaloupe C-35	4
MU43575	765	767	Hales Best Jumbo		1
MU43575	765	767	Dulce			2
MU43575	765	767	agrestis pat81			3
MU43575	765	767	Piel de Sapo T-111		2
MU43575	765	767	Vedrantais		2
MU43575	765	767	cantaloupe C-35		4
MU43577	223	226	Hales Best Jumbo		1
MU43577	223	226	Dulce	10
MU43577	223	226	agrestis pat81	1
MU43577	223	226	Piel de Sapo T-111		49
MU43577	223	226	PI161375	10	1
MU43577	223	226	Vedrantais	50	2
MU43577	223	226	cantaloupe C-35		2
MU43577	223	226	Piel de Sapo Pinyonet torpedo		1
MU43577	309	312	Hales Best Jumbo	1
MU43577	309	312	Dulce				10
MU43577	309	312	agrestis pat81	1
MU43577	309	312	Piel de Sapo T-111	50
MU43577	309	312	PI161375	11
MU43577	309	312	Vedrantais	53
MU43577	309	312	cantaloupe C-35	2
MU43577	309	312	Piel de Sapo Pinyonet torpedo	1
MU43577	512	515	Hales Best Jumbo	1
MU43577	512	515	Dulce				10
MU43577	512	515	agrestis pat81	1
MU43577	512	515	Piel de Sapo T-111	49
MU43577	512	515	PI161375	11
MU43577	512	515	Vedrantais	53
MU43577	512	515	cantaloupe C-35	2
MU43577	512	515	Piel de Sapo Pinyonet torpedo	1
MU43577	565	568	Hales Best Jumbo	1
MU43577	565	568	Dulce		10
MU43577	565	568	agrestis pat81	1
MU43577	565	568	Piel de Sapo T-111	48
MU43577	565	568	PI161375	11
MU43577	565	568	Vedrantais	53
MU43577	565	568	cantaloupe C-35	2
MU43577	565	568	Piel de Sapo Pinyonet torpedo	1
MU43577	709	712	Hales Best Jumbo	1
MU43577	709	712	Dulce				10
MU43577	709	712	agrestis pat81				1
MU43577	709	712	Piel de Sapo T-111	49
MU43577	709	712	PI161375	1			10
MU43577	709	712	Vedrantais	2			51
MU43577	709	712	cantaloupe C-35	2
MU43577	709	712	Piel de Sapo Pinyonet torpedo	1
MU43580	290	290	Piel de Sapo T-111		2
MU43580	290	290	Vedrantais			4
MU43580	290	290	PI161375			2
MU43580	290	290	cantaloupe C-35			2
MU43581	597	598	agrestis pat81	1
MU43581	597	598	Piel de Sapo T-111		4
MU43581	597	598	PI161375	2
MU43581	597	598	Vedrantais	1
MU43581	597	598	cantaloupe C-35		1
MU43583	114	114	Dulce		3
MU43583	114	114	Piel de Sapo T-111		7
MU43583	114	114	PI161375					2
MU43583	114	114	cantaloupe C-35		1
MU43583	114	114	Piel de Sapo Pinyonet torpedo		1
MU43583	261	261	Dulce			3
MU43583	261	261	Piel de Sapo T-111		7
MU43583	261	261	PI161375		2
MU43583	261	261	cantaloupe C-35			1
MU43583	261	261	Piel de Sapo Pinyonet torpedo		1
MU43583	387	387	Dulce		3
MU43583	387	387	Piel de Sapo T-111			7
MU43583	387	387	PI161375			2
MU43583	387	387	cantaloupe C-35		1
MU43583	387	387	Piel de Sapo Pinyonet torpedo			1
MU43583	479	479	Dulce	3
MU43583	479	479	Piel de Sapo T-111	7
MU43583	479	479	PI161375		2
MU43583	479	479	cantaloupe C-35	1
MU43583	479	479	Piel de Sapo Pinyonet torpedo	1
MU43583	602	602	Dulce				3
MU43583	602	602	Piel de Sapo T-111			5
MU43583	602	602	PI161375			2
MU43583	602	602	cantaloupe C-35				1
MU43583	602	602	Piel de Sapo Pinyonet torpedo			1
MU43583	639	641	Dulce			3
MU43583	639	641	Piel de Sapo T-111	5
MU43583	639	641	PI161375			2
MU43583	639	641	cantaloupe C-35			1
MU43583	639	641	Piel de Sapo Pinyonet torpedo	1
MU43584	120	120	Hales Best Jumbo				1
MU43584	120	120	Dulce	1
MU43584	120	120	agrestis pat81				2
MU43584	120	120	Piel de Sapo T-111	5
MU43584	120	120	Vedrantais	4
MU43584	120	120	Piel de Sapo Pinyonet torpedo	1
MU43586	101	101	Hales Best Jumbo				1
MU43586	101	101	Piel de Sapo T-111			11
MU43586	101	101	PI161375				3
MU43586	188	188	Hales Best Jumbo			1
MU43586	188	188	Piel de Sapo T-111			11
MU43586	188	188	PI161375		3
MU43598	219	222	Dulce	2
MU43598	219	222	Piel de Sapo T-111				7
MU43598	219	222	PI161375				2
MU43598	219	222	Vedrantais	12
MU43598	219	222	Piel de Sapo Pinyonet torpedo				4
MU43598	58	60	Dulce		2
MU43598	58	60	Piel de Sapo T-111					7
MU43598	58	60	PI161375		2
MU43598	58	60	Vedrantais		12
MU43598	58	60	Piel de Sapo Pinyonet torpedo					4
MU43598	58	61	Dulce			2
MU43598	58	61	Piel de Sapo T-111					7
MU43598	58	61	PI161375			2
MU43598	58	61	Vedrantais			12
MU43598	58	61	Piel de Sapo Pinyonet torpedo					4
MU43612	41	41	agrestis pat81	1
MU43612	41	41	Piel de Sapo T-111				10
MU43612	41	41	Vedrantais	1
MU43612	41	41	PI161375	5
MU43612	41	41	cantaloupe C-35	1
MU43612	41	41	Piel de Sapo Pinyonet torpedo				1
MU43639	12	12	agrestis pat81				3
MU43639	12	12	Piel de Sapo T-111	24
MU43639	12	12	Piel de Sapo Pinyonet torpedo	1
MU43639	64	64	Dulce				4
MU43639	64	64	agrestis pat81				3
MU43639	64	64	Piel de Sapo T-111	26
MU43639	64	64	Piel de Sapo Pinyonet torpedo				1
MU43639	679	681	Dulce				1
MU43639	679	681	agrestis pat81				3
MU43639	679	681	Piel de Sapo T-111	23
MU43639	679	681	Piel de Sapo Pinyonet torpedo	1
MU43646	162	162	Dulce	7
MU43646	162	162	Piel de Sapo T-111	9
MU43646	162	162	Vedrantais	5
MU43646	162	162	PI161375			9
MU43646	162	162	cantaloupe C-35	1
MU43646	162	162	Piel de Sapo Pinyonet torpedo	1
MU43646	643	646	Dulce					8
MU43646	643	646	Piel de Sapo T-111					9
MU43646	643	646	Vedrantais					5
MU43646	643	646	PI161375			7
MU43646	643	646	cantaloupe C-35					2
MU43646	643	646	Piel de Sapo Pinyonet torpedo					1
MU43646	643	647	Dulce					8
MU43646	643	647	Piel de Sapo T-111					9
MU43646	643	647	Vedrantais					5
MU43646	643	647	PI161375	7
MU43646	643	647	cantaloupe C-35					2
MU43646	643	647	Piel de Sapo Pinyonet torpedo					1
MU43680	193	193	Piel de Sapo T-111		2
MU43680	193	193	Vedrantais		1
MU43680	193	193	cantaloupe C-35				3
MU43681	547	547	agrestis pat81		2
MU43681	547	547	Piel de Sapo T-111			2
MU43681	547	547	Vedrantais		1
MU43681	547	547	PI161375		1
MU43681	547	547	cantaloupe C-35		1
MU43685	611	618	agrestis pat81			2
MU43685	611	618	Piel de Sapo T-111		1
MU43685	611	618	Vedrantais		2
MU43685	611	618	PI161375		2
MU43685	611	618	cantaloupe C-35		1
MU43690	517	527	Piel de Sapo T-111	2
MU43690	517	527	PI161375				2
MU43690	517	527	cantaloupe C-35	2
MU43690	518	528	Piel de Sapo T-111		2
MU43690	518	528	PI161375	2
MU43690	518	528	cantaloupe C-35		2
MU43705	264	264	Dulce			2
MU43705	264	264	Piel de Sapo T-111			3
MU43705	264	264	PI161375					11
MU43705	264	264	Vedrantais			8
MU43705	265	265	Dulce		2
MU43705	265	265	Piel de Sapo T-111		3
MU43705	265	265	PI161375					11
MU43705	265	265	Vedrantais		8
MU43705	266	266	Dulce		2
MU43705	266	266	Piel de Sapo T-111		3
MU43705	266	266	PI161375					11
MU43705	266	266	Vedrantais		8
MU43705	268	268	Dulce		2
MU43705	268	268	Piel de Sapo T-111		3
MU43705	268	268	PI161375					11
MU43705	268	268	Vedrantais		8
MU43710	162	167	Piel de Sapo T-111	1
MU43710	162	167	PI161375	2
MU43710	162	167	cantaloupe C-35					4
MU43710	162	167	Piel de Sapo Pinyonet torpedo	2
MU43710	206	211	Piel de Sapo T-111	1
MU43710	206	211	PI161375	2
MU43710	206	211	cantaloupe C-35				4
MU43710	206	211	Piel de Sapo Pinyonet torpedo	2
MU43710	274	279	Piel de Sapo T-111		1
MU43710	274	279	PI161375			2
MU43710	274	279	cantaloupe C-35		4
MU43710	274	279	Piel de Sapo Pinyonet torpedo		2
MU43710	377	382	Piel de Sapo T-111		1
MU43710	377	382	PI161375	2
MU43710	377	382	cantaloupe C-35		4
MU43710	377	382	Piel de Sapo Pinyonet torpedo		2
MU43710	546	551	Piel de Sapo T-111		1
MU43710	546	551	PI161375			2
MU43710	546	551	cantaloupe C-35		4
MU43710	546	551	Piel de Sapo Pinyonet torpedo		2
MU43710	80	85	Piel de Sapo T-111	1
MU43710	80	85	PI161375				2
MU43710	80	85	cantaloupe C-35	4
MU43710	80	85	Piel de Sapo Pinyonet torpedo	2
MU43727	546	547	Dulce		2
MU43727	546	547	agrestis pat81				1
MU43727	546	547	Piel de Sapo T-111		3
MU43727	546	547	PI161375				4
MU43727	546	547	Vedrantais		3
MU43727	546	547	cantaloupe C-35		3
MU43727	546	547	Piel de Sapo Pinyonet torpedo		3
MU43730	480	488	Dulce		4
MU43730	480	488	agrestis pat81		2
MU43730	480	488	Piel de Sapo T-111				4
MU43730	480	488	PI161375		3
MU43730	480	488	Vedrantais		11
MU43730	480	488	cantaloupe C-35		2
MU43734	123	123	Hales Best Jumbo		1
MU43734	123	123	Dulce		1
MU43734	123	123	Piel de Sapo T-111		10
MU43734	123	123	PI161375		1
MU43734	123	123	Vedrantais			14
MU43734	123	123	Tam Dew			1
MU43734	123	123	cantaloupe C-35		3
MU43734	123	123	Piel de Sapo Pinyonet torpedo		3
MU43734	157	157	Hales Best Jumbo		1
MU43734	157	157	Dulce		1
MU43734	157	157	Piel de Sapo T-111			10
MU43734	157	157	PI161375		1
MU43734	157	157	Vedrantais		14
MU43734	157	157	Tam Dew		1
MU43734	157	157	cantaloupe C-35		3
MU43734	157	157	Noy Yizre'el		1
MU43734	157	157	Piel de Sapo Pinyonet torpedo			3
MU43734	641	641	Hales Best Jumbo		1
MU43734	641	641	Piel de Sapo T-111			9
MU43734	641	641	PI161375			1
MU43734	641	641	Vedrantais			13
MU43734	641	641	Tam Dew			1
MU43734	641	641	cantaloupe C-35		4
MU43734	641	641	Noy Yizre'el			2
MU43734	641	641	Piel de Sapo Pinyonet torpedo			3
MU43734	676	676	Piel de Sapo T-111		9
MU43734	676	676	PI161375		1
MU43734	676	676	Vedrantais			13
MU43734	676	676	Tam Dew			1
MU43734	676	676	cantaloupe C-35		3
MU43734	676	676	Noy Yizre'el			2
MU43734	676	676	Piel de Sapo Pinyonet torpedo		3
MU43734	695	696	Piel de Sapo T-111		9
MU43734	695	696	PI161375		1
MU43734	695	696	Vedrantais			13
MU43734	695	696	Tam Dew			1
MU43734	695	696	cantaloupe C-35			3
MU43734	695	696	Noy Yizre'el			2
MU43734	695	696	Piel de Sapo Pinyonet torpedo		3
MU43744	1095	1095	Dulce			1
MU43744	1095	1095	agrestis pat81		4
MU43744	1095	1095	Piel de Sapo T-111		1
MU43744	1095	1095	Vedrantais		2
MU43744	1095	1095	PI161375			3
MU43744	1095	1095	cantaloupe C-35			1
MU43744	1183	1184	Dulce	1
MU43744	1183	1184	agrestis pat81	4
MU43744	1183	1184	Piel de Sapo T-111	1
MU43744	1183	1184	Vedrantais	2
MU43744	1183	1184	PI161375				2
MU43744	1183	1184	cantaloupe C-35	1
MU43744	1183	1184	Noy Yizre'el	1
MU43744	446	446	Dulce			4
MU43744	446	446	agrestis pat81	6
MU43744	446	446	PI161375			2
MU43744	446	446	Vedrantais	2
MU43767	450	453	Dulce					1
MU43767	450	453	Piel de Sapo T-111					5
MU43767	450	453	Vedrantais	31				1
MU43767	450	453	PI161375	15				2
MU43767	450	453	Piel de Sapo Pinyonet torpedo	2
MU43769	242	242	Dulce		1
MU43769	242	242	PI161375			7
MU43769	242	242	Vedrantais		12
MU43769	242	242	cantaloupe C-35		1
MU43773	132	132	Dulce				5
MU43773	132	132	agrestis pat81				6
MU43773	132	132	Piel de Sapo T-111	10
MU43773	132	132	PI161375				14
MU43773	132	132	Vedrantais				44
MU43773	132	132	cantaloupe C-35				2
MU43773	132	132	Piel de Sapo Pinyonet torpedo	1
MU43773	463	465	Dulce			5
MU43773	463	465	agrestis pat81			6
MU43773	463	465	Piel de Sapo T-111			10
MU43773	463	465	PI161375			14
MU43773	463	465	Vedrantais			42
MU43773	463	465	cantaloupe C-35		2
MU43773	463	465	Piel de Sapo Pinyonet torpedo			1
MU43773	638	641	agrestis pat81		4
MU43773	638	641	Piel de Sapo T-111					4
MU43773	638	641	PI161375		2
MU43773	638	641	Vedrantais		8
MU43773	638	641	cantaloupe C-35		1
MU43833	329	329	Dulce				4
MU43833	329	329	Piel de Sapo T-111				3
MU43833	329	329	Vedrantais				1
MU43833	329	329	PI161375			2
MU43838	158	158	Dulce				5
MU43838	158	158	agrestis pat81	1
MU43838	158	158	Piel de Sapo T-111				8
MU43838	158	158	PI161375	5
MU43838	158	158	cantaloupe C-35				1
MU43838	158	158	Piel de Sapo Pinyonet torpedo				1
MU43838	170	170	Dulce	5
MU43838	170	170	agrestis pat81		1
MU43838	170	170	Piel de Sapo T-111	8
MU43838	170	170	PI161375		5
MU43838	170	170	cantaloupe C-35	1
MU43838	170	170	Piel de Sapo Pinyonet torpedo	1
MU43838	183	183	Dulce	5
MU43838	183	183	agrestis pat81		1
MU43838	183	183	Piel de Sapo T-111	9
MU43838	183	183	PI161375		5
MU43838	183	183	cantaloupe C-35	1
MU43838	183	183	Piel de Sapo Pinyonet torpedo	1
MU43838	256	256	Dulce			5
MU43838	256	256	agrestis pat81		1
MU43838	256	256	Piel de Sapo T-111			9
MU43838	256	256	PI161375		5
MU43838	256	256	cantaloupe C-35			1
MU43838	256	256	Piel de Sapo Pinyonet torpedo			1
MU43846	412	413	Piel de Sapo T-111				2
MU43846	412	413	PI161375	4
MU43848	117	117	Dulce	2
MU43848	117	117	Piel de Sapo T-111				3
MU43848	117	117	PI161375				1
MU43848	117	117	Vedrantais				1
MU43848	79	79	Dulce	2
MU43848	79	79	Piel de Sapo T-111				3
MU43848	79	79	PI161375				1
MU43848	79	79	Vedrantais				1
MU43854	151	151	Dulce	8
MU43854	151	151	Piel de Sapo T-111			4
MU43854	151	151	Vedrantais	1
MU43854	151	151	PI161375			1
MU43854	43	43	Dulce	7
MU43854	43	43	Piel de Sapo T-111				4
MU43854	43	43	Vedrantais	1
MU43854	43	43	PI161375				1
MU43854	589	595	Dulce	5
MU43854	589	595	Piel de Sapo T-111				3
MU43854	589	595	Vedrantais	1
MU43854	697	703	Dulce		4
MU43854	697	703	Piel de Sapo T-111			3
MU43854	697	703	Vedrantais		1
MU43861	627	628	Dulce			1
MU43861	627	628	agrestis pat81		3	1
MU43861	627	628	Piel de Sapo T-111			4
MU43861	627	628	PI161375		2
MU43861	627	628	cantaloupe C-35			1
MU43861	627	628	Piel de Sapo Pinyonet torpedo			1
MU43876	356	358	Hales Best Jumbo		2
MU43876	356	358	Dulce			1
MU43876	356	358	Piel de Sapo T-111			2
MU43876	356	358	Vedrantais		1
MU43876	356	358	Piel de Sapo Pinyonet torpedo			1
MU43880	966	966	Dulce			1
MU43880	966	966	agrestis pat81				2
MU43880	966	966	Piel de Sapo T-111			1
MU43880	966	966	Vedrantais			6
MU43880	966	966	Piel de Sapo Pinyonet torpedo			3
MU43909	421	423	Dulce	7
MU43909	421	423	Piel de Sapo T-111	2
MU43909	421	423	Vedrantais	4
MU43909	421	423	PI161375				4
MU43909	646	649	Dulce	6
MU43909	646	649	Piel de Sapo T-111	2
MU43909	646	649	Vedrantais	3
MU43909	646	649	PI161375				4
MU43909	660	663	Dulce		6
MU43909	660	663	Piel de Sapo T-111		2
MU43909	660	663	Vedrantais		3
MU43909	660	663	PI161375			4
MU43909	723	726	Dulce			5
MU43909	723	726	Piel de Sapo T-111			2
MU43909	723	726	Vedrantais			2
MU43909	723	726	PI161375	4
MU43923	340	340	Dulce		2
MU43923	340	340	agrestis pat81			3
MU43923	340	340	Piel de Sapo T-111			17
MU43923	340	340	Vedrantais			4
MU43923	340	340	PI161375			1
MU43923	340	340	cantaloupe C-35		2
MU43923	340	340	Noy Yizre'el			1
MU43923	728	731	Dulce	2
MU43923	728	731	agrestis pat81		1	2
MU43923	728	731	Piel de Sapo T-111			14
MU43923	728	731	Vedrantais			1
MU43923	728	731	cantaloupe C-35	3
MU43923	728	731	Noy Yizre'el			1
MU43931	185	185	Dulce		3
MU43931	185	185	agrestis pat81			1
MU43931	185	185	Piel de Sapo T-111			9
MU43931	185	185	PI161375			3
MU43931	185	185	Vedrantais		18
MU43931	185	185	cantaloupe C-35		1
MU43931	185	185	Piel de Sapo Pinyonet torpedo		1
MU43931	620	622	Dulce			3
MU43931	620	622	agrestis pat81		1
MU43931	620	622	Piel de Sapo T-111		8
MU43931	620	622	Vedrantais			16
MU43931	620	622	PI161375		3
MU43931	620	622	cantaloupe C-35			1
MU43934	171	171	Vedrantais		1
MU43934	171	171	PI161375			4
MU43934	171	171	cantaloupe C-35		2
MU43934	241	241	Dulce		1
MU43934	241	241	Vedrantais		1
MU43934	241	241	PI161375			4
MU43934	241	241	cantaloupe C-35		2
MU43934	748	749	Dulce	1
MU43934	748	749	Vedrantais	1
MU43934	748	749	PI161375				4
MU43934	748	749	cantaloupe C-35	2
MU43944	408	408	Dulce			4
MU43944	408	408	Piel de Sapo T-111			1
MU43944	408	408	Vedrantais			1
MU43944	408	408	PI161375		3
MU43944	519	519	Dulce				4
MU43944	519	519	agrestis pat81	1
MU43944	519	519	Piel de Sapo T-111				1
MU43944	519	519	Vedrantais				2
MU43944	519	519	PI161375	3
MU43952	623	624	Piel de Sapo T-111			1
MU43952	623	624	Vedrantais			1
MU43952	623	624	PI161375	2
MU43952	623	624	cantaloupe C-35			3
MU43952	623	624	Piel de Sapo Pinyonet torpedo			1
MU43953	136	137	Dulce			1
MU43953	136	137	agrestis pat81		1
MU43953	136	137	Piel de Sapo T-111			9
MU43953	136	137	PI161375		1
MU43953	136	137	Vedrantais		2
MU43953	136	137	Piel de Sapo Pinyonet torpedo			1
MU43953	146	147	Dulce		1
MU43953	146	147	agrestis pat81			1
MU43953	146	147	Piel de Sapo T-111		9
MU43953	146	147	PI161375			1
MU43953	146	147	Vedrantais			2
MU43953	146	147	Piel de Sapo Pinyonet torpedo		1
MU43953	59	59	Dulce	1
MU43953	59	59	agrestis pat81			1
MU43953	59	59	Piel de Sapo T-111	9
MU43953	59	59	PI161375			1
MU43953	59	59	Vedrantais			2
MU43953	59	59	Piel de Sapo Pinyonet torpedo	1
MU43954	40	40	agrestis pat81			3
MU43954	40	40	Piel de Sapo T-111		3
MU43954	40	40	PI161375			1
MU43954	40	40	Vedrantais			3
MU43954	486	486	agrestis pat81			3
MU43954	486	486	Piel de Sapo T-111		3
MU43954	486	486	PI161375			2
MU43954	486	486	Vedrantais		4
MU43954	486	486	Noy Yizre'el		1
MU43954	559	559	agrestis pat81			3
MU43954	559	559	Piel de Sapo T-111		3
MU43954	559	559	PI161375			2
MU43954	559	559	Vedrantais			4
MU43954	559	559	cantaloupe C-35			1
MU43954	559	559	Noy Yizre'el		1
MU43962	45	45	Dulce		2
MU43962	45	45	Piel de Sapo T-111		5
MU43962	45	45	Vedrantais	3
MU43962	45	45	cantaloupe C-35	1
MU43962	56	56	Dulce			2
MU43962	56	56	Piel de Sapo T-111			5
MU43962	56	56	Vedrantais	3
MU43962	56	56	cantaloupe C-35	1
MU43962	62	63	Dulce	2
MU43962	62	63	Piel de Sapo T-111	5
MU43962	62	63	Vedrantais					3
MU43962	62	63	cantaloupe C-35					1
MU43962	653	659	Dulce	1
MU43962	653	659	Piel de Sapo T-111	4
MU43962	653	659	Vedrantais			3
MU43962	653	659	cantaloupe C-35			1
MU43962	653	659	Piel de Sapo Pinyonet torpedo	1
MU43997	417	417	agrestis pat81	4
MU43997	417	417	Piel de Sapo T-111				1
MU43997	417	417	Piel de Sapo Pinyonet torpedo				3
MU43997	538	540	agrestis pat81		4
MU43997	538	540	Piel de Sapo T-111		1
MU43997	538	540	Piel de Sapo Pinyonet torpedo			4
MU43997	831	834	agrestis pat81			3
MU43997	831	834	Piel de Sapo Pinyonet torpedo		4
MU44002	455	458	Dulce			3
MU44002	455	458	agrestis pat81		2
MU44002	455	458	Piel de Sapo T-111			8
MU44002	455	458	PI161375		8	2
MU44002	455	458	Vedrantais			9
MU44002	455	458	cantaloupe C-35			1
MU44002	455	458	Piel de Sapo Pinyonet torpedo			1
MU44002	60	60	Dulce	3
MU44002	60	60	agrestis pat81				2
MU44002	60	60	Piel de Sapo T-111	10
MU44002	60	60	PI161375	1	1		8
MU44002	60	60	Vedrantais	8
MU44002	60	60	cantaloupe C-35	1
MU44002	60	60	Piel de Sapo Pinyonet torpedo	1
MU44005	15	15	Dulce				1
MU44005	15	15	Piel de Sapo T-111				3
MU44005	15	15	PI161375				1
MU44005	15	15	Vedrantais	5
MU44006	157	157	Dulce					3
MU44006	157	157	Piel de Sapo T-111					8
MU44006	157	157	PI161375			9
MU44006	157	157	Vedrantais			12
MU44006	157	157	cantaloupe C-35					2
MU44006	157	157	Piel de Sapo Pinyonet torpedo					2
MU44006	158	158	Dulce					3
MU44006	158	158	Piel de Sapo T-111					8
MU44006	158	158	PI161375	9
MU44006	158	158	Vedrantais	12
MU44006	158	158	cantaloupe C-35					2
MU44006	158	158	Piel de Sapo Pinyonet torpedo					2
MU44009	231	232	Hales Best Jumbo			3
MU44009	231	232	Dulce		5
MU44009	231	232	Piel de Sapo T-111		16
MU44009	231	232	Vedrantais			33
MU44009	231	232	PI161375			10
MU44009	231	232	Tam Dew		1
MU44009	231	232	cantaloupe C-35		2
MU44009	231	232	Noy Yizre'el			1
MU44009	231	232	Piel de Sapo Pinyonet torpedo		1
MU44009	357	358	Hales Best Jumbo		3
MU44009	357	358	Dulce				5
MU44009	357	358	Piel de Sapo T-111				16
MU44009	357	358	Vedrantais				31
MU44009	357	358	PI161375				10
MU44009	357	358	Tam Dew				1
MU44009	357	358	cantaloupe C-35				1
MU44009	357	358	Noy Yizre'el		1
MU44009	357	358	Piel de Sapo Pinyonet torpedo				1
MU44009	366	367	Hales Best Jumbo				3
MU44009	366	367	Dulce	5
MU44009	366	367	Piel de Sapo T-111	16
MU44009	366	367	Vedrantais	31
MU44009	366	367	PI161375	4			6
MU44009	366	367	cantaloupe C-35	1
MU44009	366	367	Noy Yizre'el				1
MU44009	366	367	Piel de Sapo Pinyonet torpedo	1
MU44009	399	400	Hales Best Jumbo			3
MU44009	399	400	Dulce			5
MU44009	399	400	Piel de Sapo T-111			16
MU44009	399	400	Vedrantais		31
MU44009	399	400	PI161375		5	6
MU44009	399	400	cantaloupe C-35			1
MU44009	399	400	Noy Yizre'el			1
MU44009	399	400	Piel de Sapo Pinyonet torpedo			1
MU44011	328	328	Dulce	1
MU44011	328	328	Piel de Sapo T-111	6
MU44011	328	328	Vedrantais				15
MU44011	328	328	PI161375	1			3
MU44011	328	328	cantaloupe C-35	1
MU44011	328	328	Piel de Sapo Pinyonet torpedo	1
MU44013	302	303	Hales Best Jumbo			1
MU44013	302	303	agrestis pat81					1
MU44013	302	303	Piel de Sapo T-111					4
MU44013	302	303	PI161375					1
MU44013	302	303	Vedrantais			6
MU44013	302	303	Piel de Sapo Pinyonet torpedo					1
MU44014	650	656	Piel de Sapo T-111			3
MU44014	650	656	PI161375		7
MU44014	650	656	cantaloupe C-35		1
MU44017	389	389	agrestis pat81		1
MU44017	389	389	Piel de Sapo T-111			6
MU44017	389	389	Vedrantais		5
MU44017	389	389	cantaloupe C-35		1
MU44017	449	449	agrestis pat81				1
MU44017	449	449	Piel de Sapo T-111	6
MU44017	449	449	Vedrantais				5
MU44017	449	449	cantaloupe C-35				1
MU44017	698	698	agrestis pat81		1
MU44017	698	698	Piel de Sapo T-111			5
MU44017	698	698	Vedrantais		3
MU44017	698	698	cantaloupe C-35		2
MU44017	803	803	agrestis pat81		1
MU44017	803	803	Piel de Sapo T-111				4
MU44017	803	803	Vedrantais		2
MU44017	803	803	cantaloupe C-35		1
MU44020	49	49	Piel de Sapo T-111			6
MU44020	49	49	Vedrantais		12
MU44020	49	49	Piel de Sapo Pinyonet torpedo			1
MU44021	1002	1010	Piel de Sapo T-111		1
MU44021	1002	1010	PI161375				3
MU44021	1002	1010	Vedrantais		3
MU44021	1009	1017	Piel de Sapo T-111				1
MU44021	1009	1017	PI161375		3
MU44021	1009	1017	Vedrantais				3
MU44021	1014	1022	Piel de Sapo T-111				1
MU44021	1014	1022	PI161375		3
MU44021	1014	1022	Vedrantais				3
MU44021	1016	1024	Piel de Sapo T-111		1
MU44021	1016	1024	PI161375				3
MU44021	1016	1024	Vedrantais		3
MU44021	1023	1031	PI161375			3
MU44021	1023	1031	Vedrantais				3
MU44030	415	415	Dulce	3
MU44030	415	415	agrestis pat81				1
MU44030	415	415	Piel de Sapo T-111				8
MU44030	415	415	cantaloupe C-35				1
MU44036	213	213	Piel de Sapo T-111	3
MU44036	213	213	Vedrantais				10
MU44036	213	213	PI161375				3
MU44036	213	213	Tam Dew	1
MU44036	213	213	Noy Yizre'el	1
MU44039	810	811	Hales Best Jumbo	1
MU44039	810	811	agrestis pat81				1
MU44039	810	811	Piel de Sapo T-111				1
MU44039	810	811	PI161375				2
MU44039	810	811	Vedrantais				2
MU44039	810	811	cantaloupe C-35	2
MU44047	215	215	Hales Best Jumbo	1
MU44047	215	215	Dulce	1
MU44047	215	215	Piel de Sapo T-111	8
MU44047	215	215	Vedrantais	2
MU44047	215	215	PI161375			3
MU44047	215	215	cantaloupe C-35	2
MU44047	215	215	Piel de Sapo Pinyonet torpedo	1
MU44049	702	705	Dulce	4
MU44049	702	705	Piel de Sapo T-111	1
MU44049	702	705	Vedrantais	32
MU44049	702	705	PI161375				2
MU44049	702	705	cantaloupe C-35	1
MU44049	787	790	Dulce		4
MU44049	787	790	Piel de Sapo T-111		1
MU44049	787	790	Vedrantais		33
MU44049	787	790	PI161375			2
MU44049	787	790	cantaloupe C-35		1
MU44050	159	159	Dulce			2
MU44050	159	159	Piel de Sapo T-111		3
MU44050	159	159	Vedrantais		14
MU44050	159	159	PI161375		1
MU44050	159	159	cantaloupe C-35		1
MU44050	477	477	Dulce	2
MU44050	477	477	Piel de Sapo T-111			1
MU44050	477	477	Vedrantais			11
MU44050	477	477	PI161375			1
MU44050	58	58	Dulce		2
MU44050	58	58	Piel de Sapo T-111			3
MU44050	58	58	Vedrantais			14
MU44050	58	58	PI161375			1
MU44050	58	58	cantaloupe C-35			1
MU44056	912	912	Dulce				2
MU44056	912	912	agrestis pat81	1
MU44056	912	912	Piel de Sapo T-111				1
MU44056	912	912	cantaloupe C-35	2
MU44056	945	945	Dulce		2
MU44056	945	945	agrestis pat81				1
MU44056	945	945	Piel de Sapo T-111		1
MU44056	945	945	cantaloupe C-35				2
MU44056	948	948	Dulce	2
MU44056	948	948	agrestis pat81		1
MU44056	948	948	Piel de Sapo T-111	1
MU44056	948	948	cantaloupe C-35		2
MU44058	42	42	agrestis pat81		4
MU44058	42	42	Piel de Sapo T-111				2
MU44058	42	42	PI161375		1
MU44058	42	42	Vedrantais				2
MU44058	42	42	cantaloupe C-35				2
MU44058	886	891	Dulce			3
MU44058	886	891	Piel de Sapo T-111			8
MU44058	886	891	Vedrantais			4
MU44058	886	891	PI161375		2
MU44058	886	891	cantaloupe C-35			2
MU44067	142	142	Hales Best Jumbo	2
MU44067	142	142	Dulce		1
MU44067	142	142	agrestis pat81	3
MU44067	142	142	Piel de Sapo T-111		6
MU44067	142	142	Vedrantais	2
MU44067	142	142	PI161375	2
MU44067	142	142	cantaloupe C-35	1
MU44067	460	460	Hales Best Jumbo					2
MU44067	460	460	Dulce					1
MU44067	460	460	agrestis pat81		3
MU44067	460	460	Piel de Sapo T-111					6
MU44067	460	460	Vedrantais					2
MU44067	460	460	PI161375					2
MU44067	460	460	cantaloupe C-35					1
MU44067	461	461	Hales Best Jumbo				1	1
MU44067	461	461	Dulce					1
MU44067	461	461	agrestis pat81				3
MU44067	461	461	Piel de Sapo T-111					6
MU44067	461	461	Vedrantais					2
MU44067	461	461	PI161375					2
MU44067	461	461	cantaloupe C-35					1
MU44067	462	462	Hales Best Jumbo					2
MU44067	462	462	Dulce					1
MU44067	462	462	agrestis pat81	3
MU44067	462	462	Piel de Sapo T-111					6
MU44067	462	462	Vedrantais					2
MU44067	462	462	PI161375					2
MU44067	462	462	cantaloupe C-35					1
MU44067	468	468	Hales Best Jumbo	2
MU44067	468	468	Dulce					1
MU44067	468	468	agrestis pat81	3
MU44067	468	468	Piel de Sapo T-111					6
MU44067	468	468	Vedrantais	2
MU44067	468	468	PI161375	2
MU44067	468	468	cantaloupe C-35	1
MU44067	469	469	Hales Best Jumbo		2
MU44067	469	469	Dulce					1
MU44067	469	469	agrestis pat81		3
MU44067	469	469	Piel de Sapo T-111					6
MU44067	469	469	Vedrantais		2
MU44067	469	469	PI161375		2
MU44067	469	469	cantaloupe C-35		1
MU44067	471	471	Hales Best Jumbo	2
MU44067	471	471	Dulce					1
MU44067	471	471	agrestis pat81	3
MU44067	471	471	Piel de Sapo T-111					6
MU44067	471	471	Vedrantais	2
MU44067	471	471	PI161375	2
MU44067	471	471	cantaloupe C-35	1
MU44067	512	512	Hales Best Jumbo		2
MU44067	512	512	Dulce					1
MU44067	512	512	agrestis pat81		3
MU44067	512	512	Piel de Sapo T-111					6
MU44067	512	512	Vedrantais		2
MU44067	512	512	PI161375		2
MU44067	512	512	cantaloupe C-35		1
MU44067	513	513	Hales Best Jumbo			2
MU44067	513	513	Dulce					1
MU44067	513	513	agrestis pat81			3
MU44067	513	513	Piel de Sapo T-111					6
MU44067	513	513	Vedrantais			2
MU44067	513	513	PI161375			2
MU44067	513	513	cantaloupe C-35			1
MU44067	514	514	Hales Best Jumbo			2
MU44067	514	514	Dulce					1
MU44067	514	514	agrestis pat81			3
MU44067	514	514	Piel de Sapo T-111					6
MU44067	514	514	Vedrantais			2
MU44067	514	514	PI161375			2
MU44067	514	514	cantaloupe C-35			1
MU44067	515	515	Hales Best Jumbo	2
MU44067	515	515	Dulce					1
MU44067	515	515	agrestis pat81	3
MU44067	515	515	Piel de Sapo T-111					6
MU44067	515	515	Vedrantais	1
MU44067	515	515	PI161375	2
MU44067	515	515	cantaloupe C-35	1
MU44067	609	609	Hales Best Jumbo	2
MU44067	609	609	Dulce	1
MU44067	609	609	agrestis pat81				3
MU44067	609	609	Piel de Sapo T-111	5
MU44067	609	609	Vedrantais	2
MU44067	609	609	PI161375	2
MU44067	609	609	cantaloupe C-35	1
MU44075	234	237	Dulce	3
MU44075	234	237	agrestis pat81				1
MU44075	234	237	Piel de Sapo T-111				5
MU44075	234	237	Vedrantais				3
MU44075	234	237	PI161375				2
MU44075	234	237	Piel de Sapo Pinyonet torpedo				1
MU44075	264	267	Dulce		3
MU44075	264	267	agrestis pat81		1
MU44075	264	267	Piel de Sapo T-111		5
MU44075	264	267	Vedrantais			3
MU44075	264	267	PI161375		2
MU44075	264	267	Piel de Sapo Pinyonet torpedo			1
MU44075	492	495	Dulce	3
MU44075	492	495	agrestis pat81	1
MU44075	492	495	Piel de Sapo T-111	5
MU44075	492	495	Vedrantais		3
MU44075	492	495	PI161375	2
MU44075	492	495	cantaloupe C-35		1
MU44075	492	495	Piel de Sapo Pinyonet torpedo		1
MU44075	494	497	Dulce					3
MU44075	494	497	agrestis pat81					1
MU44075	494	497	Piel de Sapo T-111					5
MU44075	494	497	Vedrantais		3
MU44075	494	497	PI161375					2
MU44075	494	497	cantaloupe C-35		1
MU44075	494	497	Piel de Sapo Pinyonet torpedo		1
MU44075	497	500	Dulce					3
MU44075	497	500	agrestis pat81					1
MU44075	497	500	Piel de Sapo T-111					5
MU44075	497	500	Vedrantais				3
MU44075	497	500	PI161375					2
MU44075	497	500	cantaloupe C-35				1
MU44075	497	500	Piel de Sapo Pinyonet torpedo				1
MU44075	498	501	Dulce					3
MU44075	498	501	agrestis pat81					1
MU44075	498	501	Piel de Sapo T-111					5
MU44075	498	501	Vedrantais				3
MU44075	498	501	PI161375					2
MU44075	498	501	cantaloupe C-35				1
MU44075	498	501	Piel de Sapo Pinyonet torpedo				1
MU44075	598	601	Dulce			3
MU44075	598	601	agrestis pat81			1
MU44075	598	601	Piel de Sapo T-111			5
MU44075	598	601	Vedrantais		3
MU44075	598	601	PI161375			2
MU44075	598	601	cantaloupe C-35		1
MU44075	598	601	Piel de Sapo Pinyonet torpedo		1
MU44075	665	668	Dulce		3
MU44075	665	668	agrestis pat81			1
MU44075	665	668	Piel de Sapo T-111			5
MU44075	665	668	Vedrantais		3
MU44075	665	668	PI161375			2
MU44075	665	668	cantaloupe C-35		1
MU44075	665	668	Piel de Sapo Pinyonet torpedo		1
MU44075	666	669	Dulce				3
MU44075	666	669	agrestis pat81					1
MU44075	666	669	Piel de Sapo T-111					5
MU44075	666	669	Vedrantais				3
MU44075	666	669	PI161375					2
MU44075	666	669	cantaloupe C-35				1
MU44075	666	669	Piel de Sapo Pinyonet torpedo				1
MU44075	667	670	Dulce	3
MU44075	667	670	agrestis pat81					1
MU44075	667	670	Piel de Sapo T-111					5
MU44075	667	670	Vedrantais	3
MU44075	667	670	PI161375					2
MU44075	667	670	cantaloupe C-35	1
MU44075	667	670	Piel de Sapo Pinyonet torpedo	1
MU44075	668	671	Dulce		3
MU44075	668	671	agrestis pat81					1
MU44075	668	671	Piel de Sapo T-111					5
MU44075	668	671	Vedrantais		3
MU44075	668	671	PI161375					2
MU44075	668	671	cantaloupe C-35		1
MU44075	668	671	Piel de Sapo Pinyonet torpedo		1
MU44079	162	162	Dulce			2
MU44079	162	162	Piel de Sapo T-111			4
MU44079	162	162	PI161375		4
MU44079	162	162	Vedrantais			4
MU44079	162	162	Piel de Sapo Pinyonet torpedo			1
MU44079	544	544	Dulce				2
MU44079	544	544	Piel de Sapo T-111				4
MU44079	544	544	PI161375	4
MU44079	544	544	Vedrantais				3
MU44079	544	544	Piel de Sapo Pinyonet torpedo				1
MU44079	69	69	Dulce		2
MU44079	69	69	Piel de Sapo T-111		4
MU44079	69	69	PI161375			4
MU44079	69	69	Vedrantais		4
MU44079	69	69	Piel de Sapo Pinyonet torpedo		1
MU44079	71	71	Dulce		2
MU44079	71	71	Piel de Sapo T-111		4
MU44079	71	71	PI161375			4
MU44079	71	71	Vedrantais		4
MU44079	71	71	Piel de Sapo Pinyonet torpedo		1
MU44085	570	570	agrestis pat81				1
MU44085	570	570	Piel de Sapo T-111				2
MU44085	570	570	Vedrantais		2
MU44085	570	570	cantaloupe C-35		2
MU44147	473	482	Dulce			2
MU44147	473	482	Piel de Sapo T-111			1
MU44147	473	482	PI161375		2
MU44147	473	482	Piel de Sapo Pinyonet torpedo			3
MU44147	527	536	Dulce			2
MU44147	527	536	Piel de Sapo T-111			1
MU44147	527	536	PI161375				2
MU44147	527	536	Piel de Sapo Pinyonet torpedo			3
MU44147	90	90	Dulce				2
MU44147	90	90	Piel de Sapo T-111				2
MU44147	90	90	PI161375		2
MU44147	90	90	Piel de Sapo Pinyonet torpedo				3
MU44153	1014	1014	PI161375			2
MU44153	1014	1014	Vedrantais		2
MU44153	517	517	PI161375		3
MU44153	517	517	Vedrantais			2
MU44153	609	609	PI161375		3
MU44153	609	609	Vedrantais			2
MU44153	807	807	PI161375	2
MU44153	807	807	Vedrantais				2
MU44153	965	965	PI161375	2
MU44153	965	965	Vedrantais				2
MU44155	75	75	Piel de Sapo T-111		1
MU44155	75	75	Vedrantais		2
MU44155	75	75	PI161375			2
MU44159	197	197	Dulce			3
MU44159	197	197	Piel de Sapo T-111			3
MU44159	197	197	PI161375		2
MU44159	197	197	Vedrantais			2
MU44159	197	197	cantaloupe C-35			1
MU44159	344	344	Dulce		3
MU44159	344	344	Piel de Sapo T-111			3
MU44159	344	344	PI161375		2
MU44159	344	344	Vedrantais			2
MU44159	344	344	cantaloupe C-35			1
MU44170	1098	1107	Hales Best Jumbo				2
MU44170	1098	1107	Dulce	2
MU44170	1098	1107	Piel de Sapo T-111	2
MU44170	1629	1641	Hales Best Jumbo	3
MU44170	1629	1641	Piel de Sapo T-111		6
MU44170	1629	1641	Vedrantais	2
MU44170	268	270	Hales Best Jumbo			1
MU44170	268	270	Dulce			12
MU44170	268	270	Piel de Sapo T-111		13
MU44170	268	270	PI161375			13
MU44170	268	270	Vedrantais			9
MU44171	224	224	Vedrantais				2
MU44171	224	224	PI161375	6
MU44177	536	536	agrestis pat81			2
MU44177	536	536	Piel de Sapo T-111		1
MU44177	536	536	PI161375			1
MU44177	536	536	Vedrantais		3
MU44198	535	538	Hales Best Jumbo	2
MU44198	535	538	agrestis pat81	1
MU44198	535	538	PI161375				2
MU44211	500	500	Dulce	8
MU44211	500	500	Piel de Sapo T-111	14
MU44211	500	500	Vedrantais				11
MU44211	500	500	PI161375				5
MU44211	500	500	cantaloupe C-35	2
MU44211	503	503	Dulce				8
MU44211	503	503	Piel de Sapo T-111				14
MU44211	503	503	Vedrantais	11
MU44211	503	503	PI161375	5
MU44211	503	503	cantaloupe C-35				2
MU44211	74	74	Dulce			8
MU44211	74	74	Piel de Sapo T-111			15
MU44211	74	74	Vedrantais		15
MU44211	74	74	PI161375		5
MU44211	74	74	cantaloupe C-35			2
MU44217	369	374	Dulce			2
MU44217	369	374	Piel de Sapo T-111		7
MU44217	369	374	Vedrantais		11
MU44217	369	374	PI161375		1
MU44217	407	412	Dulce				2
MU44217	407	412	Piel de Sapo T-111		3
MU44217	407	412	Vedrantais		6
MU44224	203	203	Dulce	1
MU44224	203	203	Piel de Sapo T-111				4
MU44224	203	203	Vedrantais	20
MU44224	203	203	PI161375	3
MU44230	400	401	Vedrantais				2
MU44230	400	401	PI161375			2
MU44230	490	491	Vedrantais	2
MU44230	490	491	PI161375				2
MU44231	553	555	Dulce		1
MU44231	553	555	agrestis pat81	2
MU44231	553	555	Piel de Sapo T-111		1
MU44231	553	555	Vedrantais		1
MU44231	553	555	cantaloupe C-35		2
MU44231	553	555	Piel de Sapo Pinyonet torpedo		3
MU44237	253	257	Dulce	1
MU44237	253	257	Piel de Sapo T-111	6
MU44237	253	257	Vedrantais	1
MU44237	253	257	PI161375				2
MU44249	253	255	Hales Best Jumbo		1
MU44249	253	255	Dulce		1
MU44249	253	255	agrestis pat81			2
MU44249	253	255	Piel de Sapo T-111		12
MU44249	253	255	Vedrantais		15
MU44249	253	255	PI161375		5
MU44249	253	255	cantaloupe C-35		3
MU44249	253	255	Piel de Sapo Pinyonet torpedo		1
MU44249	360	362	Hales Best Jumbo				1
MU44249	360	362	Dulce				1
MU44249	360	362	agrestis pat81		2
MU44249	360	362	Piel de Sapo T-111				12
MU44249	360	362	Vedrantais				15
MU44249	360	362	PI161375				5
MU44249	360	362	cantaloupe C-35				3
MU44249	360	362	Piel de Sapo Pinyonet torpedo				1
MU44249	401	404	Hales Best Jumbo				1
MU44249	401	404	Dulce				1
MU44249	401	404	agrestis pat81		2
MU44249	401	404	Piel de Sapo T-111				12
MU44249	401	404	Vedrantais				15
MU44249	401	404	PI161375				5
MU44249	401	404	cantaloupe C-35		1		2
MU44249	401	404	Piel de Sapo Pinyonet torpedo				1
MU44250	1146	1146	Dulce	3
MU44250	1146	1146	agrestis pat81	1
MU44250	1146	1146	Piel de Sapo T-111				1
MU44250	1146	1146	Vedrantais				3
MU44256	681	681	Piel de Sapo T-111			2
MU44256	681	681	cantaloupe C-35				2
MU44256	681	681	Piel de Sapo Pinyonet torpedo				2
MU44262	302	302	agrestis pat81	2
MU44262	302	302	PI161375	1
MU44262	302	302	cantaloupe C-35			2
MU44262	302	302	Piel de Sapo Pinyonet torpedo			1
MU44267	215	215	agrestis pat81		1
MU44267	215	215	Piel de Sapo T-111		3
MU44267	215	215	Vedrantais			4
MU44267	215	215	PI161375		1	1
MU44267	215	215	cantaloupe C-35		1
MU44267	215	215	Piel de Sapo Pinyonet torpedo			1
MU44267	32	32	Piel de Sapo T-111			2
MU44267	32	32	Vedrantais		4
MU44267	32	32	PI161375		1	1
MU44267	32	32	cantaloupe C-35			1
MU44267	671	671	agrestis pat81			1
MU44267	671	671	Piel de Sapo T-111			3
MU44267	671	671	Vedrantais		4
MU44267	671	671	PI161375		1	2
MU44267	671	671	cantaloupe C-35			2
MU44267	671	671	Noy Yizre'el		1
MU44267	671	671	Piel de Sapo Pinyonet torpedo		1
MU44267	71	71	Piel de Sapo T-111			2
MU44267	71	71	Vedrantais		4
MU44267	71	71	PI161375		1	1
MU44267	71	71	cantaloupe C-35			1
MU44267	83	83	Piel de Sapo T-111				3
MU44267	83	83	Vedrantais		4
MU44267	83	83	PI161375		1		1
MU44267	83	83	cantaloupe C-35				1
MU44274	534	534	Vedrantais				2
MU44274	534	534	PI161375		3
MU44274	639	639	Vedrantais				2
MU44274	639	639	PI161375	3
MU44274	642	642	Vedrantais	2
MU44274	642	642	PI161375		3
MU44274	768	768	PI161375		2
MU44274	768	768	Vedrantais	2
MU44282	11	11	agrestis pat81	2
MU44282	11	11	Piel de Sapo T-111				10
MU44282	11	11	Vedrantais	1			1
MU44282	11	11	PI161375	2
MU44282	15	15	agrestis pat81			2
MU44282	15	15	Piel de Sapo T-111				10
MU44282	15	15	Vedrantais			1	1
MU44282	15	15	PI161375			2
MU44282	248	248	Dulce			2
MU44282	248	248	agrestis pat81	2
MU44282	248	248	Piel de Sapo T-111			15
MU44282	248	248	Vedrantais	1		2
MU44282	248	248	PI161375	4
MU44282	613	613	Dulce	1
MU44282	613	613	agrestis pat81			2
MU44282	613	613	Piel de Sapo T-111	14
MU44282	613	613	Vedrantais	2		1
MU44282	613	613	PI161375			2
MU44282	613	613	cantaloupe C-35	1
MU44282	62	62	Dulce	2
MU44282	62	62	agrestis pat81			2
MU44282	62	62	Piel de Sapo T-111	13
MU44282	62	62	Vedrantais	2		1
MU44282	62	62	PI161375			3
MU44282	636	636	Dulce			1
MU44282	636	636	agrestis pat81		2
MU44282	636	636	Piel de Sapo T-111			14
MU44282	636	636	Vedrantais		1	2
MU44282	636	636	PI161375		2
MU44282	636	636	cantaloupe C-35			1
MU44284	380	382	agrestis pat81	2
MU44284	380	382	Piel de Sapo T-111			6
MU44284	380	382	cantaloupe C-35			1
MU44293	179	179	Piel de Sapo T-111	1
MU44293	179	179	PI161375		2
MU44293	179	179	Vedrantais	2
MU44293	179	179	cantaloupe C-35	1
MU44293	179	179	Piel de Sapo Pinyonet torpedo	1
MU44293	454	454	Dulce				1
MU44293	454	454	PI161375	2
MU44293	454	454	Vedrantais				2
MU44293	454	454	cantaloupe C-35				1
MU44293	454	454	Piel de Sapo Pinyonet torpedo				1
MU44304	249	249	Dulce				1
MU44304	249	249	agrestis pat81			1
MU44304	249	249	PI161375				1
MU44304	249	249	Vedrantais			4
MU44304	249	249	cantaloupe C-35				2
MU44304	249	249	Piel de Sapo Pinyonet torpedo			2
MU44306	168	168	agrestis pat81	2
MU44306	168	168	PI161375	4
MU44306	168	168	cantaloupe C-35				3
MU44306	168	168	Piel de Sapo Pinyonet torpedo				1
MU44306	332	332	agrestis pat81		3
MU44306	332	332	Vedrantais			1
MU44306	332	332	PI161375		6
MU44306	332	332	cantaloupe C-35			3
MU44306	332	332	Piel de Sapo Pinyonet torpedo			2
MU44306	728	737	agrestis pat81	3
MU44306	728	737	Vedrantais		1
MU44306	728	737	PI161375	4	1
MU44306	728	737	cantaloupe C-35		3
MU44306	728	737	Piel de Sapo Pinyonet torpedo		2
MU44336	1884	1887	Dulce				3
MU44336	1884	1887	Piel de Sapo T-111				2
MU44336	1884	1887	Vedrantais				3
MU44336	1884	1887	PI161375	5
MU44336	1992	1995	Dulce		3
MU44336	1992	1995	Piel de Sapo T-111		3
MU44336	1992	1995	Vedrantais		5
MU44336	1992	1995	PI161375			5
MU44336	570	572	Piel de Sapo T-111	1
MU44336	570	572	PI161375				1
MU44336	570	572	Vedrantais	6
MU44336	570	572	Tam Dew				2
MU44336	570	572	cantaloupe C-35	1
MU44336	648	650	Piel de Sapo T-111				1
MU44336	648	650	PI161375	1
MU44336	648	650	Vedrantais				8
MU44336	648	650	Tam Dew	2
MU44336	648	650	cantaloupe C-35				1
MU44336	891	893	Vedrantais				7
MU44336	891	893	PI161375	1
MU44336	891	893	Tam Dew	2
MU44336	891	893	cantaloupe C-35				1
MU44336	978	980	Vedrantais				7
MU44336	978	980	PI161375				1
MU44336	978	980	Tam Dew	2
MU44336	987	989	Vedrantais				7
MU44336	987	989	PI161375	1
MU44336	987	989	Tam Dew	2
MU44338	598	602	Dulce			1
MU44338	598	602	PI161375		4
MU44338	598	602	Vedrantais			2
MU44338	598	602	Piel de Sapo Pinyonet torpedo			1
MU44347	331	331	Dulce		3
MU44347	331	331	Piel de Sapo T-111		1
MU44347	331	331	Vedrantais		1
MU44347	331	331	PI161375			2
MU44361	392	393	Dulce				2
MU44361	392	393	Piel de Sapo Pinyonet torpedo			2
MU44375	253	253	Vedrantais		2
MU44375	253	253	PI161375			2
MU44400	46	46	Dulce		1
MU44400	46	46	Piel de Sapo T-111	2
MU44400	46	46	PI161375	1
MU44400	46	46	Vedrantais		1
MU44400	46	46	Piel de Sapo Pinyonet torpedo		2
MU44400	54	54	Dulce		1
MU44400	54	54	Piel de Sapo T-111					2
MU44400	54	54	PI161375					1
MU44400	54	54	Vedrantais		1
MU44400	54	54	Piel de Sapo Pinyonet torpedo		2
MU44404	188	188	Hales Best Jumbo			1
MU44404	188	188	agrestis pat81			3
MU44404	188	188	Vedrantais			1
MU44404	188	188	cantaloupe C-35			1
MU44404	188	188	Piel de Sapo Pinyonet torpedo		2
MU44404	266	273	Hales Best Jumbo	1
MU44404	266	273	agrestis pat81	3
MU44404	266	273	Vedrantais	1
MU44404	266	273	cantaloupe C-35	1
MU44404	266	273	Piel de Sapo Pinyonet torpedo				2
MU44404	458	465	Hales Best Jumbo		1
MU44404	458	465	agrestis pat81		3
MU44404	458	465	Vedrantais		1
MU44404	458	465	cantaloupe C-35		1
MU44404	458	465	Piel de Sapo Pinyonet torpedo			2
MU44411	455	455	Hales Best Jumbo		2
MU44411	455	455	agrestis pat81			3
MU44411	455	455	Piel de Sapo T-111			3
MU44411	455	455	PI161375			1
MU44411	455	455	Vedrantais			3
MU44411	455	455	cantaloupe C-35			2
MU44411	543	543	Hales Best Jumbo				2
MU44411	543	543	agrestis pat81	3
MU44411	543	543	Piel de Sapo T-111	3
MU44411	543	543	PI161375	1
MU44411	543	543	Vedrantais	3
MU44411	543	543	cantaloupe C-35	2
MU44411	575	576	Hales Best Jumbo		2
MU44411	575	576	agrestis pat81				3
MU44411	575	576	Piel de Sapo T-111				3
MU44411	575	576	PI161375				1
MU44411	575	576	Vedrantais				3
MU44411	575	576	cantaloupe C-35				2
MU44418	376	377	Dulce		2
MU44418	376	377	agrestis pat81			1
MU44418	376	377	Piel de Sapo T-111		3
MU44418	376	377	PI161375			5
MU44418	376	377	Tam Dew		1
MU44418	376	377	Piel de Sapo Pinyonet torpedo		3
MU44418	643	647	Dulce	2
MU44418	643	647	agrestis pat81				1
MU44418	643	647	Piel de Sapo T-111	3
MU44418	643	647	PI161375				5
MU44418	643	647	Tam Dew	1
MU44418	643	647	Piel de Sapo Pinyonet torpedo	2
MU44428	672	672	Dulce			1
MU44428	672	672	agrestis pat81		2
MU44428	672	672	Piel de Sapo T-111			3
MU44428	672	672	PI161375		1
MU44428	672	672	Vedrantais		1
MU44428	672	672	Piel de Sapo Pinyonet torpedo			1
MU44430	593	594	Piel de Sapo T-111			3
MU44430	593	594	Vedrantais			1
MU44430	593	594	cantaloupe C-35			1
MU44430	593	594	Piel de Sapo Pinyonet torpedo		2
MU44430	599	600	Piel de Sapo T-111	3
MU44430	599	600	Vedrantais	1
MU44430	599	600	cantaloupe C-35	1
MU44430	599	600	Piel de Sapo Pinyonet torpedo				2
MU44438	444	444	Dulce		1
MU44438	444	444	agrestis pat81		1
MU44438	444	444	Piel de Sapo T-111		6
MU44438	444	444	Vedrantais			3
MU44438	444	444	PI161375		1	1
MU44438	444	444	Piel de Sapo Pinyonet torpedo			2
MU44438	569	569	Dulce	1
MU44438	569	569	agrestis pat81	1
MU44438	569	569	Piel de Sapo T-111	6
MU44438	569	569	Vedrantais				3
MU44438	569	569	PI161375	1			1
MU44438	569	569	Piel de Sapo Pinyonet torpedo				2
MU44438	787	788	Dulce	1
MU44438	787	788	agrestis pat81	1
MU44438	787	788	Piel de Sapo T-111	4
MU44438	787	788	PI161375	1
MU44438	787	788	Vedrantais					2
MU44438	787	788	Piel de Sapo Pinyonet torpedo					1
MU44439	296	299	Dulce		3
MU44439	296	299	agrestis pat81			3
MU44439	296	299	Piel de Sapo T-111		8
MU44439	296	299	PI161375			2
MU44439	296	299	Vedrantais		4
MU44439	296	299	Piel de Sapo Pinyonet torpedo		2
MU44439	563	566	Dulce				3
MU44439	563	566	agrestis pat81			3
MU44439	563	566	Piel de Sapo T-111				5
MU44439	563	566	Vedrantais				4
MU44439	563	566	PI161375			3
MU44439	563	566	Piel de Sapo Pinyonet torpedo				2
MU44439	764	768	Dulce				2
MU44439	764	768	agrestis pat81	3
MU44439	764	768	Piel de Sapo T-111				3
MU44439	764	768	Vedrantais				4
MU44439	764	768	PI161375	2
MU44439	764	768	Piel de Sapo Pinyonet torpedo				1
MU44461	513	514	Piel de Sapo T-111		3
MU44461	513	514	Vedrantais		1
MU44461	513	514	cantaloupe C-35			4
MU44477	347	347	agrestis pat81	2
MU44477	347	347	Piel de Sapo Pinyonet torpedo				2
MU44488	1304	1305	Piel de Sapo T-111			3
MU44488	1304	1305	Vedrantais			1
MU44488	1304	1305	Piel de Sapo Pinyonet torpedo			1	1
MU44488	1304	1305	Noy Yizre'el				3
MU44488	1346	1347	Piel de Sapo T-111		4
MU44488	1346	1347	PI161375	1
MU44488	1346	1347	Vedrantais		1
MU44488	1346	1347	Piel de Sapo Pinyonet torpedo	1
MU44488	1346	1347	Noy Yizre'el	6
MU44488	1595	1596	Piel de Sapo T-111		4
MU44488	1595	1596	PI161375			1
MU44488	1595	1596	Piel de Sapo Pinyonet torpedo		1	1
MU44488	1595	1596	Noy Yizre'el			2
MU44488	1719	1721	Piel de Sapo T-111		4
MU44488	1719	1721	PI161375			2
MU44488	1719	1721	Noy Yizre'el			1
MU44488	1719	1721	Piel de Sapo Pinyonet torpedo		1	1
MU44499	413	414	Piel de Sapo T-111		2
MU44499	413	414	Vedrantais		3
MU44499	413	414	PI161375			2
MU44499	490	491	Piel de Sapo T-111	2
MU44499	490	491	Vedrantais	3
MU44499	490	491	PI161375				2
MU44499	72	72	Piel de Sapo T-111	2
MU44499	72	72	Vedrantais	3
MU44499	72	72	PI161375					2
MU44499	72	72	Piel de Sapo Pinyonet torpedo	1
MU44499	73	73	Piel de Sapo T-111	2
MU44499	73	73	Vedrantais	3
MU44499	73	73	PI161375					2
MU44499	73	73	Piel de Sapo Pinyonet torpedo	1
MU44499	74	74	Piel de Sapo T-111		2
MU44499	74	74	Vedrantais		3
MU44499	74	74	PI161375					2
MU44499	74	74	Piel de Sapo Pinyonet torpedo		1
MU44500	100	102	Piel de Sapo T-111					2
MU44500	100	102	Vedrantais	3
MU44500	100	102	Piel de Sapo Pinyonet torpedo	1
MU44500	180	182	Piel de Sapo T-111		2
MU44500	180	182	Vedrantais			3
MU44500	180	182	Piel de Sapo Pinyonet torpedo		1
MU44500	60	60	Piel de Sapo T-111				2
MU44500	60	60	Vedrantais	3
MU44500	60	60	Piel de Sapo Pinyonet torpedo				1
MU44501	235	247	agrestis pat81	2
MU44501	235	247	Piel de Sapo T-111	1
MU44501	235	247	Piel de Sapo Pinyonet torpedo		2
MU44501	611	623	agrestis pat81		2
MU44501	611	623	Piel de Sapo Pinyonet torpedo	2
MU44504	132	132	agrestis pat81			2
MU44504	132	132	Piel de Sapo T-111		3
MU44504	132	132	Vedrantais		1
MU44504	132	132	Piel de Sapo Pinyonet torpedo		2
MU44504	311	311	agrestis pat81				2
MU44504	311	311	Piel de Sapo T-111	3
MU44504	311	311	Vedrantais	1
MU44504	311	311	Piel de Sapo Pinyonet torpedo	2
MU44505	739	739	Dulce	2
MU44505	739	739	Piel de Sapo T-111			2
MU44505	739	739	Tam Dew			1
MU44505	739	739	Piel de Sapo Pinyonet torpedo			1
MU44509	714	716	agrestis pat81	1		4
MU44509	714	716	Piel de Sapo T-111		1
MU44509	714	716	cantaloupe C-35			1
MU44509	714	716	Piel de Sapo Pinyonet torpedo		2
MU44509	739	741	agrestis pat81		4
MU44509	739	741	Piel de Sapo T-111				1
MU44509	739	741	cantaloupe C-35				1
MU44509	739	741	Piel de Sapo Pinyonet torpedo				2
MU44518	152	152	agrestis pat81				3
MU44518	152	152	Piel de Sapo Pinyonet torpedo		2
MU44518	460	461	agrestis pat81		3
MU44518	460	461	Piel de Sapo Pinyonet torpedo	3
MU44528	226	226	Dulce	2
MU44528	226	226	Piel de Sapo T-111				1
MU44528	226	226	Vedrantais				2
MU44528	398	408	Dulce		2
MU44528	398	408	Piel de Sapo T-111			1
MU44528	398	408	Vedrantais			2
MU44528	398	408	Noy Yizre'el			2
MU44528	493	503	Dulce		2
MU44528	493	503	Piel de Sapo T-111				1
MU44528	493	503	Vedrantais				2
MU44528	493	503	cantaloupe C-35		1
MU44528	493	503	Noy Yizre'el				2
MU44528	502	512	Dulce		2
MU44528	502	512	Piel de Sapo T-111		1
MU44528	502	512	Vedrantais			2
MU44528	502	512	cantaloupe C-35		1
MU44528	502	512	Noy Yizre'el			2
MU44528	536	546	Dulce				2
MU44528	536	546	Piel de Sapo T-111				1
MU44528	536	546	Vedrantais	2
MU44528	536	546	cantaloupe C-35				1
MU44528	536	546	Noy Yizre'el	2
MU44533	677	678	Dulce			1
MU44533	677	678	agrestis pat81		1
MU44533	677	678	Vedrantais			1
MU44533	677	678	PI161375		2
MU44533	677	678	Piel de Sapo Pinyonet torpedo			2
MU44546	173	173	Hales Best Jumbo		1
MU44546	173	173	agrestis pat81		2
MU44546	173	173	Piel de Sapo T-111	2
MU44546	173	173	Vedrantais		1
MU44546	173	173	cantaloupe C-35		1
MU44546	173	173	Piel de Sapo Pinyonet torpedo	5
MU44546	341	341	Hales Best Jumbo			1
MU44546	341	341	agrestis pat81			2
MU44546	341	341	Piel de Sapo T-111		2
MU44546	341	341	Vedrantais			1
MU44546	341	341	cantaloupe C-35			1
MU44546	341	341	Piel de Sapo Pinyonet torpedo		5
MU44546	376	376	Hales Best Jumbo		1
MU44546	376	376	agrestis pat81		2
MU44546	376	376	Piel de Sapo T-111			2
MU44546	376	376	Vedrantais		1
MU44546	376	376	cantaloupe C-35		1
MU44546	376	376	Piel de Sapo Pinyonet torpedo			5
MU44568	116	116	Piel de Sapo T-111	5
MU44568	116	116	PI161375				1
MU44568	116	116	Vedrantais				3
MU44568	116	116	cantaloupe C-35				1
MU44568	116	116	Piel de Sapo Pinyonet torpedo	1
MU44568	135	135	Piel de Sapo T-111		5
MU44568	135	135	PI161375	1
MU44568	135	135	Vedrantais	3
MU44568	135	135	cantaloupe C-35	1
MU44568	135	135	Piel de Sapo Pinyonet torpedo		1
MU44568	407	407	Piel de Sapo T-111		4
MU44568	407	407	PI161375			1
MU44568	407	407	Vedrantais			3
MU44568	407	407	cantaloupe C-35			1
MU44568	407	407	Piel de Sapo Pinyonet torpedo		1
MU44568	433	433	Piel de Sapo T-111		3
MU44568	433	433	PI161375			1
MU44568	433	433	Vedrantais			3
MU44568	433	433	cantaloupe C-35			1
MU44568	433	433	Piel de Sapo Pinyonet torpedo		1
MU44568	567	567	Piel de Sapo T-111					3
MU44568	567	567	PI161375	1
MU44568	567	567	Vedrantais	3
MU44568	567	567	Piel de Sapo Pinyonet torpedo					1
MU44568	568	568	Piel de Sapo T-111					3
MU44568	568	568	PI161375				1
MU44568	568	568	Vedrantais				3
MU44568	568	568	Piel de Sapo Pinyonet torpedo					1
MU44568	569	569	Piel de Sapo T-111					3
MU44568	569	569	PI161375		1
MU44568	569	569	Vedrantais		3
MU44568	569	569	Piel de Sapo Pinyonet torpedo					1
MU44568	570	570	Piel de Sapo T-111					3
MU44568	570	570	PI161375	1
MU44568	570	570	Vedrantais	3
MU44568	570	570	Piel de Sapo Pinyonet torpedo					1
MU44568	96	96	Piel de Sapo T-111			5
MU44568	96	96	PI161375		1
MU44568	96	96	Vedrantais		3
MU44568	96	96	cantaloupe C-35		1
MU44568	96	96	Piel de Sapo Pinyonet torpedo			1
MU44568	99	99	Piel de Sapo T-111		5
MU44568	99	99	PI161375				1
MU44568	99	99	Vedrantais				3
MU44568	99	99	cantaloupe C-35				1
MU44568	99	99	Piel de Sapo Pinyonet torpedo		1
MU44577	263	271	agrestis pat81		2
MU44577	263	271	Piel de Sapo T-111	8
MU44577	774	784	agrestis pat81				2
[truncated: 14,889 more rows]
